# Supplementary material for: Gene expression profiling by RNA-sequencing reveals regulators of intramuscular fat in Black Slavonian pigs
Source: Sci Rep. 2026 May 20;16:17856. doi: 10.1038/s41598-026-52510-x (PMC13249812; doi:10.1038/s41598-026-52510-x)
Supplement: Supplementary file 1 — Supplementary Information 1. [file 41598_2026_52510_MOESM1_ESM.xlsx]

## Sheet: align_stat
sample	total_reads	total_map	unique_map	multi_map	read1_map	read2_map	positive_map	negative_map	splice_map	unsplice_map	proper_map
H29	43055916	40941396(95,09%)	39016931(90,62%)	1924465(4.47%)	19555833(45.42%)	19461098(45.2%)	19449150(45.17%)	19567781(45.45%)	21417409(49.74%)	17599522(40.88%)	37542100(87.19%)
H18	43674080	41439478(94,88%)	39472968(90,38%)	1966510(4.5%)	19782022(45.29%)	19690946(45.09%)	19645010(44.98%)	19827958(45.4%)	22693900(51.96%)	16779068(38.42%)	37986026(86.98%)
H27	46499894	44335595(95,35%)	42431819(91,25%)	1903776(4.09%)	21232791(45.66%)	21199028(45.59%)	21146591(45.48%)	21285228(45.77%)	21186116(45.56%)	21245703(45.69%)	40871852(87.9%)
H9	42775594	40682883(95,11%)	38706494(90,49%)	1976389(4.62%)	19413908(45.39%)	19292586(45.1%)	19278839(45.07%)	19427655(45.42%)	23151697(54.12%)	15554797(36.36%)	37238066(87.05%)
H7	42042372	39969714(95,07%)	38176597(90,81%)	1793117(4.27%)	19153780(45.56%)	19022817(45.25%)	19020164(45.24%)	19156433(45.56%)	22380149(53.23%)	15796448(37.57%)	36729332(87.36%)
H2	44108466	41920830(95,04%)	39951669(90,58%)	1969161(4.46%)	20033157(45.42%)	19918512(45.16%)	19906114(45.13%)	20045555(45.45%)	22982933(52.11%)	16968736(38.47%)	38407346(87.07%)
H66	41579654	39399219(94,76%)	37679040(90,62%)	1720179(4.14%)	18929511(45.53%)	18749529(45.09%)	18771340(45.15%)	18907700(45.47%)	21314784(51.26%)	16364256(39.36%)	36051252(86.7%)
L14	41758474	39793109(95,29%)	37915127(90,8%)	1877982(4.5%)	19049687(45.62%)	18865440(45.18%)	18887250(45.23%)	19027877(45.57%)	23391755(56.02%)	14523372(34.78%)	36431448(87.24%)
L34	45380324	43190282(95,17%)	41205637(90,8%)	1984645(4.37%)	20681969(45.57%)	20523668(45.23%)	20522259(45.22%)	20683378(45.58%)	24613731(54.24%)	16591906(36.56%)	39557252(87.17%)
L63	42537128	40703814(95,69%)	38864577(91,37%)	1839237(4.32%)	19468971(45.77%)	19395606(45.6%)	19354523(45.5%)	19510054(45.87%)	23041878(54.17%)	15822699(37.2%)	37472326(88.09%)
L80	39701748	37834713(95,3%)	36221035(91,23%)	1613678(4.06%)	18183864(45.8%)	18037171(45.43%)	18050590(45.47%)	18170445(45.77%)	21741082(54.76%)	14479953(36.47%)	34831048(87.73%)
L37	42912238	40760055(94,98%)	38883826(90,61%)	1876229(4.37%)	19514020(45.47%)	19369806(45.14%)	19362698(45.12%)	19521128(45.49%)	23116490(53.87%)	15767336(36.74%)	37325318(86.98%)
L68	42529656	40629679(95,53%)	38890377(91,44%)	1739302(4.09%)	19514330(45.88%)	19376047(45.56%)	19378668(45.57%)	19511709(45.88%)	22993044(54.06%)	15897333(37.38%)	37558826(88.31%)
L75	47516552	45260408(95,25%)	43221827(90,96%)	2038581(4.29%)	21673177(45.61%)	21548650(45.35%)	21551524(45.36%)	21670303(45.61%)	25154005(52.94%)	18067822(38.02%)	41528668(87.4%)
		reads aligned to the genome	uniquely mapped reads
H29		95.09	90.62
H18		94.88	90.38
H27		95.35	91.25
H9		95.11	90.49
H7		95.07	90.81
H2		95.04	90.58
H66		94.76	90.62
L14		95.29	90.8
L34		95.17	90.8
L63		95.69	91.37
L80		95.3	91.23
L37		94.98	90.61
L68		95.53	91.44
L75		95.25	90.96
average		95.1793	90.8543
