# Supplementary material for: Gene expression profiling by RNA-sequencing reveals regulators of intramuscular fat in Black Slavonian pigs
Source: Sci Rep. 2026 May 20;16:17856. doi: 10.1038/s41598-026-52510-x (PMC13249812; doi:10.1038/s41598-026-52510-x)
Supplement: Supplementary file 2 — Supplementary Information 2. [file 41598_2026_52510_MOESM2_ESM.xlsx]

## Sheet: align_region
sample	exon	intron	intergenic		sample	exon	intron	intergenic
H29	5660795599(92.4470%)	215125413(3.5132%)	247364286(4.0397%)		H29	92.447	3.5132	4.0397
H18	5779146084(93.2482%)	186966776(3.0168%)	231484719(3.7351%)		H18	93.2482	3.0168	3.7351
H27	6018758604(90.7583%)	318759373(4.8066%)	294116523(4.4351%)		H27	90.7583	4.8066	4.4351
H9	5735047863(94.2381%)	144767534(2.3788%)	205887837(3.3831%)		H9	94.2381	2.3788	3.3831
H7	5607829527(93.7983%)	167405905(2.8001%)	203371690(3.4017%)		H7	93.7983	2.8001	3.4017
H2	5853360073(93.3546%)	187212658(2.9858%)	229455466(3.6596%)		H2	93.3546	2.9858	3.6596
H66	5521042701(93.7176%)	158614949(2.6924%)	211488110(3.5899%)		H66	93.7176	2.6924	3.5899
L14	5643726474(94.8224%)	123445934(2.0741%)	184721000(3.1036%)		L14	94.8224	2.0741	3.1036
L34	6120791295(94.7557%)	149136614(2.3088%)	189622578(2.9355%)		L34	94.7557	2.3088	2.9355
L63	5736851274(94.2233%)	160485604(2.6359%)	191232428(3.1408%)		L63	94.2233	2.6359	3.1408
L80	5357911746(94.6813%)	136057755(2.4043%)	164920011(2.9144%)		L80	94.6813	2.4043	2.9144
L37	5746441390(94.2738%)	161240843(2.6453%)	187793760(3.0809%)		L37	94.2738	2.6453	3.0809
L68	5737077909(94.3959%)	158822210(2.6132%)	181777012(2.9909%)		L68	94.3959	2.6132	2.9909
L75	6381654613(94.2814%)	170973243(2.5259%)	216105094(3.1927%)		L75	94.2814	2.5259	3.1927
