# Supplementary material for: Gene expression profiling by RNA-sequencing reveals regulators of intramuscular fat in Black Slavonian pigs
Source: Sci Rep. 2026 May 20;16:17856. doi: 10.1038/s41598-026-52510-x (PMC13249812; doi:10.1038/s41598-026-52510-x)
Supplement: Supplementary file 3 — Supplementary Information 3. [file 41598_2026_52510_MOESM3_ESM.xlsx]

## Sheet: gene_fpkm_total
gene_id	H29	H18	H27	H9	H7	H2	H66	L14	L34	L63	L80	L37	L68	L75	gene_name	gene_chr	gene_start	gene_end	gene_strand	gene_length	gene_biotype	gene_description	tf_family
ENSSSCG00000010190	190470551519854	267254591960292	990809268633662	261063116955518	273269761297129	17099759960351	141535465657456	232962408719995	234457698235831	146015569669212	247137686766387	266063857308383	225600430913034	19501006003594	-	14	60412671	60459003	+	3937	protein_coding	- && P68139.1 RecName: Full=Actin, alpha skeletal muscle; AltName: Full=Alpha-actin-1; Flags: Precursor >P68136.1 RecName: Full=Actin, alpha skeletal muscle; AltName: Full=Alpha-actin-1; Flags: Precursor >P68133.1 RecName: Full=Actin, alpha skeletal muscle; AltName: Full=Alpha-actin-1; Flags: Precursor >P68134.1 RecName: Full=Actin, alpha skeletal muscle; AltName: Full=Alpha-actin-1; Flags: Precu…	Actin
ENSSSCG00000018082	191410510300144	209589014037551	184347224157749	183126545046938	160179597364145	146759020764332	137363457243842	129572170410156	24769496665594	155443835008531	215892829988132	22584992935131	142079184278252	16356976821385	COX3	MT	9800	10583	+	784	protein_coding	- && Q35916.2 RecName: Full=Cytochrome c oxidase subunit 3; AltName: Full=Cytochrome c oxidase polypeptide III && PF00510:Cytochrome c oxidase subunit III	-
ENSSSCG00000007799	122250788217264	175584437624882	840456212932222	145060938556047	176960320759733	129810056505566	111335540907403	192135690137631	207776010034359	160846280867528	231544394599124	307368239528276	182038782912672	134422069601436	MYLPF	3	17938129	18017343	-	1311	protein_coding	- && P04466.2 RecName: Full=Myosin regulatory light chain 2, skeletal muscle isoform; AltName: Full=DTNB; AltName: Full=Fast skeletal myosin light chain 2; Short=G2; Short=MLC-2 && -	-
ENSSSCG00000033260	960557152626392	157315520059743	667574364476479	116774105090761	137833832774665	107906880708317	787931922213966	154137758863302	131757674845375	10817101466121	17334144439322	213047344531112	140074413509855	96128062524537	TNNI2	2	1251527	1253893	+	947	protein_coding	- && P27768.2 RecName: Full=Troponin I, fast skeletal muscle; AltName: Full=Troponin I, fast-twitch isoform && PF00992:Troponin	-
ENSSSCG00000018081	137334517305863	128107077599864	122101643179349	964851545095348	129724888611183	978695762875124	926740475089583	839319474497371	140525066758455	797279223586248	179216149391823	193585559050358	120624159784054	120903470212409	ATP6	MT	9120	9800	+	681	protein_coding	- && Q35915.2 RecName: Full=ATP synthase subunit a; AltName: Full=F-ATPase protein 6 && PF00119:ATP synthase A chain	-
ENSSSCG00000018078	124730904678103	119764276465427	121711747985444	880666517072891	112774844726783	879804667950744	797870431330641	756481358349279	14011920946947	799115840776778	142290550131482	167701495661306	100179466552812	972926272036514	COX2	MT	8203	8890	+	688	protein_coding	- && P50667.1 RecName: Full=Cytochrome c oxidase subunit 2; AltName: Full=Cytochrome c oxidase polypeptide II && PF00116:Cytochrome C oxidase subunit II, periplasmic domain|PF02790:Cytochrome C oxidase subunit II, transmembrane domain	-
ENSSSCG00000007424	703214763965191	115208283900526	441165662829798	826304457967732	114020693049693	915738870751339	701887409816328	131909964746419	114356020637113	972906346949188	157078178143529	168766677132356	109730334474205	832258032318302	TNNC2	17	48024685	48028638	-	1610	protein_coding	- && P02587.2 RecName: Full=Troponin C, skeletal muscle && PF13499:EF-hand domain pair|PF13833:EF-hand domain pair	-
ENSSSCG00000018075	121475378865438	126580568626168	130519845371667	122654917937793	9591613617002	102412976273218	639203859828872	751194518977756	129209747760203	766962129823856	995491184831008	115034715104112	690459026510186	83759839708856	COX1	MT	6511	8055	+	1545	protein_coding	- && O79876.2 RecName: Full=Cytochrome c oxidase subunit 1; AltName: Full=Cytochrome c oxidase polypeptide I && PF00115:Cytochrome C and Quinol oxidase polypeptide I	-
ENSSSCG00000036132	673444979113421	882746182839816	351524083078174	933541321735335	975152369064312	700115987454387	50885153669339	949340365877079	106140124832308	745284244139572	111981866141484	109299631204555	907313175751389	709435730654303	CKM	6	51699165	51714813	-	6402	protein_coding	- && Q5XLD3.1 RecName: Full=Creatine kinase M-type; AltName: Full=Creatine kinase M chain; AltName: Full=M-CK && PF02807:ATP:guanido phosphotransferase, N-terminal domain|PF00217:ATP:guanido phosphotransferase, C-terminal catalytic domain|PF02149:Kinase associated domain 1	-
ENSSSCG00000017904	705845732462625	745934933119349	300943646111862	90561875429446	934196429742705	682928318442578	498514241131762	993290108091987	885633830604766	676304684675227	125899910964142	122116301406977	965847435668225	685904019172074	ENO3	12	51954614	51963223	-	2790	protein_coding	- && Q1KYT0.1 RecName: Full=Beta-enolase; AltName: Full=2-phospho-D-glycerate hydro-lyase; AltName: Full=Enolase 3; AltName: Full=Muscle-specific enolase; Short=MSE; AltName: Full=Skeletal muscle enolase && PF00113:Enolase, C-terminal TIM barrel domain|PF03952:Enolase, N-terminal domain	-
ENSSSCG00000005316	720802438329725	781875524963433	451259959418493	119159945827319	109535419433432	857312750567605	431924434480366	104398742221195	993862184110385	495892418395976	952116430777554	981802424551715	610947800030715	768129124828202	TPM2	1	236402247	236410471	-	1611	protein_coding	- && - && PF00261:Tropomyosin	-
ENSSSCG00000040929	531260899849142	723003863441261	465504890753043	727641497995171	110253383206484	594411778783207	517492363454318	775563880187928	886928729968946	661007663126321	108772992834443	997064237083212	837428931354634	589220811658759	TPT1	11	21929176	21933786	+	2118	protein_coding	- && P13693.1 RecName: Full=Translationally-controlled tumor protein; Short=TCTP; AltName: Full=Fortilin; AltName: Full=Histamine-releasing factor; Short=HRF; AltName: Full=p23 >P61288.1 RecName: Full=Translationally-controlled tumor protein; Short=TCTP >A5A6K2.1 RecName: Full=Translationally-controlled tumor protein; Short=TCTP && PF00838:Translationally controlled tumour protein	-
ENSSSCG00000004970	560864723409733	665105110217665	393062937853396	747632065800721	918514056381769	583914286845221	558577460320575	692094299296617	748161427382433	654661455194882	890217750489927	868158665948795	685516009025239	518145025991947	-	1	167296090	167298266	+	526	protein_coding	- && P05386.1 RecName: Full=60S acidic ribosomal protein P1 >Q56K14.1 RecName: Full=60S acidic ribosomal protein P1 && PF00428:60s Acidic ribosomal protein	-
ENSSSCG00000018084	581907207493321	576716184669385	454820043471509	467054276551237	626053091407997	388359208841419	61213451694484	516407670737487	879952848463656	566805351674965	971503183434928	118931953316479	718246320416799	621486085141018	ND3	MT	10653	10998	+	346	protein_coding	- && O79880.1 RecName: Full=NADH-ubiquinone oxidoreductase chain 3; AltName: Full=NADH dehydrogenase subunit 3 && PF00507:NADH-ubiquinone/plastoquinone oxidoreductase, chain 3	-
ENSSSCG00000018094	533017976347831	608008437938595	43459837473183	417896627600019	488134301091823	417115562428272	389160129732979	377886276410818	609783677343102	39054133631633	670130463623153	744221549004993	450272204191126	474082080955197	CYTB	MT	15342	16481	+	1140	protein_coding	- && P24964.2 RecName: Full=Cytochrome b; AltName: Full=Complex III subunit 3; AltName: Full=Complex III subunit III; AltName: Full=Cytochrome b-c1 complex subunit 3; AltName: Full=Ubiquinol-cytochrome-c reductase complex cytochrome b subunit && PF00032:Cytochrome b(C-terminal)/b6/petD|PF13631:Cytochrome b(N-terminal)/b6/petB	-
ENSSSCG00000029651	470397915895542	516348717814056	22377430731943	357990530210365	609195467520262	365498438953299	335292606227251	534588493585105	491465408387656	371367656652907	702961941432017	715368412629605	497012671785072	400387198135512	SLN	9	36232968	36242405	-	1218	protein_coding	- && P42532.1 RecName: Full=Sarcolipin && PF05366:Sarcolipin	-
ENSSSCG00000000633	367467127489899	491944751772304	467012103563705	406302655514163	472850417966594	368119756719001	409761624838717	398295954200623	472190611877149	470202894814187	614949165512171	578566672132396	600968232539246	397839614301196	YBX3	5	61337863	61361280	+	1953	protein_coding	- && P16989.4 RecName: Full=Y-box-binding protein 3; AltName: Full=Cold shock domain-containing protein A; AltName: Full=DNA-binding protein A; AltName: Full=Single-strand DNA-binding protein NF-GMB && PF00313:'Cold-shock' DNA-binding domain	CSD
ENSSSCG00000039710	615044742265655	523079499458186	25465648305815	705831594363385	57888911232916	310494815181435	333141158637097	38103813075253	74875401691641	229489325720835	360754373131731	448713834006633	40987379826318	567778255240774	MYL2	14	32196883	32213760	-	742	protein_coding	- && P10916.3 RecName: Full=Myosin regulatory light chain 2, ventricular/cardiac muscle isoform; Short=MLC-2; Short=MLC-2v; AltName: Full=Cardiac myosin light chain 2; AltName: Full=Myosin light chain 2, slow skeletal/ventricular muscle isoform; Short=MLC-2s/v; AltName: Full=Ventricular myosin light chain 2 && PF13405:EF-hand domain	-
ENSSSCG00000010304	251525699097534	425770545281006	283695430052091	393449696008622	347574807092857	331447931061714	291182334553808	540626893899802	480266739795692	467542441942307	549808118293393	468665866691894	453063247471323	412878319056576	MYOZ1	14	76444540	76452799	-	1823	protein_coding	- && Q9NP98.1 RecName: Full=Myozenin-1; AltName: Full=Calsarcin-2; AltName: Full=Filamin-, actinin- and telethonin-binding protein; AltName: Full=Protein FATZ && PF05556:Calcineurin-binding protein (Calsarcin)	-
ENSSSCG00000011441	367733037836632	440604656604775	187222252063104	515077198001514	43952865939889	269222589728948	30334502443291	402118624533087	698250533531056	265630541111835	378426823923099	507400294822137	386755249501321	491503741981419	TNNC1	13	34591210	34594339	-	960	protein_coding	- && P63317.1 RecName: Full=Troponin C, slow skeletal and cardiac muscles; Short=TN-C >P63315.1 RecName: Full=Troponin C, slow skeletal and cardiac muscles; Short=TN-C && PF13499:EF-hand domain pair|PF13833:EF-hand domain pair	-
ENSSSCG00000013597	191447123416525	27185335863128	160511851566692	292639818113825	364109797575989	247016324133962	338237601005651	350564059420154	391790301777079	348522026440667	491925057629514	561231157224198	384051624315981	32972453952333	-	2	70953650	70954765	-	372	protein_coding	- && Q6QAT1.2 RecName: Full=40S ribosomal protein S28 >P62859.1 RecName: Full=40S ribosomal protein S28 >P62857.1 RecName: Full=40S ribosomal protein S28 >P62858.1 RecName: Full=40S ribosomal protein S28 >Q56JX6.1 RecName: Full=40S ribosomal protein S28 && PF01200:Ribosomal protein S28e	-
ENSSSCG00000018065	276325697702214	298752862428217	331453144253487	302372716603308	282872159177244	280170728628547	207511287558442	222187165952295	331825660045612	256974157952623	423543500562403	418467610643939	260038752618063	281921610750105	ND1	MT	3922	4876	+	955	protein_coding	- && O79874.1 RecName: Full=NADH-ubiquinone oxidoreductase chain 1; AltName: Full=NADH dehydrogenase subunit 1 && PF00146:NADH dehydrogenase	-
ENSSSCG00000016720	185810649368289	252871228944037	120206672036426	273435296377775	302763927169127	257100084343741	184103926802562	407279719900624	379935507091724	302350167765095	423128657748274	357197370957287	33164818449574	255997936155211	PGAM2	18	48693882	48713862	+	3214	protein_coding	- && Q32KV0.1 RecName: Full=Phosphoglycerate mutase 2; AltName: Full=BPG-dependent PGAM 2 && PF00300:Histidine phosphatase superfamily (branch 1)	-
ENSSSCG00000014540	212346075156151	190318807753145	292405056142816	329725197092844	318900292037959	220713987909721	268062648825064	321515913035584	309117826602145	267244945693733	340497657228698	361430338572307	289227720448309	265287602062545	-	2	9535148	9537977	+	866	protein_coding	- && Q9XT73.3 RecName: Full=Ferritin heavy chain; Short=Ferritin H subunit; Contains: RecName: Full=Ferritin heavy chain, N-terminally processed && PF00210:Ferritin-like domain	Ferritin
ENSSSCG00000033310	194676719745976	229009844831737	205731709808825	255408813130696	311732515085376	210638465994293	228975688525506	241994067113622	392128262017544	284108195795677	400633652653171	372735969643174	285371357251492	22763509856371	-	5	21506554	21507767	+	439	protein_coding	- && - && PF05162:Ribosomal protein L41	-
ENSSSCG00000003165	185219713535211	218149955843915	162515600672365	27414739218403	293981047147341	191064723022275	246067134061181	255099061905875	340910939687196	264932127186146	419487744373197	384779482012925	281436236071691	222488887027912	RPS11	6	54577414	54579797	+	807	protein_coding	- && P61270.3 RecName: Full=40S ribosomal protein S11 >P62280.3 RecName: Full=40S ribosomal protein S11 >P62282.3 RecName: Full=40S ribosomal protein S11 >P62281.3 RecName: Full=40S ribosomal protein S11 >Q3T0V4.3 RecName: Full=40S ribosomal protein S11 && PF16205:Ribosomal_S17 N-terminal|PF00366:Ribosomal protein S17	-
ENSSSCG00000030849	169239739264708	190398829640133	15069718347745	239371370199241	252152404177795	17853452185633	270153277255019	291951098194392	358487978987635	24909805992552	341002904326695	381667567268185	293448042062176	267075431018061	-	X	98178150	98181332	-	341	protein_coding	- && P62893.2 RecName: Full=60S ribosomal protein L39 >P62891.2 RecName: Full=60S ribosomal protein L39 >P62892.2 RecName: Full=60S ribosomal protein L39 >Q3T051.3 RecName: Full=60S ribosomal protein L39 && PF00832:Ribosomal L39 protein	-
ENSSSCG00000020785	195415873720245	224100234538252	296313919909511	387078414194898	185437121744731	217972708386844	277152477807915	287468371933907	286653918170079	255727179669798	23636410014451	165348884973791	293081103273137	302306177575305	DES	15	121427103	121435424	+	3360	protein_coding	- && P02540.4 RecName: Full=Desmin && PF00038:Intermediate filament protein	Filament
ENSSSCG00000035997	197787329074316	227976128735577	152539763591501	268956134227788	288401823316384	184613543437471	215829531895716	254255106450083	316571655732645	267638985973986	361959908257522	34643174157308	270022130330542	222932281879716	RPL10	X	124926482	124929797	+	1393	protein_coding	- && Q9XSI3.4 RecName: Full=60S ribosomal protein L10; AltName: Full=Protein QM homolog >Q29195.3 RecName: Full=60S ribosomal protein L10; AltName: Full=Protein QM homolog >A8D8X1.1 RecName: Full=60S ribosomal protein L10; AltName: Full=Protein QM homolog && PF00252:Ribosomal protein L16p/L10e	-
ENSSSCG00000004570	152525400866499	239190608526492	941740055547268	232507435422263	220959170028134	216872338267508	174604661867725	383858493982463	265586715425967	253933658615524	328998308012248	377140474739872	258584804011499	230466908406276	TPM1	1	108986981	109019440	-	7669	protein_coding	- && - && PF00261:Tropomyosin	-
ENSSSCG00000040401	197416828394893	23207003513572	151675561636025	282283461426937	263856707055375	20472741952141	173900383845678	226569701524053	233325582210216	199489216914079	305412535345518	280619942708555	284990612759136	23319707565833	EEF1A2	17	62517503	62526384	-	3701	protein_coding	- && Q05639.1 RecName: Full=Elongation factor 1-alpha 2; Short=EF-1-alpha-2; AltName: Full=Eukaryotic elongation factor 1 A-2; Short=eEF1A-2; AltName: Full=Statin-S1 >Q71V39.1 RecName: Full=Elongation factor 1-alpha 2; Short=EF-1-alpha-2; AltName: Full=Eukaryotic elongation factor 1 A-2; Short=eEF1A-2; AltName: Full=Statin-S1 >Q32PH8.1 RecName: Full=Elongation factor 1-alpha 2; Short=EF-1-alpha-2…	GTP_EFTU
ENSSSCG00000007805	136434344414115	207969300120419	981614675146836	28049191424182	141901398558855	250813450999123	14299539184435	356171393835803	198195232076414	22059209348853	272022843771605	311885833623357	228609763262854	235204896296353	ATP2A1	3	18547976	18568313	+	4196	protein_coding	- && Q0VCY0.1 RecName: Full=Sarcoplasmic/endoplasmic reticulum calcium ATPase 1; Short=SERCA1; Short=SR Ca(2+)-ATPase 1; AltName: Full=Calcium pump 1; AltName: Full=Calcium-transporting ATPase sarcoplasmic reticulum type, fast twitch skeletal muscle isoform; AltName: Full=Endoplasmic reticulum class 1/2 Ca(2+) ATPase && PF00689:Cation transporting ATPase, C-terminus|PF00690:Cation transporter/ATP…	E1-E2_ATPase
ENSSSCG00000021825	131985500974997	137217318954994	128904796603911	148203662599905	197256159190761	13398715662314	227825195588619	234861497433167	316748967150751	247949127846657	326857601444678	334507671911808	213434291324889	205105240216125	RPS21	17	61763552	61764824	+	403	protein_coding	- && P63221.1 RecName: Full=40S ribosomal protein S21 >P63220.1 RecName: Full=40S ribosomal protein S21 >Q32PB8.1 RecName: Full=40S ribosomal protein S21 && PF01249:Ribosomal protein S21e	Ribosomal_S21e
ENSSSCG00000013022	162570062474812	255936399950402	709748647982213	226531898528047	144087185737652	194294599874158	122017308715076	369318259940619	230965544966553	196705407321364	246594298911997	234327303365566	22679495079804	197094382113451	PYGM	2	7391064	7421261	+	7229	protein_coding	- && P79334.3 RecName: Full=Glycogen phosphorylase, muscle form; AltName: Full=Myophosphorylase && PF16275:Splicing factor 1 helix-hairpin domain|PF00013:KH domain|PF00343:Carbohydrate phosphorylase	KH_1
ENSSSCG00000016157	149602937205505	202760441239621	919433574480713	156590121996201	254674334289166	165027450433919	146013598556711	251666965942404	24384490786258	153773771733015	292789193962772	373778833163323	201710156878846	174610817188831	MYL1	15	113034279	113063231	-	10050	protein_coding	- && P05977.2 RecName: Full=Myosin light chain 1/3, skeletal muscle isoform; Short=MLC1/MLC3; Short=MLC1F/MLC3F; AltName: Full=Myosin light chain alkali 1/2; Short=Myosin light chain A1/A2 && -	-
ENSSSCG00000009146	140002625385243	12423889203479	989036769362124	144220921316127	175228845477213	134286027514345	219113173604561	21771618133027	278535926757714	20185749859387	308684284177061	272569762772506	220505735195924	191672727821955	RPL34	8	113467780	113471980	-	532	protein_coding	- && P49207.3 RecName: Full=60S ribosomal protein L34 && PF01199:Ribosomal protein L34e	-
ENSSSCG00000031088	130214581681938	149624188613494	123872589175592	171377142649757	173545179053512	122395401783846	194548242281029	211768159905663	275169668266453	197459923191431	263905047359986	301770144644898	204520781069814	200346400533068	RPS7	3	131258713	131342877	-	734	protein_coding	- && P62083.1 RecName: Full=40S ribosomal protein S7; AltName: Full=S8 >P62081.1 RecName: Full=40S ribosomal protein S7 >P62082.1 RecName: Full=40S ribosomal protein S7 >Q5RT64.1 RecName: Full=40S ribosomal protein S7 >A6H769.1 RecName: Full=40S ribosomal protein S7 && PF01251:Ribosomal protein S7e	-
ENSSSCG00000020817	144676112442819	134885750686199	116269520311534	170018708468059	173023702497065	121444000281399	203923797342946	191243877791251	278237332126723	20910775899583	270803963893465	271379816637654	207402917626744	181463010952509	RPS16	6	48085672	48088431	-	667	protein_coding	- && P62249.2 RecName: Full=40S ribosomal protein S16 >P62250.2 RecName: Full=40S ribosomal protein S16 >P14131.4 RecName: Full=40S ribosomal protein S16 >Q29201.4 RecName: Full=40S ribosomal protein S16 >Q3T0X6.3 RecName: Full=40S ribosomal protein S16 && PF00380:Ribosomal protein S9/S16	-
ENSSSCG00000018069	16780279529035	169472201680665	22465898441192	156215004540446	184788005262574	166972243769811	139026124797695	122738646867269	209832771555236	141848962109945	306455320640386	280661120797726	196737433694058	17612867637149	ND2	MT	5087	6128	+	1042	protein_coding	- && O79875.2 RecName: Full=NADH-ubiquinone oxidoreductase chain 2; AltName: Full=NADH dehydrogenase subunit 2 && PF06444:NADH dehydrogenase subunit 2 C-terminus|PF00361:Proton-conducting membrane transporter	-
ENSSSCG00000017500	215985819349804	229242395285413	221291438688028	148211447427882	151463452039186	107692676731792	167547890339118	186342156516712	211041282006126	126642235270381	175146700311685	165189869925128	230050752944379	205435720511111	TCAP	12	22651666	22653453	-	1523	protein_coding	- && O15273.1 RecName: Full=Telethonin; AltName: Full=Titin cap protein && PF09470:Telethonin protein	-
ENSSSCG00000031903	135015520129488	228844076263366	881242653997247	160943189556725	173000908275051	147412085140509	115239231071663	242282056600207	202150908498209	170418514261885	258787561444361	275454975410035	16982496439398	166927108453118	TNNT3	2	989931	1317600	+	9537	protein_coding	- && Q75NG9.1 RecName: Full=Troponin T, fast skeletal muscle; Short=TnTf && PF00992:Troponin	-
ENSSSCG00000018087	174356762787474	188469079896373	19033349666321	177602049508088	156162861358232	160104306061769	133841003470645	12386301582302	191370727187659	136813771759193	193401508811837	220703188991057	150097517861957	15837390074789	ND4	MT	11359	12736	+	1378	protein_coding	- && O79881.2 RecName: Full=NADH-ubiquinone oxidoreductase chain 4; AltName: Full=NADH dehydrogenase subunit 4 && PF00361:Proton-conducting membrane transporter|PF01059:NADH-ubiquinone oxidoreductase chain 4, amino terminus	-
ENSSSCG00000025507	102821333805392	120489194946363	897233979755933	132323484297613	14240985435719	103113295170976	170559403971818	177042459014105	229643662178111	180002359926489	223544852226386	220170658256637	171213973766702	176177957745874	RPL27	12	19892210	19894509	-	523	protein_coding	- && P61356.2 RecName: Full=60S ribosomal protein L27 >P61357.2 RecName: Full=60S ribosomal protein L27 >P61358.2 RecName: Full=60S ribosomal protein L27 >P61354.2 RecName: Full=60S ribosomal protein L27 >P61353.2 RecName: Full=60S ribosomal protein L27 >P61355.2 RecName: Full=60S ribosomal protein L27 >Q4R8Z4.1 RecName: Full=60S ribosomal protein L27 >A1XQU5.1 RecName: Full=60S ribosomal protein…	-
ENSSSCG00000008170	10621982908033	118118236985111	862086821494797	128797949650005	145463920930349	109893969487018	149381032538214	166763290157042	183297013551252	149403865537745	206984021801895	224334329125941	159471175577266	143663463017191	-	3	53281339	53491733	-	887	protein_coding	- && P62901.1 RecName: Full=60S ribosomal protein L31 >P62902.1 RecName: Full=60S ribosomal protein L31 >P62899.1 RecName: Full=60S ribosomal protein L31 >P62900.1 RecName: Full=60S ribosomal protein L31 >Q56JX3.1 RecName: Full=60S ribosomal protein L31 >Q1KSC7.1 RecName: Full=60S ribosomal protein L31 && PF01198:Ribosomal protein L31e	Ribosomal_L31e
ENSSSCG00000012842	108385589839369	116789990003767	107496788857847	143276540834522	15371659093762	108130789727662	140248349333154	14560631546005	185691907580569	151316325007321	201083577446603	219562194548079	136371522890725	129803462158385	RPLP2	2	435122	509818	+	494	protein_coding	- && P05387.1 RecName: Full=60S acidic ribosomal protein P2; AltName: Full=Renal carcinoma antigen NY-REN-44 && PF00428:60s Acidic ribosomal protein	-
ENSSSCG00000013366	915402521377407	124583228780957	719422382032802	161402456851002	165720549499885	144582219729547	719354379119333	21371845971527	169849530534639	117494637221702	181055118612616	246381720849786	130784753483937	10879113584263	LDHA	2	40812453	40826715	-	4337	protein_coding	- && P00339.3 RecName: Full=L-lactate dehydrogenase A chain; Short=LDH-A; AltName: Full=LDH muscle subunit; Short=LDH-M && PF02866:lactate/malate dehydrogenase, alpha/beta C-terminal domain|PF00056:lactate/malate dehydrogenase, NAD binding domain	-
ENSSSCG00000038323	11713081209979	155536267065759	522162664633218	181330830613394	13620768353169	148456939127705	879534049927643	238514220458504	134906311846251	160816298551495	158311122351265	149752537726681	158437495973951	11620094695101	ACTN3	2	5858845	5874124	-	4792	protein_coding	- && Q0III9.1 RecName: Full=Alpha-actinin-3; AltName: Full=Alpha-actinin skeletal muscle isoform 3; AltName: Full=F-actin cross-linking protein && PF00435:Spectrin repeat|PF08726:Ca2+ insensitive EF hand|PF00307:Calponin homology (CH) domain	CH
ENSSSCG00000036014	117572976094975	118291633961883	101998525764862	165101740613872	162898103153821	106124928289911	108280308202263	140042211360457	148973116709094	141565833340868	183191669029051	15282706438862	145469569820019	114272844478032	RPLP0	14	40219124	40223967	-	1278	protein_coding	- && Q29214.2 RecName: Full=60S acidic ribosomal protein P0; AltName: Full=60S ribosomal protein L10E && PF00466:Ribosomal protein L10|PF00428:60s Acidic ribosomal protein	-
ENSSSCG00000000685	857028334437423	128054064694528	782734481917872	130267439626703	140766274796638	103930162724809	899694613914925	212479504061819	138473497670404	134331145774132	156488441813647	177210343438446	144301636719101	116829681852664	TPI1	5	63837506	63843137	-	2760	protein_coding	- && P60174.3 RecName: Full=Triosephosphate isomerase; Short=TIM; AltName: Full=Triose-phosphate isomerase && PF00622:SPRY domain|PF00121:Triosephosphate isomerase	SPRY
ENSSSCG00000018033	892417631376562	121080090857428	981350880921485	112834160700502	141354548589002	105942864965591	119665575808645	154953016645922	150425076888372	122469593940346	169635202792718	172033692968375	120712773797801	152771459457267	UBB	12	59171289	59172841	-	892	protein_coding	- && P0CG55.1 RecName: Full=Polyubiquitin-B; Contains: RecName: Full=Ubiquitin-related; Contains: RecName: Full=Ubiquitin; Flags: Precursor && PF00240:Ubiquitin family	ubiquitin
ENSSSCG00000006141	145530680509088	158272957853209	49473319665471	154472649929434	174239669728803	114350262355239	739647939646115	148383823692692	137509520272891	564042072141328	107063159849609	153724311959047	118242153930658	15237109321936	CA3	4	51219736	51237846	-	2864	protein_coding	- && Q5S1S4.3 RecName: Full=Carbonic anhydrase 3; AltName: Full=Carbonate dehydratase III; AltName: Full=Carbonic anhydrase III; Short=CA-III && PF00194:Eukaryotic-type carbonic anhydrase	-
ENSSSCG00000017430	110891524949821	117411551340435	837464582076082	101007553415849	137505431828383	933706740114533	928696729021073	131702824780576	135793438547072	119474101300326	18066950435099	169673740908847	145113382471885	124528625065315	EIF1	12	20974496	20977062	-	1294	protein_coding	- && P48024.2 RecName: Full=Eukaryotic translation initiation factor 1; Short=eIF1; AltName: Full=Protein translation factor SUI1 homolog && PF01253:Translation initiation factor SUI1	SUI1
ENSSSCG00000018092	121373322213467	170250253960149	168178994082802	13677495212858	850936960156462	113555311052691	117343322393972	934113460705936	174418667662053	108272816004153	952801635000592	110962910120912	875775348920641	131530726843246	ND6	MT	14739	15266	-	528	protein_coding	- && O79882.1 RecName: Full=NADH-ubiquinone oxidoreductase chain 6; AltName: Full=NADH dehydrogenase subunit 6 && PF00499:NADH-ubiquinone/plastoquinone oxidoreductase chain 6	-
ENSSSCG00000018086	119102284739175	128113521122137	147444217106803	132811107115062	125092824327919	104445622795168	873482070664923	809205754907669	129968613480562	959138324533014	162639476884288	164450999761119	113457304200794	102361628730153	ND4L	MT	11069	11365	+	297	protein_coding	- && P56632.1 RecName: Full=NADH-ubiquinone oxidoreductase chain 4L; AltName: Full=NADH dehydrogenase subunit 4L && PF00420:NADH-ubiquinone/plastoquinone oxidoreductase chain 4L	-
ENSSSCG00000001502	834424360550358	83535284903199	901808821617647	112347130897464	102170846889298	802265313279551	131047446783602	121239865681384	15542809304267	123615444620261	172502363019196	182560944904133	135654075539484	112992357606168	RPS18	7	29638833	29642918	+	553	protein_coding	- && P62271.3 RecName: Full=40S ribosomal protein S18 >P62269.3 RecName: Full=40S ribosomal protein S18; AltName: Full=Ke-3; Short=Ke3 >P62272.3 RecName: Full=40S ribosomal protein S18 >P62270.3 RecName: Full=40S ribosomal protein S18; AltName: Full=Ke-3; Short=Ke3 >Q5TJE9.3 RecName: Full=40S ribosomal protein S18 >Q3T0R1.3 RecName: Full=40S ribosomal protein S18 >A5JST6.1 RecName: Full=40S ribos…	-
ENSSSCG00000024313	963846312012687	104258973110734	810385253929152	80230296163198	110449119304027	686474362304302	931779347451392	114691938449535	195682049808261	102791398006963	150267550676339	195408713390699	113693527365105	133755056132575	NDUFA4	9	80637087	80644326	-	619	protein_coding	- && Q01321.1 RecName: Full=Cytochrome c oxidase subunit NDUFA4; AltName: Full=Complex I-MLRQ; Short=CI-MLRQ; AltName: Full=NADH-ubiquinone oxidoreductase MLRQ subunit && PF06522:NADH-ubiquinone reductase complex 1 MLRQ subunit	-
ENSSSCG00000018061	951501965886614	11873899543572	868190567219656	106173000967362	105550899551551	834167504901098	990402019399947	183872046311207	138264741522268	749818613685649	129866862850581	131070118907721	107267338043732	163277197242181	-	MT	1246	2205	+	960	Mt_rRNA	- && - && -	-
ENSSSCG00000004177	802345155578986	827027012554789	723269454592853	111919317618549	106189727154308	762798816840541	139478422276925	128551498540285	137204898597987	123005187376754	137468115325188	132118741116395	117599926136589	10969787663486	RPS12	1	30920808	30923658	-	754	protein_coding	- && P46405.2 RecName: Full=40S ribosomal protein S12 >Q76I81.1 RecName: Full=40S ribosomal protein S12 >P25398.3 RecName: Full=40S ribosomal protein S12 && PF01248:Ribosomal protein L7Ae/L30e/S12e/Gadd45 family	-
ENSSSCG00000036724	10374375220271	862620645725546	174680623765959	108342709449105	136990597307484	946657225515478	951285926949191	160512415389154	141152080428441	498563184796408	118037686188164	739466084897164	694765295505291	125599600031665	CRYAB	9	39638502	39643530	-	1440	protein_coding	- && Q7M2W6.1 RecName: Full=Alpha-crystallin B chain; AltName: Full=Alpha(B)-crystallin && PF00525:Alpha crystallin A chain, N terminal|PF00011:Hsp20/alpha crystallin family	-
ENSSSCG00000003930	819755852164413	841507197441709	777237205340972	106843554313285	101217504627188	740074110674645	121384675459059	110823016909098	129638585883384	111125179886751	14963287388842	156481832450793	10876194704714	103492359096338	RPS8	6	166549943	166553230	-	1335	protein_coding	- && P62241.2 RecName: Full=40S ribosomal protein S8 >P62243.2 RecName: Full=40S ribosomal protein S8 >P62242.2 RecName: Full=40S ribosomal protein S8 >Q5E958.3 RecName: Full=40S ribosomal protein S8 >Q4R6P8.3 RecName: Full=40S ribosomal protein S8 && PF01201:Ribosomal protein S8e	-
ENSSSCG00000006390	988258451030853	106921325100453	450871055808011	128382492438643	112250848878648	114468703502366	653395290698002	168042065483347	11859019206055	821703751194548	122000076953238	148932392475681	104844381802192	918073446646073	CASQ1	4	90276754	90288011	-	2540	protein_coding	- && P31415.3 RecName: Full=Calsequestrin-1; AltName: Full=Calmitine; AltName: Full=Calsequestrin, skeletal muscle isoform; Flags: Precursor && PF01216:Calsequestrin	Calsequestrin
ENSSSCG00000003218	100738797950848	11076513655443	463777715256887	133980956886639	885375203946933	10656696149643	717154097631441	154185042645918	11303267722998	991256240237502	1159200534939	126205885865241	107057528110976	104730664175741	MYBPC2	6	55281801	55310295	+	4771	protein_coding	- && Q5XKE0.1 RecName: Full=Myosin-binding protein C, fast-type; Short=Fast MyBP-C; AltName: Full=C-protein, skeletal muscle fast isoform && PF00041:Fibronectin type III domain|PF07679:Immunoglobulin I-set domain	I-set
ENSSSCG00000039640	890063744112827	102249835583742	827614982694677	105452018700594	124999134448198	858268647025357	824847112611714	138564584613438	107968926112831	891139903958801	142411711826129	103317123491402	121667519494073	96536623434007	CDC34	2	77761590	77768396	-	1488	protein_coding	- && P49427.2 RecName: Full=Ubiquitin-conjugating enzyme E2 R1; AltName: Full=(E3-independent) E2 ubiquitin-conjugating enzyme R1; AltName: Full=E2 ubiquitin-conjugating enzyme R1; AltName: Full=Ubiquitin-conjugating enzyme E2-32 kDa complementing; AltName: Full=Ubiquitin-conjugating enzyme E2-CDC34; AltName: Full=Ubiquitin-protein ligase R1 && PF00179:Ubiquitin-conjugating enzyme	UQ_con
ENSSSCG00000037039	902505450137068	884562884031651	903939223969232	750231756656461	827673386994166	543501776605487	719398531183861	145161740631565	113202084942989	674288829460161	160373228848448	170141012743041	114422273006931	136189858185788	PPP1R27	12	1136290	1137497	+	852	protein_coding	- && Q9D119.1 RecName: Full=Protein phosphatase 1 regulatory subunit 27; AltName: Full=Dysferlin-interacting protein 1 && PF13637:Ankyrin repeats (many copies)	-
ENSSSCG00000000298	101939610316461	952529990027261	467192924270257	127239330404712	135013967603136	89162805321145	693672668371057	148385654464222	108118711514546	720405146574105	147315840371237	122963681743984	105871410121171	900975314706127	PPP1R1A	5	19753847	19763288	-	2582	protein_coding	- && Q8WMS3.1 RecName: Full=Protein phosphatase 1 regulatory subunit 1A; AltName: Full=Protein phosphatase inhibitor 1; Short=I-1; Short=IPP-1 && PF05395:Protein phosphatase inhibitor 1/DARPP-32	-
ENSSSCG00000016128	629048984155804	636731778506471	620523056507087	932030775481147	930828794785641	661886344674436	110845024980851	112311134873994	132236112668386	106759603214493	142596419165775	1309378027016	103566786275953	1005888823074	EEF1B2	15	109451514	109455531	+	1178	protein_coding	- && Q5E983.3 RecName: Full=Elongation factor 1-beta; Short=EF-1-beta && PF00736:EF-1 guanine nucleotide exchange domain|PF10587:Eukaryotic elongation factor 1 beta central acidic region	-
ENSSSCG00000028485	854459057442647	984858053153994	682777520060992	900295436709463	125738726497782	751477519152222	743688586085887	931863465992457	904019335274266	86595723049715	125753507827226	152746050953972	117225439544576	938032451368287	YBX1	6	168716789	168736604	-	2422	protein_coding	- && P67808.3 RecName: Full=Nuclease-sensitive element-binding protein 1; AltName: Full=CCAAT-binding transcription factor I subunit A; Short=CBF-A; AltName: Full=DNA-binding protein B; Short=DBPB; AltName: Full=Enhancer factor I subunit A; Short=EFI-A; AltName: Full=Y-box transcription factor; AltName: Full=Y-box-binding protein 1; Short=YB-1 >P67809.3 RecName: Full=Nuclease-sensitive element-bi…	CSD
ENSSSCG00000029830	714973502561709	792129477902803	656234880510982	107480432702903	965978128236057	719867231961623	888617124488904	909620670397103	126763900889882	986505819076547	133209422976	128138706786137	10867716065301	860176049459558	-	4	136105	138977	-	1575	protein_coding	- && P62919.2 RecName: Full=60S ribosomal protein L8 >P62917.2 RecName: Full=60S ribosomal protein L8 >P62918.2 RecName: Full=60S ribosomal protein L8 >Q3T0S6.3 RecName: Full=60S ribosomal protein L8 && PF03947:Ribosomal Proteins L2, C-terminal domain|PF00181:Ribosomal Proteins L2, RNA binding domain	Ribosomal_L2_C
ENSSSCG00000014133	557152185469585	725810705154548	598691231425711	944886565540229	871915247692184	670419590826893	105087151370744	943488657446482	12209972272576	961244568082112	130624249724677	139246033631125	108495706917428	970515681815014	RPS23	2	90679000	90680873	-	728	protein_coding	- && P62268.3 RecName: Full=40S ribosomal protein S23 >P62266.3 RecName: Full=40S ribosomal protein S23 >P62267.3 RecName: Full=40S ribosomal protein S23 >P62298.1 RecName: Full=40S ribosomal protein S23 >Q3T199.1 RecName: Full=40S ribosomal protein S23 && PF00164:Ribosomal protein S12/S23	Ribosomal_S12
ENSSSCG00000006631	621968176004054	96785966442881	426481495375087	825546099633542	954584804665527	730397194883466	667190896295586	130984783829117	96915040330897	918943611179349	130298874062791	131917498432933	957774632792435	783728809325613	TMOD4	4	98074496	98079343	+	1892	protein_coding	- && Q0VC48.1 RecName: Full=Tropomodulin-4; AltName: Full=Skeletal muscle tropomodulin; Short=Sk-Tmod && PF03250:Tropomodulin	-
ENSSSCG00000025675	790550544599347	941833859332805	460764425525022	103143194314985	833487263584691	79232752956021	812433050409813	96749334367401	970943680011295	108008518616987	961890673015672	764025120997127	114190098227633	102069040031662	EEF2	2	74747080	74756680	+	3090	protein_coding	- && P13639.4 RecName: Full=Elongation factor 2; Short=EF-2 >Q5R8Z3.3 RecName: Full=Elongation factor 2; Short=EF-2 && PF14492:Elongation Factor G, domain II|PF00679:Elongation factor G C-terminus|PF00009:Elongation factor Tu GTP binding domain|PF03764:Elongation factor G, domain IV|PF03144:Elongation factor Tu domain 2	GTP_EFTU
ENSSSCG00000035080	619704202246516	661082286841046	533670720978504	8130952179318	850839092265216	585059982685737	101949299977121	106613618091786	119945276350632	920557266670608	136145651164286	110193599019436	861603028088331	86081687718948	-	12	44957125	44960736	+	566	protein_coding	- && P62752.1 RecName: Full=60S ribosomal protein L23a >P62750.1 RecName: Full=60S ribosomal protein L23a >P62751.1 RecName: Full=60S ribosomal protein L23a >Q24JY1.1 RecName: Full=60S ribosomal protein L23a && PF03939:Ribosomal protein L23, N-terminal domain|PF00276:Ribosomal protein L23	-
ENSSSCG00000011952	566967061408287	627772607990503	390395538812948	794468651969258	795590029870674	60246486734719	999196037680734	989888050824583	129574766461526	968844821936353	117173250294159	12739729500269	978727934964871	954164227320668	RPL24	13	157411960	157418895	+	998	protein_coding	- && P83732.1 RecName: Full=60S ribosomal protein L24; AltName: Full=L30 >Q862I1.2 RecName: Full=60S ribosomal protein L24; AltName: Full=Ribosomal protein L30 >Q8BP67.2 RecName: Full=60S ribosomal protein L24 >P83731.1 RecName: Full=60S ribosomal protein L24; AltName: Full=60S ribosomal protein L30 >P61122.1 RecName: Full=60S ribosomal protein L24 >Q66WF5.1 RecName: Full=60S ribosomal protein L2…	-
ENSSSCG00000003153	61971522755858	341445230720957	762124320681815	714089026337018	788978006863817	536187776665687	840376846747571	770250040548086	102847017994937	909968168660419	148490951852097	129290598149121	107352469941591	101521296447925	FTL	6	54227164	54232752	+	1494	protein_coding	- && Q53VB8.3 RecName: Full=Ferritin light chain; Short=Ferritin L subunit && PF00210:Ferritin-like domain|PF00452:Apoptosis regulator proteins, Bcl-2 family	Ferritin
ENSSSCG00000040507	697644867240897	932067850484141	44799515604804	728126559559651	83694058741209	637605905341832	655640734388522	113751600367665	940751183425184	723106961857837	137462363650959	126563804282682	903445730637627	703305002156388	PDLIM7	2	80451888	80472660	+	3645	protein_coding	- && Q9NR12.1 RecName: Full=PDZ and LIM domain protein 7; AltName: Full=LIM mineralization protein; Short=LMP; AltName: Full=Protein enigma && PF00412:LIM domain|PF00595:PDZ domain (Also known as DHR or GLGF)	LIM
ENSSSCG00000036296	52030582242899	582032953172617	504865407677856	708077793048593	733683841426825	485253555351124	982256206023226	101091511016761	117347544699962	929219777192889	124363541749168	110332018610478	844870988423237	904115611978462	RPS25	9	46235727	46242432	-	1292	protein_coding	- && Q6Q311.1 RecName: Full=40S ribosomal protein S25 >P62853.1 RecName: Full=40S ribosomal protein S25 >P62851.1 RecName: Full=40S ribosomal protein S25 >P62852.1 RecName: Full=40S ribosomal protein S25 >Q56JX5.1 RecName: Full=40S ribosomal protein S25 && PF03297:S25 ribosomal protein	-
ENSSSCG00000032165	620728789775533	608783427020751	526055964849889	53281250872584	701657545490804	461813105970307	635156167695903	837759489785816	120323614716806	715934772432043	115143275232072	133489563521621	78380588554458	932026539974532	ATP5MK	14	114321619	114345894	-	425	protein_coding	- && Q9JJW3.1 RecName: Full=Up-regulated during skeletal muscle growth protein 5; AltName: Full=Diabetes-associated protein in insulin-sensitive tissues && PF14960:ATP synthase regulation	-
ENSSSCG00000018080	749021667341803	829248207176414	739932988743848	740751933867402	79547616268449	712597935173209	485026294304836	525382488730247	877228516285803	535645039920338	120368908156438	10856273147586	732962416643251	751712276794812	ATP8	MT	8959	9162	+	204	protein_coding	- && Q35914.2 RecName: Full=ATP synthase protein 8; AltName: Full=A6L; AltName: Full=F-ATPase subunit 8 && PF00895:ATP synthase protein 8	-
ENSSSCG00000029724	64221988117433	640767814011469	637061690707712	862859687736963	760526810379757	573574545544991	639820805794	792317665021073	850832658059144	734583390047273	903524890810784	839564456496802	900624719713424	681353238200922	RACK1	2	57279857	57284855	+	1430	protein_coding	- && P63245.3 RecName: Full=Receptor of activated protein C kinase 1; AltName: Full=Guanine nucleotide-binding protein subunit beta-2-like 1; AltName: Full=Receptor for activated C kinase; AltName: Full=Receptor of activated protein kinase C 1; Contains: RecName: Full=Receptor of activated protein C kinase 1, N-terminally processed >P63246.3 RecName: Full=Receptor of activated protein C kinase 1;…	WD40
ENSSSCG00000038880	641521417141803	651156293373009	454619443619936	591386834625793	624104904283945	458381920047185	767381400938484	722226102143473	104337843671527	830989539303711	111506945757515	107909046974202	702405083882235	713636368826349	RPL23	12	23279967	23290192	+	820	protein_coding	- && Q90YU5.2 RecName: Full=60S ribosomal protein L23 >P62831.1 RecName: Full=60S ribosomal protein L23; AltName: Full=Ribosomal protein L17 >P62832.1 RecName: Full=60S ribosomal protein L23 >P62829.1 RecName: Full=60S ribosomal protein L23; AltName: Full=60S ribosomal protein L17 >P62830.1 RecName: Full=60S ribosomal protein L23 >Q3T057.2 RecName: Full=60S ribosomal protein L23 && PF00238:Riboso…	-
ENSSSCG00000005627	555151874086048	801449536258984	311492160610136	802982493344829	909612666773083	665284100778515	432940760974117	109928702991346	81058455865046	557601876721143	949346079883648	113106986229768	734263752756352	526005262825767	AK1	1	268355032	268365598	-	2265	protein_coding	- && P00571.1 RecName: Full=Adenylate kinase isoenzyme 1; Short=AK 1; AltName: Full=ATP-AMP transphosphorylase 1; AltName: Full=ATP:AMP phosphotransferase; AltName: Full=Adenylate monophosphate kinase; AltName: Full=Myokinase && PF00406:Adenylate kinase	ADK
ENSSSCG00000036789	573431178585735	701484280400146	444091355599843	624152098748355	798310986319715	430669586302226	439554887957552	810495958212433	100890153560019	476346830982033	104822835446107	11969155000608	670026186238577	703201123523477	COX6A2	3	17113388	17135104	+	1383	protein_coding	- && P07471.2 RecName: Full=Cytochrome c oxidase subunit 6A2, mitochondrial; AltName: Full=Cytochrome c oxidase polypeptide VIa-heart; Short=COXVIAH; AltName: Full=Cytochrome c oxidase polypeptide VIb; Flags: Precursor && PF02046:Cytochrome c oxidase subunit VIa	-
ENSSSCG00000018091	686610818936336	940904521717959	961207464066258	780674932803396	56740050722396	604950789156914	590021087535403	518093734876364	974314288853268	575121421956037	692535670339085	742954190767631	583809640272573	632624898986156	ND5	MT	12935	14755	+	1821	protein_coding	- && Q9TDR1.1 RecName: Full=NADH-ubiquinone oxidoreductase chain 5; AltName: Full=NADH dehydrogenase subunit 5 && PF00361:Proton-conducting membrane transporter|PF06455:NADH dehydrogenase subunit 5 C-terminus	-
ENSSSCG00000032111	509579628573256	598458752799553	480025949695105	620808675557381	696081668266979	535363653620965	720932183733748	723484501786034	848827360650657	740408514657742	921988458318681	973902896630622	770679671106379	661311007413903	RPL7	4	62602431	62605892	+	1857	protein_coding	- && Q58DT1.1 RecName: Full=60S ribosomal protein L7 && PF00327:Ribosomal protein L30p/L7e|PF08079:Ribosomal L30 N-terminal domain	-
ENSSSCG00000039962	529977773730397	522758624371199	746896971565386	501718159623541	102432982841181	763974030193623	728561673973117	915417134103395	934690526128562	322039059861396	10087419392903	535010130074505	456228126762641	757313021757664	HSPB1	3	10037936	10039915	-	1236	protein_coding	- && Q5S1U1.1 RecName: Full=Heat shock protein beta-1; Short=HspB1; AltName: Full=Heat shock 27 kDa protein; Short=HSP 27 && PF00011:Hsp20/alpha crystallin family	-
ENSSSCG00000000084	530565869956463	512099219600887	355586171269128	537994638373019	718513917546402	522680136105388	687378796793222	787810242990147	782656427412488	638558313722674	92403023776698	843211468466591	788156055207647	701942219326382	ATF4	5	8738880	8745225	-	5377	protein_coding	- && P18848.3 RecName: Full=Cyclic AMP-dependent transcription factor ATF-4; Short=cAMP-dependent transcription factor ATF-4; AltName: Full=Activating transcription factor 4; AltName: Full=Cyclic AMP-responsive element-binding protein 2; Short=CREB-2; Short=cAMP-responsive element-binding protein 2; AltName: Full=DNA-binding protein TAXREB67; AltName: Full=Tax-responsive enhancer element-binding …	bZIP_1
ENSSSCG00000017239	405213949671254	442225142807205	383283178595575	581591981746222	618068644447153	4712805363528	71994118886169	736768883852176	882942716979516	6740690625514	882429311140955	112871635060258	756506786156378	613882056883301	RPL38	12	6884902	6905508	-	1196	protein_coding	- && Q8HXB9.3 RecName: Full=60S ribosomal protein L38 && PF01781:Ribosomal L38e protein family	-
ENSSSCG00000033697	571576661281214	562077001961524	433458313741426	776662486009583	808747114951419	476006827929813	547310143299459	791716305821048	741224198908199	609845735837146	101509348971837	787926545968151	649321777466911	520454972822229	-	3	39996174	40003107	+	5905	protein_coding	- && O18789.2 RecName: Full=40S ribosomal protein S2 && PF00333:Ribosomal protein S5, N-terminal domain|PF03719:Ribosomal protein S5, C-terminal domain|PF00097:Zinc finger, C3HC4 type (RING finger)	zf-C3HC4
ENSSSCG00000000207	130823352907969	995280050909346	761620046039371	119056061696418	27532941178992	932705042475027	112679249295644	112459107383709	119487914809635	128352148294101	208980849810378	226537791417347	121690200834703	127641423335713	-	5	15774938	15775794	+	561	protein_coding	- && P13693.1 RecName: Full=Translationally-controlled tumor protein; Short=TCTP; AltName: Full=Fortilin; AltName: Full=Histamine-releasing factor; Short=HRF; AltName: Full=p23 >P61288.1 RecName: Full=Translationally-controlled tumor protein; Short=TCTP >A5A6K2.1 RecName: Full=Translationally-controlled tumor protein; Short=TCTP && PF00838:Translationally controlled tumour protein	-
ENSSSCG00000011272	425775870045014	435045161793816	349377368825558	612201658725977	513961279980858	420946672272578	703382041581264	652320791437568	968501752910444	715884165146227	940978679379778	908615937949758	700768101151187	703164844051604	-	13	24691893	24699363	+	1746	protein_coding	- && A1XQU3.1 RecName: Full=60S ribosomal protein L14 && PF01929:Ribosomal protein L14	-
ENSSSCG00000035904	528736927653922	544789075057217	529442321970618	663635816942796	603908602782558	420403035527991	628546759464737	554130697615346	811552859261061	689253571114202	904982538595007	748625549894905	702687853460468	645764267333829	RPL7A	1	272805844	272965636	+	1679	protein_coding	- && P62425.2 RecName: Full=60S ribosomal protein L7a >P62424.2 RecName: Full=60S ribosomal protein L7a; AltName: Full=PLA-X polypeptide; AltName: Full=Surfeit locus protein 3 >Q4R5C2.1 RecName: Full=60S ribosomal protein L7a && PF01248:Ribosomal protein L7Ae/L30e/S12e/Gadd45 family	-
ENSSSCG00000024263	504923067831459	486921698932271	432260801246242	467363381072095	69128542943373	411401609412276	471826267717257	764424638527733	834605732411105	502602186895042	121595243976154	101702512890947	5906464050099	492431645356669	SERF2	1	127761345	127767546	-	923	protein_coding	- && A6NH21.1 RecName: Full=Serine incorporator 4 && PF04419:4F5 protein family|PF03348:Serine incorporator (Serinc)	TMS_TDE
ENSSSCG00000014855	514292694206384	52917552633913	427420632978717	60337191856836	595976502723088	492243181678798	612537079618666	654564286204709	792063802840036	634881053236467	908609088640423	868943396017327	664353825752437	57947055786008	RPS3	9	9616456	9630413	+	2065	protein_coding	- && P23396.2 RecName: Full=40S ribosomal protein S3 >Q3T169.1 RecName: Full=40S ribosomal protein S3 >Q0Z8U2.1 RecName: Full=40S ribosomal protein S3 && PF00189:Ribosomal protein S3, C-terminal domain|PF07650:KH domain	-
ENSSSCG00000013064	557837075933774	570938705989654	411655763692131	77597411429664	578277051016059	517203269278425	564435562777841	63013148795056	843677245373568	62754772443303	760836951056163	612657536833454	764299530749229	652845488335147	EEF1G	2	9163320	9174469	+	2477	protein_coding	- && Q29387.2 RecName: Full=Elongation factor 1-gamma; Short=EF-1-gamma; AltName: Full=eEF-1B gamma && PF00647:Elongation factor 1 gamma, conserved domain|PF02798:Glutathione S-transferase, N-terminal domain|PF00043:Glutathione S-transferase, C-terminal domain	GST_N
ENSSSCG00000035532	506468012272314	498594908233483	466929745934578	5952186913782	498443753513931	42634911808996	481769910218173	721297167417078	91118181998846	554625727384842	853684718540488	67050833476014	678284844866462	783128392781949	ATP5F1D	2	77216433	77222749	-	1085	protein_coding	- && P05630.2 RecName: Full=ATP synthase subunit delta, mitochondrial; AltName: Full=F-ATPase delta subunit; Flags: Precursor && PF02823:ATP synthase, Delta/Epsilon chain, beta-sandwich domain	-
ENSSSCG00000025353	766920338252462	749406836557035	39318101395112	953986782960109	627663410642141	525137528863051	425239240072453	458468383933193	980707114702701	328382459240208	42994254692562	657506687686483	561059112768158	784375402027913	TNNT1	6	59347582	59365589	-	4347	protein_coding	- && Q75ZZ6.3 RecName: Full=Troponin T, slow skeletal muscle; Short=TnTs; AltName: Full=Slow skeletal muscle troponin T; Short=sTnT && PF00992:Troponin	-
ENSSSCG00000024061	786299733081731	836524112360026	371235367825535	853358911033691	678600721996495	457900465133217	458203183847839	611319298441275	962122865299514	330071782116179	416241089823898	547209517694866	521261304422957	716077736287131	TNNI1	10	23788279	23804083	-	3691	protein_coding	- && P19237.3 RecName: Full=Troponin I, slow skeletal muscle; AltName: Full=Troponin I, slow-twitch isoform && PF00992:Troponin	-
ENSSSCG00000016331	474484157267341	229761672284299	386523746402961	29340010677675	568849298161333	418887323886944	430704881574135	647782137691152	125103906170026	659711162577598	875400402696725	837272351608771	677854055066129	589548288558244	RAMP1	15	137490087	137535555	+	1145	protein_coding	- && Q867C0.1 RecName: Full=Receptor activity-modifying protein 1; Flags: Precursor && PF04901:Receptor activity modifying family	-
ENSSSCG00000007743	449663924220918	610923700699264	392893090288491	419850397959165	569102979317746	344833181261477	545420808206547	701759725320358	724886005344662	635493750611832	744160448557235	817930276280355	721599561588609	62636375797265	-	3	16812404	16819130	+	906	protein_coding	- && Q9Y6H1.1 RecName: Full=Coiled-coil-helix-coiled-coil-helix domain-containing protein 2; AltName: Full=Aging-associated gene 10 protein; AltName: Full=HCV NS2 trans-regulated protein; Short=NS2TP && -	-
ENSSSCG00000023498	757995913479189	692588970442623	615968056408481	790433114957808	556356524042962	340660474753445	561039405089308	506807981460977	642873355660584	363151383003064	52869685775538	566556673670522	567612069256977	630899743607549	HSPB6	6	45181443	45183998	-	1455	protein_coding	- && Q148F8.1 RecName: Full=Heat shock protein beta-6; Short=HspB6 && PF00525:Alpha crystallin A chain, N terminal|PF00011:Hsp20/alpha crystallin family	-
ENSSSCG00000015790	379906159622152	497360942895377	489692225359075	522080982229114	434048386818369	427313132705862	417846707482873	646393815301273	745818217542906	600310850734704	865167318318599	640191354050741	652111601263614	753193100230428	SLC25A4	15	46193699	46200994	+	4406	protein_coding	- && P02722.3 RecName: Full=ADP/ATP translocase 1; AltName: Full=ADP,ATP carrier protein 1; AltName: Full=ADP,ATP carrier protein, heart isoform T1; AltName: Full=Adenine nucleotide translocator 1; Short=ANT 1; AltName: Full=Solute carrier family 25 member 4 && PF00153:Mitochondrial carrier protein	Mito_carr
ENSSSCG00000017024	481456992275043	662424289566201	443941822803352	6104548684825	791717545156856	486947668199154	335377485832265	630879421832006	715833044217835	53272396520039	690953855903459	523843640791729	557760972990895	434024243718994	CCNG1	16	60349254	60356738	-	2295	protein_coding	- && Q52QT8.1 RecName: Full=Cyclin-G1 && PF00134:Cyclin, N-terminal domain	-
ENSSSCG00000027072	41319409053271	510043712210302	362370492816301	412660068737589	499869902958399	315882905345391	382865298048394	620807027837896	7999725505924	485753088561852	792381123180015	918897474502298	546628885213757	625974509409525	ATP5IF1	6	85307189	85321350	+	618	protein_coding	- && Q29307.2 RecName: Full=ATPase inhibitor, mitochondrial; AltName: Full=Inhibitor of F(1)F(o)-ATPase; Short=IF(1); Short=IF1; Flags: Precursor && PF04568:Mitochondrial ATPase inhibitor, IATP	-
ENSSSCG00000015931	451167059119912	596414839633031	306412539478694	44376575096429	541443100207067	427979095131101	496887523397915	514600862122614	691582355733768	559444591756179	700324143553458	587036691969932	649932621338464	643290769822131	KLHL41	15	75852198	75895016	+	7826	protein_coding	- && Q9CZQ9.1 RecName: Full=Bardet-Biedl syndrome 5 protein homolog && PF07289:Protein of unknown function (DUF1448)|PF01344:Kelch motif	Kelch_1
ENSSSCG00000035811	368774842790589	38370376582317	332096973165777	490521300322453	535142446012641	353159531051315	537945091368445	597963310571191	652076151483203	533501653375657	813182250451611	822564444632505	586768982656067	551419348877069	RPL32	13	68786854	68793204	-	1776	protein_coding	- && Q6QAT0.3 RecName: Full=60S ribosomal protein L32 >Q76KA3.3 RecName: Full=60S ribosomal protein L32 >P62912.2 RecName: Full=60S ribosomal protein L32 >P62910.2 RecName: Full=60S ribosomal protein L32 >P62911.2 RecName: Full=60S ribosomal protein L32 >E2RKA8.1 RecName: Full=60S ribosomal protein L32 && PF01655:Ribosomal protein L32	-
ENSSSCG00000012405	418756937351807	461208067505498	381388758583491	516548482704136	640543954429719	461490680199199	493397808869521	569820796638565	598979742340191	519343326121516	662179268104001	740297253125439	598591934327486	495093802171439	RPS4X	X	58149308	58155193	-	1527	protein_coding	- && Q76MY1.3 RecName: Full=40S ribosomal protein S4, X isoform >Q76N24.3 RecName: Full=40S ribosomal protein S4, X isoform >P62703.2 RecName: Full=40S ribosomal protein S4, X isoform >P62701.2 RecName: Full=40S ribosomal protein S4, X isoform; AltName: Full=SCR10; AltName: Full=Single copy abundant mRNA protein >P62702.2 RecName: Full=40S ribosomal protein S4, X isoform >P62704.2 RecName: Full=4…	Ribosomal_S4e
ENSSSCG00000000886	48966130131019	548515071324211	304194205401981	488045853979632	495357739106278	404086475415512	395403018989577	585467577091413	690415452611879	50602523824818	733623333079826	709376823703354	578883574575632	577940870079511	SLC25A3	5	85284311	85292451	-	2017	protein_coding	- && P12234.1 RecName: Full=Phosphate carrier protein, mitochondrial; AltName: Full=Phosphate transport protein; Short=PTP; AltName: Full=Solute carrier family 25 member 3; Flags: Precursor && PF00153:Mitochondrial carrier protein	Mito_carr
ENSSSCG00000004002	381207047063837	416929390625359	404536337029076	556474567034125	544085817140868	389258366789878	529156730121367	505174881495387	59004673706132	578394691082486	738329640639235	763406329774827	602745366683909	470982526525335	RPS5	6	62921635	62974354	+	1522	protein_coding	- && P46782.4 RecName: Full=40S ribosomal protein S5; Contains: RecName: Full=40S ribosomal protein S5, N-terminally processed >Q5E988.3 RecName: Full=40S ribosomal protein S5; Contains: RecName: Full=40S ribosomal protein S5, N-terminally processed && PF00177:Ribosomal protein S7p/S5e	-
ENSSSCG00000005976	405836174278343	496134041575929	322396630112907	390052662977442	382730395940691	371058944594737	416403560557812	58605094387151	77538516042736	528223498954988	876212981706701	777171510853521	561060661712549	55593033940206	NDUFB9	4	15075436	15113351	-	979	protein_coding	- && Q02369.2 RecName: Full=NADH dehydrogenase [ubiquinone] 1 beta subcomplex subunit 9; AltName: Full=Complex I-B22; Short=CI-B22; AltName: Full=NADH-ubiquinone oxidoreductase B22 subunit && PF05347:Complex 1 protein (LYR family)	-
ENSSSCG00000026990	340782878901286	409149929574313	286689319326613	400794507560115	413218552887612	29370478661091	434484599440131	686849000975337	738983113936783	473805901232254	795926899289009	973592947747818	532657011580793	622286128397537	FAM162A	13	138115505	138151738	-	843	protein_coding	- && Q2NKR7.1 RecName: Full=Protein FAM162A; AltName: Full=E2-induced gene 5 protein homolog && PF06388:Protein of unknown function (DUF1075)	-
ENSSSCG00000024316	44186698573587	444844062799885	396551518421054	411144082291044	541439132325531	346538237523909	363577351759442	483450125969748	772780934066353	400044935883752	693048547554976	866698229191336	547802225184376	615885737320365	COX5A	7	58622964	58644035	+	816	protein_coding	- && P00426.2 RecName: Full=Cytochrome c oxidase subunit 5A, mitochondrial; AltName: Full=Cytochrome c oxidase polypeptide Va; Flags: Precursor && PF02284:Cytochrome c oxidase subunit Va	-
ENSSSCG00000012042	413041603428432	434760341102158	362669978381601	440968154514239	517242455379028	334845867598026	415405115281431	552887469037068	716908615855279	431429370429049	720697003949376	822129077240095	482187727058732	607476092257354	ATP5PO	13	197509325	197519589	-	853	protein_coding	- && Q2EN81.1 RecName: Full=ATP synthase subunit O, mitochondrial; AltName: Full=Oligomycin sensitivity conferral protein; Short=OSCP; Flags: Precursor && PF00213:ATP synthase delta (OSCP) subunit	-
ENSSSCG00000013354	102358853011391	49562052586188	319958777200919	722153136567382	433421661801494	36325850602521	467645955558131	997128452421383	741365610662794	495497834866057	264607445115695	157866139040933	366678258872998	814700925646238	CSRP3	2	40215353	40240618	+	1087	protein_coding	- && P50461.1 RecName: Full=Cysteine and glycine-rich protein 3; AltName: Full=Cardiac LIM protein; AltName: Full=Cysteine-rich protein 3; Short=CRP3; AltName: Full=LIM domain protein, cardiac; AltName: Full=Muscle LIM protein && PF00412:LIM domain	LIM
ENSSSCG00000024974	415303942694177	413324751512949	416599710079398	558556177905531	410292508473434	328150860305263	49319530016842	487270145341281	711024531595922	507186425639462	669414881916275	679069173717187	609622271651578	507930576893291	-	6	410309	413336	-	1609	protein_coding	- && Q56JZ1.3 RecName: Full=60S ribosomal protein L13 && PF01294:Ribosomal protein L13e	-
ENSSSCG00000048719	403284400264342	513914023389139	484555648341136	439384758256296	530084880731396	403186610722928	409301747438825	71622339739369	547589634789859	290373587266753	576697486625139	635271356092581	489305766889532	708584329808161	-	4	53952716	53953839	-	1036	lncRNA	- && - && -	-
ENSSSCG00000007308	40903619057057	510696043828021	246221890064016	343729270800119	478374364347943	295854028246489	440461773503218	533962555834413	695748792580172	513872395126249	644130103965664	935679777920427	551351312894039	490304335545736	ROMO1	17	39029458	39030941	+	335	protein_coding	- && P60602.1 RecName: Full=Reactive oxygen species modulator 1; Short=ROS modulator 1; AltName: Full=Epididymis tissue protein Li 175; AltName: Full=Glyrichin; AltName: Full=Mitochondrial targeting GxxxG motif protein; Short=MTGM; AltName: Full=Protein MGR2 homolog >P60603.1 RecName: Full=Reactive oxygen species modulator 1; Short=ROS modulator 1; AltName: Full=Protein MGR2 homolog >Q3SZV8.1 Rec…	-
ENSSSCG00000014289	439394904049046	465546374192971	465797232281014	361468187211325	478530796448324	279033098407859	382603811905011	467174393024022	737920986180574	413048335321552	703934250638107	819828847093703	478587050861791	556876830303609	UQCRQ	2	135186479	135188295	+	724	protein_coding	- && P13271.3 RecName: Full=Cytochrome b-c1 complex subunit 8; AltName: Full=Complex III subunit 8; AltName: Full=Complex III subunit VIII; AltName: Full=Ubiquinol-cytochrome c reductase complex 9.5 kDa protein; AltName: Full=Ubiquinol-cytochrome c reductase complex ubiquinone-binding protein QP-C && PF02939:UcrQ family	-
ENSSSCG00000011325	39944739623129	661272329999813	258133743954795	620726906284238	588421374729411	4073465700337	186013298306885	462150229276096	113694948537748	300416844699983	447593770915036	537737698180822	469526067164874	570975285980698	MYL3	13	29699304	29735586	-	2618	protein_coding	- && P85100.1 RecName: Full=Myosin light chain 3; AltName: Full=Myosin light chain 1, slow-twitch muscle B/ventricular isoform; Short=MLC1SB && PF00089:Trypsin	Trypsin
ENSSSCG00000018063	299173053230057	522585633711886	439986449380466	466025520842477	499961943617259	435706093150508	341090876416874	982191071320151	480002961732097	214331618465314	571542038802554	574255345204275	434386354430394	687368065440224	-	MT	2274	3844	+	1571	Mt_rRNA	- && - && PF15040:Humanin family	-
ENSSSCG00000009844	415936958385585	398072543199248	487920288836622	341119699325425	691280237410601	545778846651899	445390116908872	730024546944437	469151405670989	427862178237358	721034080925539	319209081696921	45212395110378	494734959393411	HSPB8	14	33626128	33640792	-	2025	protein_coding	- && Q5EAC9.1 RecName: Full=Heat shock protein beta-8; Short=HspB8 && PF00011:Hsp20/alpha crystallin family	-
ENSSSCG00000024550	406747171736071	406839113049409	359719640381772	336878018417049	472171345905931	260580759673108	4093810559473	468480296416447	782684968911645	448326709293072	678662315409321	917665927359336	491129046152888	479011622412319	UQCR10	14	46783134	46786120	+	619	protein_coding	- && P00130.3 RecName: Full=Cytochrome b-c1 complex subunit 9; AltName: Full=Complex III subunit 9; AltName: Full=Complex III subunit X; AltName: Full=Cytochrome c1 non-heme 7 kDa protein; AltName: Full=Ubiquinol-cytochrome c reductase complex 7.2 kDa protein && PF05365:Ubiquinol-cytochrome C reductase, UQCRX/QCR9 like	-
ENSSSCG00000002449	363233422032321	357191704812665	287268550274767	389166661613231	516239247305994	299395728575594	404444263967789	608021834354754	742620113028546	344885323991183	723540891676607	86531890318467	489084283218743	513586699442937	NDUFB1	7	113652769	113659612	-	318	protein_coding	- && P0CB74.1 RecName: Full=NADH dehydrogenase [ubiquinone] 1 beta subcomplex subunit 1; AltName: Full=Complex I-MNLL; Short=CI-MNLL; AltName: Full=NADH-ubiquinone oxidoreductase MNLL subunit && PF08040:MNLL subunit	-
ENSSSCG00000035729	44538108078065	469688497691936	273569592891093	497998973859097	61259791565662	396305502543239	325202233400392	52976131444912	512807904883954	392542665904689	645916580705254	684518687771583	60377836101333	463860176257039	MYOZ3	2	151635672	151654563	+	2394	protein_coding	- && Q8TDC0.2 RecName: Full=Myozenin-3; AltName: Full=Calsarcin-3; AltName: Full=FATZ-related protein 3 && PF05556:Calcineurin-binding protein (Calsarcin)	-
novel.200	494880952913301	536125754930944	40832076183136	544348904861319	568995456768261	424182887685319	361511312984538	553011014723138	461520057928928	374739395476503	572866753006167	573076820736101	418175089249756	42616314329409	-	AEMK02000489.1	48041	51932	+	3892	-	- && Q6CQE5.2 RecName: Full=Protein TAR1 && -	-
ENSSSCG00000031838	334828334974747	336751978278005	260541607535664	428821357079684	437309260570425	323586383937805	513497829382387	491777779095084	716834655451699	52363938447709	725526413500368	637038036653692	462585826585181	501753437173554	-	4	95695809	95699447	-	1106	protein_coding	- && P42677.3 RecName: Full=40S ribosomal protein S27; AltName: Full=Metallopan-stimulin 1; Short=MPS-1 >Q6ZWU9.3 RecName: Full=40S ribosomal protein S27 >Q71TY3.3 RecName: Full=40S ribosomal protein S27 >Q2KHT7.3 RecName: Full=40S ribosomal protein S27 && PF01667:Ribosomal protein S27	-
ENSSSCG00000040118	293772119922845	503070288827281	228670100307548	369543017010097	470243144119706	330500559819062	426594765531937	453317740638612	573140524494887	567537368160736	646405786404527	786105549068616	596138154102231	442174833108701	-	17	62537575	62543122	+	1851	protein_coding	- && Q3ZCB6.1 RecName: Full=Pancreatic progenitor cell differentiation and proliferation factor; AltName: Full=Exocrine differentiation and proliferation factor && PF15060:Differentiation and proliferation regulator|PF07714:Protein tyrosine kinase	Pkinase_Tyr
ENSSSCG00000000405	426901029791099	523535894351423	441246836051549	506616039210038	409615081949351	374976119159059	311133020095854	668478700567617	587670738826389	359623080723496	502294872064935	57539016306556	459349922351437	53906189234039	-	5	21984580	21992407	-	2046	protein_coding	- && P00829.2 RecName: Full=ATP synthase subunit beta, mitochondrial; Flags: Precursor && PF02874:ATP synthase alpha/beta family, beta-barrel domain|PF00006:ATP synthase alpha/beta family, nucleotide-binding domain|PF00306:ATP synthase alpha/beta chain, C terminal domain	ATP-synt_ab
ENSSSCG00000031913	32016887071796	372446520065407	37344140968754	370771064252073	409765861423285	288033770826705	431986851985737	469491074262228	655291455253227	483824491257947	691223778124278	69125420496512	509599542780148	537355021975627	NDUFB4	13	139724149	139730501	-	547	protein_coding	- && P48305.2 RecName: Full=NADH dehydrogenase [ubiquinone] 1 beta subcomplex subunit 4; AltName: Full=Complex I-B15; Short=CI-B15; AltName: Full=NADH-ubiquinone oxidoreductase B15 subunit && PF07225:NADH-ubiquinone oxidoreductase B15 subunit (NDUFB4)	-
ENSSSCG00000006081	306301504156235	367155531438596	278489393854698	411087254356864	455945542112775	3418921125499	466196595618788	501105145136485	537990496998347	53058372334814	66796245861338	619026237809803	472466312057433	432533780719824	-	4	38701720	38720780	+	1673	protein_coding	- && Q76KA2.3 RecName: Full=60S ribosomal protein L30 >P62890.2 RecName: Full=60S ribosomal protein L30 >P62888.2 RecName: Full=60S ribosomal protein L30 >P62889.2 RecName: Full=60S ribosomal protein L30 >Q3T0D5.3 RecName: Full=60S ribosomal protein L30 && PF01248:Ribosomal protein L7Ae/L30e/S12e/Gadd45 family	-
ENSSSCG00000013460	366110805720923	465792770559255	312505780059393	377202225133307	531768893037149	328085512619588	354238944148639	511211754790354	470671822682998	435855868338653	613919775791764	627897966420597	524017165159395	393071928069346	OAZ1	2	76293147	76296659	-	1209	protein_coding	- && Q56K12.3 RecName: Full=Ornithine decarboxylase antizyme 1; Short=ODC-Az && PF02100:Ornithine decarboxylase antizyme	-
ENSSSCG00000036060	407718281120223	384529674597975	456643082437102	375141395623518	434794993958807	298101189119996	249911813927584	634522637571515	361642687252428	300564007319012	688137240586057	443817702915845	446646636033859	779242809702758	RRAD	6	27601692	27605083	-	1412	protein_coding	- && P55042.2 RecName: Full=GTP-binding protein RAD; AltName: Full=RAD1; AltName: Full=Ras associated with diabetes && PF00071:Ras family	Ras
ENSSSCG00000038507	290512820051619	317044971174661	256542859014987	388772526686125	370473979715269	26000248006724	555503141800134	486456397398608	562688180951488	43559349994014	611113927567698	674835626828477	504195397908628	493206964139052	RPS29	1	179454561	179461631	-	1343	protein_coding	- && Q6QAP6.3 RecName: Full=40S ribosomal protein S29 && PF00253:Ribosomal protein S14p/S29e	Ribosomal_S14
ENSSSCG00000015720	323626121744722	559246855359308	25820084028809	502953084667214	471513556724371	374558930831767	319333939319824	656167093532846	461608869578721	375764619076623	585406026915555	450599305327005	448695841717398	404733159515236	BIN1	15	25328674	25383652	+	4244	protein_coding	- && O00499.1 RecName: Full=Myc box-dependent-interacting protein 1; AltName: Full=Amphiphysin II; AltName: Full=Amphiphysin-like protein; AltName: Full=Box-dependent myc-interacting protein 1; AltName: Full=Bridging integrator 1 && PF03114:BAR domain|PF14604:Variant SH3 domain	-
ENSSSCG00000011803	43343303412927	43961371809299	167049521111534	362384901177241	370465814170052	389342770374169	391362426144983	51740186125097	49562978891015	537823136982299	513435665845211	451668268786127	5396308910724	521349782227204	-	13	124583062	124589284	+	2200	protein_coding	- && P10630.2 RecName: Full=Eukaryotic initiation factor 4A-II; Short=eIF-4A-II; Short=eIF4A-II; AltName: Full=ATP-dependent RNA helicase eIF4A-2 >Q14240.2 RecName: Full=Eukaryotic initiation factor 4A-II; Short=eIF-4A-II; Short=eIF4A-II; AltName: Full=ATP-dependent RNA helicase eIF4A-2 >Q5R4X1.1 RecName: Full=Eukaryotic initiation factor 4A-II; Short=eIF-4A-II; Short=eIF4A-II; AltName: Full=ATP-…	DEAD
ENSSSCG00000034846	528315200677368	553431370819234	296199674260436	484608780074173	541579216283277	214826067273079	437471386428868	231124818668596	505552615835398	288284611556134	565233945771582	574749873069775	435175300185281	466817943880371	-	AEMK02000695.1	14118	14844	-	632	protein_coding	- && - && -	-
ENSSSCG00000008195	333468685380157	400525528749937	351085774830067	322329198601438	423258651484989	269959476633155	28766388920639	435944595666678	685790723480821	385716478362746	568225335607006	725919161618197	423223055002043	466104141676763	COX5B	3	56629270	56632120	-	1525	protein_coding	- && Q5S3G4.1 RecName: Full=Cytochrome c oxidase subunit 5B, mitochondrial; AltName: Full=Cytochrome c oxidase polypeptide Vb; Flags: Precursor && PF01215:Cytochrome c oxidase subunit Vb	-
ENSSSCG00000018079	432012115832049	503449423340544	404419454430146	388205116213185	421444193990303	394419553356815	273336206961217	34895893171751	551167240964774	286246464263121	697497338012916	542152119074773	373087549184482	452198628346885	-	MT	8891	8957	+	67	Mt_tRNA	- && - && -	-
ENSSSCG00000029441	37592443481808	528002032399083	283201555082144	436131232480258	525623713677922	585761452358657	344180745987822	480211376143924	40322778771746	353982198028382	446470460214121	493384263067812	342562033471564	402710543183913	-	12	55190429	55278539	-	19549	protein_coding	- && Q9TV62.1 RecName: Full=Myosin-4; AltName: Full=Myosin heavy chain 2b; Short=MyHC-2b; AltName: Full=Myosin heavy chain 4; AltName: Full=Myosin heavy chain, skeletal muscle, fetal && PF01576:Myosin tail|PF02736:Myosin N-terminal SH3-like domain|PF00063:Myosin head (motor domain)	Myosin_head
ENSSSCG00000017544	316862361971743	380276268328593	348740964569781	396160112453142	37047827472556	290554002988756	277141735266367	44338813868265	631627876314838	361896381727808	567135720812432	571745117012143	376828000760698	423021997260225	ATP5MC1	12	25110535	25113485	+	1180	protein_coding	- && A1XQS5.1 RecName: Full=ATP synthase F(0) complex subunit C1, mitochondrial; AltName: Full=ATP synthase lipid-binding protein; AltName: Full=ATP synthase proteolipid P1; AltName: Full=ATPase protein 9; AltName: Full=ATPase subunit c; Flags: Precursor && PF00137:ATP synthase subunit C	-
ENSSSCG00000032166	265337864941596	30805930122658	207083263375619	322898729889544	337796573983814	215450091352302	306449686956735	49615228037579	611160251322505	381682004546332	592389424927501	67859455960245	381931425061666	566204387694125	-	12	6240291	6247344	+	1040	protein_coding	- && P13620.2 RecName: Full=ATP synthase subunit d, mitochondrial; Short=ATPase subunit d && PF05873:ATP synthase D chain, mitochondrial (ATP5H)	-
ENSSSCG00000034448	267875462498443	296631757790268	250698284753868	386171773082726	350736167206611	265592739423041	437948456682184	434569644809518	564199190326087	479168664229247	593593998632738	490788549928999	428642270224981	401170111726717	-	6	54529547	54568342	+	4880	protein_coding	- && A6QR56.1 RecName: Full=Aldehyde dehydrogenase family 16 member A1 && PF00171:Aldehyde dehydrogenase family|PF00572:Ribosomal protein L13|PF02947:flt3 ligand	Aldedh
ENSSSCG00000018072	57817351831705	224022280017266	240304357306144	132981499743533	124897685875312	761662733496311	245575661141841	872862607869399	65114951100452	451709490312222	34370153524385	991608689054865	187965988226208	360864863195303	-	MT	6272	6346	-	75	Mt_tRNA	- && - && -	-
ENSSSCG00000033169	285656048378025	299430343101232	231790994551823	374565256739339	36928542036576	270033343755561	402855201158309	430132865441164	550439999673265	4264707301059	562549234745141	554713465027858	42938136930329	403717159047295	RPS15	2	77043332	77046747	-	2470	protein_coding	- && P62844.2 RecName: Full=40S ribosomal protein S15; AltName: Full=RIG protein >P62845.2 RecName: Full=40S ribosomal protein S15; AltName: Full=RIG protein >P62841.2 RecName: Full=40S ribosomal protein S15; AltName: Full=RIG protein >P62842.2 RecName: Full=40S ribosomal protein S15; AltName: Full=RIG protein >P62843.2 RecName: Full=40S ribosomal protein S15; AltName: Full=RIG protein >P62846.2 …	-
ENSSSCG00000033854	222752884257713	33766902781124	304314265182602	454928034630158	438145908036093	295307378335593	365287900245997	494820072488322	5749747756185	439012237391653	522605393585984	45972468565337	296505642399519	305059109133282	LGALS1	5	10149062	10156210	-	1278	protein_coding	- && Q49I35.3 RecName: Full=Galectin-1; Short=Gal-1; AltName: Full=Lectin galactoside-binding soluble 1 && PF00337:Galactoside-binding lectin	-
ENSSSCG00000006899	309925687099427	333806712789899	324531538224701	382409058253772	409572848667218	311518452317201	392117771209914	400235094298679	423971547657976	353100172280417	522091890272152	440042788732328	470886831169924	405224807390655	RPL5	4	124358592	124367647	-	2243	protein_coding	- && Q58DW5.3 RecName: Full=60S ribosomal protein L5 && PF00861:Ribosomal L18p/L5e family|PF14204:Ribosomal L18 C-terminal region	-
ENSSSCG00000014324	335701136642171	319480579093245	406897282564569	279647459934435	432391034149108	387779709421208	326824319011975	385574370028601	382832675649235	337243818607284	511895727617372	485777400742868	389901853187754	490894400823353	MYOT	2	139861004	139919095	+	3352	protein_coding	- && Q9UBF9.2 RecName: Full=Myotilin; AltName: Full=57 kDa cytoskeletal protein; AltName: Full=Myofibrillar titin-like Ig domains protein; AltName: Full=Titin immunoglobulin domain protein && PF07679:Immunoglobulin I-set domain	I-set
ENSSSCG00000027358	258333956991913	328172626504592	264972497477709	368510318058163	393723116187927	273542851757698	358928512038006	371685726242249	464370463017992	361576562017	547311302905901	527454365154844	4461043396153	368082413201586	RPS17	7	52386036	52390600	+	2081	protein_coding	- && Q6QAP7.3 RecName: Full=40S ribosomal protein S17 >P63273.2 RecName: Full=40S ribosomal protein S17 >P63274.2 RecName: Full=40S ribosomal protein S17 >P63275.2 RecName: Full=40S ribosomal protein S17 >P63276.2 RecName: Full=40S ribosomal protein S17 && PF00833:Ribosomal S17	-
ENSSSCG00000009303	275091289072279	289137332257181	237284296006957	321787529147695	358348105243488	245723463661243	381220334361828	418214594599389	477967432970811	392040574588977	553712031262451	582953245186223	421984196083969	376746380266501	-	11	4731986	4738489	+	2835	protein_coding	- && P46778.2 RecName: Full=60S ribosomal protein L21 && PF01157:Ribosomal protein L21e	-
ENSSSCG00000012784	241384570271532	335997857977048	199733434995667	350282155630015	339700733587884	245644547288996	332878629778386	412136917234557	510120908002227	436077666120065	535786895910978	588226175622506	46853958435832	309226225625437	SSR4	X	124537539	124541638	+	1006	protein_coding	- && Q2TBX5.1 RecName: Full=Translocon-associated protein subunit delta; Short=TRAP-delta; AltName: Full=Signal sequence receptor subunit delta; Short=SSR-delta; Flags: Precursor && PF05404:Translocon-associated protein, delta subunit precursor (TRAP-delta)	-
ENSSSCG00000033262	252390623829758	294057426940579	243247036873401	402103511468978	383403883553008	295840336688619	33475546185461	363545636057876	527342304576815	355336460888002	510698131876207	5659387355027	391992245311808	352228293171715	-	2	151402212	151433844	-	3128	protein_coding	- && P04233.3 RecName: Full=HLA class II histocompatibility antigen gamma chain; AltName: Full=HLA-DR antigens-associated invariant chain; AltName: Full=Ia antigen-associated invariant chain; Short=Ii; AltName: Full=p33; AltName: CD_antigen=CD74 && PF09307:CLIP, MHC2 interacting|PF08831:Class II MHC-associated invariant chain trimerisation domain|PF00411:Ribosomal protein S11	-
ENSSSCG00000029471	315786567935737	427001606082286	289647802060631	297155997223085	436426861628346	285783251064493	307608277530624	467793139514945	387297648567381	434909218507342	496626075663796	415284836892836	396412621100694	293782725200396	STAC3	5	22549008	22556194	-	1775	protein_coding	- && Q96MF2.1 RecName: Full=SH3 and cysteine-rich domain-containing protein 3 && PF16664:Unstructured on SH3 and cysteine-rich domain-containing protein 2|PF00130:Phorbol esters/diacylglycerol binding domain (C1 domain)|PF00018:SH3 domain|PF07653:Variant SH3 domain	SH3_1
ENSSSCG00000012699	442200584551995	503556350300199	286338171565696	388828514489157	346634025627282	285665660813075	428994625841752	394973124028445	490272074547181	253317600162985	217536315655692	234506712452078	413337316858416	508099912371891	FHL1	X	111310684	111367904	+	7874	protein_coding	- && Q9WUH4.1 RecName: Full=Four and a half LIM domains protein 1; Short=FHL-1 && PF00412:LIM domain	LIM
ENSSSCG00000014569	25299378003464	295122468803896	239396997025864	36443020832511	356673136673804	255870637845664	378187809198388	415255587522969	450542683153325	400355542286196	52953289185151	45091976566967	392937774143854	328809707809149	RPL27A	9	707693	712189	-	2529	protein_coding	- && Q56K03.3 RecName: Full=60S ribosomal protein L27a && PF00828:Ribosomal protein L18e/L15	-
ENSSSCG00000012119	307222099227005	38966476831787	246170593836919	407535494427915	536360659774055	337998925298455	344989341214622	242147957115087	400311835187429	264106642925404	452587240679793	539231040846999	30238275037254	330767351114494	-	X	9650179	9651661	+	804	protein_coding	- && P20065.1 RecName: Full=Thymosin beta-4; Short=T beta 4; Contains: RecName: Full=Hematopoietic system regulatory peptide; AltName: Full=Seraspenide && PF01290:Thymosin beta-4 family	-
ENSSSCG00000014071	26495955625537	314662415461803	217501464085161	312365985750492	36104064761533	272157065121834	355248579978779	378847793902085	403123240158327	373125371661849	528009533782561	508762528917123	415865815205798	375094252322237	-	2	82660495	82668376	+	1315	protein_coding	- && P20290.1 RecName: Full=Transcription factor BTF3; AltName: Full=Nascent polypeptide-associated complex subunit beta; Short=NAC-beta; AltName: Full=RNA polymerase B transcription factor 3 && PF01849:NAC domain	-
ENSSSCG00000034389	361067030844166	451314356590652	288695166100059	44747944578552	313041310618095	461959235421875	319853746698902	416606577159522	276227808468555	433433655274986	225319424769641	217177454818468	347383378778274	355232977188794	-	6	47419157	47419218	-	62	miRNA	- && - && -	-
ENSSSCG00000021374	241422686273571	287437185918719	170208914157698	28723281275315	33153885334001	244207201003139	284334020123565	314632158729181	479135963191174	37331341107185	543925041263475	612138424932564	351521787161822	287068243508326	-	6	44667801	44672239	+	1456	protein_coding	- && Q3SZX0.1 RecName: Full=Phospholemman; AltName: Full=FXYD domain-containing ion transport regulator 1; Flags: Precursor && PF02038:ATP1G1/PLM/MAT8 family	-
ENSSSCG00000016078	265604683141917	231481115976509	327664515239037	34765187520326	35869566428108	26125072212211	246663399073133	312742192772469	512302884230079	306089897184171	635537883814944	376684272387661	282644353389007	284880732756022	HSPE1	15	101373788	101376162	+	871	protein_coding	- && P61603.2 RecName: Full=10 kDa heat shock protein, mitochondrial; Short=Hsp10; AltName: Full=10 kDa chaperonin; AltName: Full=Chaperonin 10; Short=CPN10 >P61604.2 RecName: Full=10 kDa heat shock protein, mitochondrial; Short=Hsp10; AltName: Full=10 kDa chaperonin; AltName: Full=Chaperonin 10; Short=CPN10; AltName: Full=Early-pregnancy factor; Short=EPF && PF00166:Chaperonin 10 Kd subunit	-
ENSSSCG00000016605	303485960263912	386957208628692	378682475586982	263142676829871	40447685492729	326303303021831	278899481783875	284085960631059	421128192812348	164489182385717	290939992208631	326830254537449	366623149635919	500779649148459	LMOD2	18	23803661	23812481	-	2556	protein_coding	- && Q6P5Q4.2 RecName: Full=Leiomodin-2; AltName: Full=Cardiac leiomodin; Short=C-LMOD; AltName: Full=Leiomodin && PF03250:Tropomodulin	-
ENSSSCG00000030328	256791957159298	318664677643483	231583092182063	354057728553202	312543018085853	254775460183304	270197524489698	383103569186623	391620888752474	349911640181571	422088449629975	429451231536231	340747263559981	363209042901309	NDUFB10	3	40003109	40005589	-	842	protein_coding	- && Q02373.2 RecName: Full=NADH dehydrogenase [ubiquinone] 1 beta subcomplex subunit 10; AltName: Full=Complex I-PDSW; Short=CI-PDSW; AltName: Full=NADH-ubiquinone oxidoreductase PDSW subunit && PF10249:NADH-ubiquinone oxidoreductase subunit 10	-
ENSSSCG00000011893	240324068298009	248010576783504	193925932243505	259829399962387	326806959267639	240165947085829	343833557884508	352528932167212	417488692261771	371495939250232	504365354105	513656546785376	322591200924684	333296123820612	COX17	13	140584363	140614159	+	611	protein_coding	- && Q9HBU9.2 RecName: Full=Popeye domain-containing protein 2; Short=Popeye protein 2 && PF04831:Popeye protein conserved region|PF05051:Cytochrome C oxidase copper chaperone (COX17)	-
ENSSSCG00000032129	180424902432285	210146975701608	279230164588648	321068632336233	23496058897869	127799443691021	317692761183021	197640342906673	745755122919678	423556714836204	306151799861857	677111653791748	357405069072171	200841604505585	COX7B	X	61962415	62077376	+	1634	protein_coding	- && P13183.3 RecName: Full=Cytochrome c oxidase subunit 7B, mitochondrial; AltName: Full=Cytochrome c oxidase polypeptide VIIb; AltName: Full=IHQ; Flags: Precursor && PF05392:Cytochrome C oxidase chain VIIB	-
ENSSSCG00000004489	243622138454617	209796894026468	256842241790651	40985548241223	345908215899579	307381857205247	376027973667106	456266783623701	299251822879987	24503067053798	376226415468257	450822463435783	271028723148949	329638301594994	-	1	92421005	92488565	+	2574	protein_coding	- && P68104.1 RecName: Full=Elongation factor 1-alpha 1; Short=EF-1-alpha-1; AltName: Full=Elongation factor Tu; Short=EF-Tu; AltName: Full=Eukaryotic elongation factor 1 A-1; Short=eEF1A-1; AltName: Full=Leukocyte receptor cluster member 7 >P68103.1 RecName: Full=Elongation factor 1-alpha 1; Short=EF-1-alpha-1; AltName: Full=Elongation factor Tu; Short=EF-Tu; AltName: Full=Eukaryotic elongation …	GTP_EFTU
ENSSSCG00000030546	203706349411421	221604639481702	17435390296977	317683532823054	310759731200428	254081843165857	315257315905304	314236698131788	472093531678635	322288724957195	42504765626994	425320565332099	325436046817848	322162001896199	HSD11B1L	2	73286903	73294713	-	3432	protein_coding	- && Q6Q7D1.1 RecName: Full=Hydroxysteroid 11-beta-dehydrogenase 1-like protein; AltName: Full=11-beta-hydroxysteroid dehydrogenase type 3; Short=11-DH3; Short=11-beta-HSD3; Flags: Precursor && PF00106:short chain dehydrogenase|PF01158:Ribosomal protein L36e	adh_short
ENSSSCG00000009851	2658791966205	332149435061123	165724498877928	233244616831203	383886134450374	245576991304529	277881957654106	318951950310301	370369492096769	274750032681973	375483215568737	455798995025617	36860970688008	295152266246364	-	14	34523901	34530142	-	1255	protein_coding	- && P13696.2 RecName: Full=Phosphatidylethanolamine-binding protein 1; Short=PEBP-1; AltName: Full=Basic cytosolic 21 kDa protein; AltName: Full=HCNPpp; Contains: RecName: Full=Hippocampal cholinergic neurostimulating peptide; Short=HCNP && PF01161:Phosphatidylethanolamine-binding protein	-
ENSSSCG00000013043	269351442230731	312561069475386	15427701065396	337661205051278	349275460501307	260135184005169	219785675280796	393965651362942	395070415991713	267289004165342	430950582948636	373887578144726	310414076176374	261554057797907	MACROD1	2	7939044	8087697	+	4031	protein_coding	- && Q2KHU5.1 RecName: Full=O-acetyl-ADP-ribose deacetylase MACROD1; AltName: Full=MACRO domain-containing protein 1; AltName: Full=Protein LRP16; AltName: Full=[Protein ADP-ribosylglutamate] hydrolase && PF01661:Macro domain	A1pp
ENSSSCG00000023331	213938951101755	278224302915833	205537491433336	225824070651379	297069815178397	194409364109664	301879519675318	300678931802853	380504686993905	339719598516551	429174382471213	476898808296795	332723241630575	327940379581041	UBL5	2	68706187	68708026	+	490	protein_coding	- && Q6EGX7.1 RecName: Full=Ubiquitin-like protein 5; AltName: Full=Beacon protein >Q791B0.1 RecName: Full=Ubiquitin-like protein 5; AltName: Full=Beacon protein >Q9BZL1.1 RecName: Full=Ubiquitin-like protein 5 >Q9EPV8.1 RecName: Full=Ubiquitin-like protein 5 >Q3T0Z3.1 RecName: Full=Ubiquitin-like protein 5 && -	-
ENSSSCG00000039130	242500573189857	21032185177787	224945967900218	287899888822426	297569492910515	21867361570124	343855182365924	303754874649112	39586344738248	299193576252923	398761195189503	416778560811628	336939660113405	283640641446321	RPL6	14	39303337	39312319	+	3980	protein_coding	- && Q2YGT9.3 RecName: Full=60S ribosomal protein L6 && PF01159:Ribosomal protein L6e|PF03868:Ribosomal protein L6, N-terminal domain	-
ENSSSCG00000027224	257207147889804	273307231288454	242042219641574	255276127954639	320371719993316	272222319527707	2258032568717	335972730850744	296617729243083	27250557456524	385415711039222	418128076956079	3668974920005	28530860942363	PCBP1	3	72378648	72380362	-	1715	protein_coding	- && O19048.1 RecName: Full=Poly(rC)-binding protein 1; AltName: Full=Alpha-CP1; AltName: Full=Heterogeneous nuclear ribonucleoprotein E1; Short=hnRNP E1 >P60335.1 RecName: Full=Poly(rC)-binding protein 1; AltName: Full=Alpha-CP1; AltName: Full=Heterogeneous nuclear ribonucleoprotein E1; Short=hnRNP E1 >Q15365.2 RecName: Full=Poly(rC)-binding protein 1; AltName: Full=Alpha-CP1; AltName: Full=Hete…	KH_1
ENSSSCG00000003644	340696262904569	450117953173562	199473135843665	28781726553979	305068303177882	273483876347975	217283632422815	387478521997992	467384839734441	197872568980606	29124911728481	193344665250098	290394819210572	259844207557558	FHL3	6	93980639	93988573	-	1769	protein_coding	- && Q3ZBI6.1 RecName: Full=Four and a half LIM domains protein 3; Short=FHL-3 && PF00412:LIM domain	LIM
ENSSSCG00000034227	193515578665669	205453998247139	155281645599123	249911144679735	269090604246559	193340868319027	308465643023064	33001769783773	40954957115987	292381637938559	432422843103158	497224607526423	314236533560989	304536649201333	RPL35	1	265636637	265645348	-	4134	protein_coding	- && Q29361.3 RecName: Full=60S ribosomal protein L35 && PF00831:Ribosomal L29 protein	-
ENSSSCG00000021129	265537657334545	378228503334037	230172382040279	290374378349337	26063645495468	29181243372119	246059142137677	427523073352228	254352748702316	287577101432354	258047751766982	296338422976723	346882914436253	312952083310442	PFKM	5	78475540	78526995	+	6062	protein_coding	- && Q2HYU2.1 RecName: Full=ATP-dependent 6-phosphofructokinase, muscle type; Short=ATP-PFK; Short=PFK-M; AltName: Full=6-phosphofructokinase type A; AltName: Full=Phosphofructo-1-kinase isozyme A; Short=PFK-A; AltName: Full=Phosphohexokinase && PF00365:Phosphofructokinase	PFK
ENSSSCG00000012961	231416084188017	293374483480582	237142457867906	237453986350106	295736360655742	205099126407207	245692795624628	302164342235834	311598393923617	292188717465392	418989804525185	439955340871206	337528613800521	285509921482644	BANF1	2	6333361	6334834	-	1084	protein_coding	- && O75531.1 RecName: Full=Barrier-to-autointegration factor; AltName: Full=Breakpoint cluster region protein 1; Contains: RecName: Full=Barrier-to-autointegration factor, N-terminally processed >P61283.1 RecName: Full=Barrier-to-autointegration factor; Contains: RecName: Full=Barrier-to-autointegration factor, N-terminally processed >Q5RBU9.1 RecName: Full=Barrier-to-autointegration factor; Con…	-
ENSSSCG00000013381	207545439591528	21563394369326	176683832503473	257724021382067	265851971342352	191187773141663	283082368775474	321633047117409	494082475890267	292679122591762	444690976525177	435559011130621	29492650527844	241698786209845	RPS13	2	42030447	42033384	+	690	protein_coding	- && P62277.2 RecName: Full=40S ribosomal protein S13 >Q6ITC7.3 RecName: Full=40S ribosomal protein S13 >P62278.2 RecName: Full=40S ribosomal protein S13 >P62301.2 RecName: Full=40S ribosomal protein S13 >Q56JX8.3 RecName: Full=40S ribosomal protein S13 && PF00312:Ribosomal protein S15|PF08069:Ribosomal S13/S15 N-terminal domain	-
ENSSSCG00000023971	25021971668445	288011666419378	222104824038061	25400597831976	303370714574407	226583115011533	294563546090341	293316516391125	317603189559502	287580405700916	31990653023179	406639321211037	365576153734527	288861287892053	H3-3A	10	13939594	13948000	+	602	protein_coding	- && P84245.2 RecName: Full=Histone H3.3 >P84243.2 RecName: Full=Histone H3.3 >P84244.2 RecName: Full=Histone H3.3 >P84246.2 RecName: Full=Histone H3.3 >P84247.2 RecName: Full=Histone H3.3; AltName: Full=H3.3A/B; AltName: Full=Histone H3 class II >P84248.2 RecName: Full=Histone H3.3 >P84249.2 RecName: Full=Histone H3.3; AltName: Full=H3.3Q; AltName: Full=H3.A/B >P84250.2 RecName: Full=Histone H3.…	Histone
ENSSSCG00000017509	207110618835618	233994279381746	178098496720767	280634956246036	311594875887501	206866068762524	291360838421377	306121597579445	334755935732873	300262399545465	454746234886646	430668864232813	306656570327995	243225097866663	-	12	23029380	23034198	-	1536	protein_coding	- && P84100.1 RecName: Full=60S ribosomal protein L19 >P84098.1 RecName: Full=60S ribosomal protein L19 >P84099.1 RecName: Full=60S ribosomal protein L19 >Q8HXN9.2 RecName: Full=60S ribosomal protein L19 >Q5RB99.1 RecName: Full=60S ribosomal protein L19 >Q3T0W9.1 RecName: Full=60S ribosomal protein L19 >D0VWQ5.1 RecName: Full=60S ribosomal protein L19 && PF01280:Ribosomal protein L19e	-
ENSSSCG00000005169	230290631553674	223705726914355	233396779708804	286359028092855	317965370957077	212657106946373	279085640839532	275803434498625	340778015094576	258638843245991	421941349092011	406833576399275	316136396781349	244983305467336	RPS6	1	203444450	203451468	+	4674	protein_coding	- && Q5E995.1 RecName: Full=40S ribosomal protein S6 && PF01092:Ribosomal protein S6e	-
ENSSSCG00000035007	205669152225745	202158937828114	195847198894714	228556537501451	256145333004515	188062994668391	332734788042982	327824668003849	413886844776726	315567440102304	414140881807728	354122925244619	302244390706835	307808759233059	RPL17-C18orf32	1	99043219	99048410	-	2913	protein_coding	- && P18621.3 RecName: Full=60S ribosomal protein L17; AltName: Full=60S ribosomal protein L23; AltName: Full=PD-1 >Q5XTY7.3 RecName: Full=60S ribosomal protein L17 && PF00237:Ribosomal protein L22p/L17e	-
ENSSSCG00000009019	212612928088451	207254141657715	215665829393382	259961920009484	26485014618171	184150852852415	310336297906772	289642190368342	370592750105507	286708705290453	410031215960218	400110431209193	321873558351244	29864076365124	RPS3A	8	77886803	77893937	-	4218	protein_coding	- && P61247.2 RecName: Full=40S ribosomal protein S3a; AltName: Full=v-fos transformation effector protein; Short=Fte-1 >Q56JV9.3 RecName: Full=40S ribosomal protein S3a && PF01015:Ribosomal S3Ae family	-
ENSSSCG00000001930	238287093146973	291529452579851	202618697646282	338988327786385	325396822626354	255231052999424	202439066528308	387145031139094	298502459284098	278875473996619	296437021122714	334774158864857	326557038200947	238570981840622	-	7	60971823	61033803	+	14076	protein_coding	- && Q5RDU4.1 RecName: Full=Poly [ADP-ribose] polymerase 6; Short=PARP-6; AltName: Full=ADP-ribosyltransferase diphtheria toxin-like 17; Short=ARTD17 && PF00224:Pyruvate kinase, barrel domain|PF00644:Poly(ADP-ribose) polymerase catalytic domain|PF02887:Pyruvate kinase, alpha/beta domain	PK
ENSSSCG00000030681	24229121204285	322071745351305	29624160509234	2867800207023	214956883417041	286533831473458	312200815309295	60788493078126	330876468315508	310702332374699	374733369563694	129994837750569	109693413017697	176025893174149	MYBPH	9	113873471	113895024	-	7285	protein_coding	- && Q13203.4 RecName: Full=Myosin-binding protein H; Short=MyBP-H; AltName: Full=H-protein && PF00041:Fibronectin type III domain|PF07679:Immunoglobulin I-set domain|PF00704:Glycosyl hydrolases family 18	I-set
ENSSSCG00000035768	19266337324476	193331098558801	18344608084402	267923380105793	266850733961658	195995537490094	311125733705114	293592665690787	402400413306395	300870790296831	404416952607627	380381845737882	304262313468001	302527995117244	-	3	26776780	26784151	+	2857	protein_coding	- && P62244.2 RecName: Full=40S ribosomal protein S15a >P62246.2 RecName: Full=40S ribosomal protein S15a >P62245.2 RecName: Full=40S ribosomal protein S15a >Q76I82.1 RecName: Full=40S ribosomal protein S15a && PF00410:Ribosomal protein S8	-
ENSSSCG00000039460	192925202626639	19870708829413	201657583009993	276444994716321	269719574137068	189221812953255	304985364741207	27280343955847	35314334068255	298800606567989	425936290451496	429512092266882	294254766212246	24107309802331	RPL28	6	59556688	59562148	+	3451	protein_coding	- && P46779.3 RecName: Full=60S ribosomal protein L28 && PF01778:Ribosomal L28e protein family	-
ENSSSCG00000013661	191534787715021	246793852238057	167165994890491	266519586575496	255808991311728	204501653503335	265739124749939	303584282178286	330381973147504	339629308359231	426468899924795	382184298016228	303272765042797	264190945880646	EIF3G	2	68966221	68970614	-	1220	protein_coding	- && O75821.2 RecName: Full=Eukaryotic translation initiation factor 3 subunit G; Short=eIF3g; AltName: Full=Eukaryotic translation initiation factor 3 RNA-binding subunit; Short=eIF-3 RNA-binding subunit; AltName: Full=Eukaryotic translation initiation factor 3 subunit 4; AltName: Full=eIF-3-delta; AltName: Full=eIF3 p42; AltName: Full=eIF3 p44 && PF12353:Eukaryotic translation initiation factor…	RRM_1
ENSSSCG00000037334	304166144472706	343757249582332	258083644071261	284833545826412	327442463180664	257114490372011	187305645270691	446015812534184	281174442806061	19819353861086	25857232597465	249988816387429	311754398791348	237558794219887	ADSS1	AEMK02000452.1	3008692	3027040	+	3833	protein_coding	- && A4Z6H0.1 RecName: Full=Adenylosuccinate synthetase isozyme 1; Short=AMPSase 1; Short=AdSS 1; AltName: Full=Adenylosuccinate synthetase, basic isozyme; AltName: Full=Adenylosuccinate synthetase, muscle isozyme; Short=M-type adenylosuccinate synthetase; AltName: Full=IMP--aspartate ligase 1 && PF00709:Adenylosuccinate synthetase	-
ENSSSCG00000015796	224839679497351	305426838788398	216196036983899	194933354852498	268346330323635	295440288604836	390091132720838	358256017157996	329821378899759	268745731250234	358803069004044	266718615436865	216586131998099	232337200854201	PDLIM3	15	46513234	46546504	-	5039	protein_coding	- && Q6QGC0.1 RecName: Full=PDZ and LIM domain protein 3; AltName: Full=Actinin-associated LIM protein; AltName: Full=Alpha-actinin-2-associated LIM protein && PF00412:LIM domain|PF15936:Domain of unknown function (DUF4749)	LIM
novel.108	201240683729839	22793244644153	207983686243384	199784349093009	276119473029954	194399135268029	256413038310444	235599285645175	372938788922195	267746738496095	414639204319139	510977209083702	280555066639796	262656165310942	-	2	530604	531991	-	442	-	- && Q6QN04.1 RecName: Full=DNA-directed RNA polymerases I, II, and III subunit RPABC5; Short=RNA polymerases I, II, and III subunit ABC5; AltName: Full=DNA-directed RNA polymerase III subunit L >P62875.1 RecName: Full=DNA-directed RNA polymerases I, II, and III subunit RPABC5; Short=RNA polymerases I, II, and III subunit ABC5; AltName: Full=DNA-directed RNA polymerase III subunit L; AltName: Ful…	-
ENSSSCG00000003385	213535837892674	275658986632073	183021287303901	236888523333621	280895084195946	212676303726136	245282073691077	331692334178226	299140554981175	273259175426753	361392635676058	407791876363755	29985183224599	270816323449873	PARK7	6	68629214	68645520	+	1124	protein_coding	- && Q5E946.1 RecName: Full=Protein deglycase DJ-1; AltName: Full=Parkinson disease protein 7 homolog; Flags: Precursor && PF01965:DJ-1/PfpI family	DJ-1_PfpI
ENSSSCG00000033332	216087214673145	220972366829061	164349708076596	272206189985366	184978800170782	188696623387115	292371658720209	357982388935271	280225106866923	313455326486843	434750126467482	352220197858351	316173919878701	292457924654366	PSMA7	17	61566373	61572438	-	1266	protein_coding	- && Q3ZBG0.1 RecName: Full=Proteasome subunit alpha type-7 && PF10584:Proteasome subunit A N-terminal signature|PF00227:Proteasome subunit	Proteasome
ENSSSCG00000014016	254167097516375	257903826321043	206731348283082	224302741407339	21861621772151	211120049553952	272386043717594	484807095842681	420672356990705	269444873626983	312884212739797	211207842356869	258482887679603	278153822034433	SQSTM1	2	78752768	78784256	-	2377	protein_coding	- && Q64337.1 RecName: Full=Sequestosome-1; AltName: Full=STONE14; AltName: Full=Ubiquitin-binding protein p62 && PF16577:UBA domain|PF00569:Zinc finger, ZZ type	ZZ
ENSSSCG00000036569	199884004963121	336306186077955	366008009618733	330834980514779	287554432875325	276558792647389	171670932680233	326714682468581	303886475652887	237502329423541	214517594668325	181022828096533	311868662113147	309393645502137	PTP4A3	4	2345118	2364672	-	2225	protein_coding	- && A2VDT1.1 RecName: Full=Protein tyrosine phosphatase type IVA 3; AltName: Full=Protein-tyrosine phosphatase 4a3; Flags: Precursor && PF00782:Dual specificity phosphatase, catalytic domain	DSPc
ENSSSCG00000001852	201572635494959	265618703615841	185040239702282	378213806935064	233883068576231	165175671853342	212636510510513	375148913652831	348005754622917	227629176260637	289433997112866	249073334810766	273009466984507	397207023000903	IDH2	7	55651606	55681426	-	2852	protein_coding	- && P33198.1 RecName: Full=Isocitrate dehydrogenase [NADP], mitochondrial; Short=IDH; AltName: Full=ICD-M; AltName: Full=IDP; AltName: Full=NADP(+)-specific ICDH; AltName: Full=Oxalosuccinate decarboxylase; Flags: Precursor && PF00180:Isocitrate/isopropylmalate dehydrogenase	-
ENSSSCG00000025486	233299599046507	279928535442176	232262283925929	274857248157988	243542593519254	168560689304049	173113044012616	301013755159707	314845774316273	228885627982023	329620137938883	326758780593567	299317374900465	339086267641911	MDH2	3	10120084	10132830	-	2305	protein_coding	- && P00346.2 RecName: Full=Malate dehydrogenase, mitochondrial; Flags: Precursor && PF00056:lactate/malate dehydrogenase, NAD binding domain|PF02866:lactate/malate dehydrogenase, alpha/beta C-terminal domain	-
ENSSSCG00000011453	23998438124549	168057994583366	194879540790071	41972080306114	210083416240885	177033617422536	354724995738705	211780353742803	208371646791294	239613779812298	312504624923796	271884853748887	308024062799443	37467712018234	ITIH4	13	34915855	34948229	-	7505	protein_coding	- && P79263.1 RecName: Full=Inter-alpha-trypsin inhibitor heavy chain H4; Short=ITI heavy chain H4; Short=ITI-HC4; Short=Inter-alpha-inhibitor heavy chain 4; AltName: Full=Inter-alpha-trypsin inhibitor family heavy chain-related protein; Short=IHRP; AltName: Full=Major acute phase protein; Short=MAP; Flags: Precursor && PF08487:Vault protein inter-alpha-trypsin domain|PF00092:von Willebrand facto…	VWA
ENSSSCG00000039046	177276683655615	182440637365244	180747850459717	230554732330627	234221314351024	197721639404341	270914205222708	265044267671337	33122541537293	263355000715354	351841799987216	381720514421001	323918344827643	276090796637675	-	X	83018320	83022291	+	839	protein_coding	- && P83883.2 RecName: Full=60S ribosomal protein L36a; AltName: Full=60S ribosomal protein L44 >P83884.2 RecName: Full=60S ribosomal protein L36a; AltName: Full=60S ribosomal protein L44 >P83881.2 RecName: Full=60S ribosomal protein L36a; AltName: Full=60S ribosomal protein L44; AltName: Full=Cell growth-inhibiting gene 15 protein; AltName: Full=Cell migration-inducing gene 6 protein >P83882.2 R…	-
ENSSSCG00000038359	214068065485824	280438394207342	200500710595689	285037817471622	261817277510888	208672003419694	205688861947761	357348508462373	233831656536922	257763132987262	315323306552718	291870962097654	301028195761669	244538579432617	-	12	52659336	52664685	+	1914	protein_coding	- && Q6EWQ7.3 RecName: Full=Eukaryotic translation initiation factor 5A-1; Short=eIF-5A-1; Short=eIF-5A1; AltName: Full=Eukaryotic initiation factor 5A isoform 1; Short=eIF-5A; AltName: Full=eIF-4D >P63241.2 RecName: Full=Eukaryotic translation initiation factor 5A-1; Short=eIF-5A-1; Short=eIF-5A1; AltName: Full=Eukaryotic initiation factor 5A isoform 1; Short=eIF-5A; AltName: Full=Rev-binding fa…	-
ENSSSCG00000003812	211937186185027	250434395574885	982319728938323	326437229098079	248951238689635	289715130203608	158439979881455	430668252325096	270802786657208	264598825827928	325783998143791	261169124867268	279891649718903	234231687045572	PGM1	6	148851183	148925741	-	3567	protein_coding	- && Q08DP0.1 RecName: Full=Phosphoglucomutase-1; Short=PGM 1; AltName: Full=Glucose phosphomutase 1 && PF02879:Phosphoglucomutase/phosphomannomutase, alpha/beta/alpha domain II|PF02878:Phosphoglucomutase/phosphomannomutase, alpha/beta/alpha domain I|PF02880:Phosphoglucomutase/phosphomannomutase, alpha/beta/alpha domain III	PGM_PMM_III
ENSSSCG00000011351	200033439413603	180759799947203	151858573653389	181713066886429	238099416650909	160423405531994	282066415425749	312375651721518	294067282905686	254115108514824	401312476728726	449619711876698	253499935832117	272031025800344	TMA7	13	31153629	31156339	+	604	protein_coding	- && - && PF09072:Translation machinery associated TMA7	-
ENSSSCG00000025768	212813841561633	317148209390382	142812017814537	168739343857633	214783749085951	200091457304034	240411967018032	393143252067669	235554094650425	376128500001701	318902032310949	298540373718655	26251485348132	242929624016837	CALM1	7	112154880	112171744	+	4633	protein_coding	- && P21251.2 RecName: Full=Calmodulin; Short=CaM && PF13499:EF-hand domain pair	-
ENSSSCG00000016578	279979288186106	256585227392537	287074622723511	212220028380747	362546833194631	304095609467039	205398321311027	328655359816373	25485337865256	145611266623122	192971543907848	161531747904869	205846347890184	418130562114012	FLNC	18	19759738	19787618	-	9340	protein_coding	- && Q14315.3 RecName: Full=Filamin-C; Short=FLN-C; Short=FLNc; AltName: Full=ABP-280-like protein; AltName: Full=ABP-L; AltName: Full=Actin-binding-like protein; AltName: Full=Filamin-2; AltName: Full=Gamma-filamin && PF00307:Calponin homology (CH) domain|PF00630:Filamin/ABP280 repeat	CH
ENSSSCG00000029219	219208367354568	298581221901519	178862184440452	186678448270772	338552172399183	20732094458683	190087595898661	2570798643165	247629944022457	199258742417756	304669884886653	398209600288999	344047176255554	243518468100816	SH3BGR	13	203046553	203108634	+	1223	protein_coding	- && Q9WUZ7.1 RecName: Full=SH3 domain-binding glutamic acid-rich protein; Short=SH3BGR protein && PF04908:SH3-binding, glutamic acid-rich protein	-
ENSSSCG00000000361	172967552546805	191654041839866	138725745817115	270663493454337	198897092504102	198198035620181	188133842739282	357721740113694	340063293064406	229811106092943	447310607703599	34042996334621	237145171365467	24185936395709	CD63	5	21171678	21176232	-	1790	protein_coding	- && Q76B49.3 RecName: Full=CD63 antigen; AltName: CD_antigen=CD63 && PF00335:Tetraspanin family	Tetraspannin
ENSSSCG00000003653	204132777651002	207420453401479	176534979087284	210469784733893	241591833237992	163396510743879	220114493586557	233850063103856	348431887309782	231063096922667	362864175119806	471214857804918	244642787605224	224680099880484	NDUFS5	6	94913076	94919452	+	624	protein_coding	- && Q02379.2 RecName: Full=NADH dehydrogenase [ubiquinone] iron-sulfur protein 5; AltName: Full=Complex I-15 kDa; Short=CI-15 kDa; AltName: Full=NADH-ubiquinone oxidoreductase 15 kDa subunit && PF10200:NADH:ubiquinone oxidoreductase, NDUFS5-15kDa	-
ENSSSCG00000040012	176608661712282	194912771562967	156246890412435	205222436227166	221365652857012	172982357688792	204793428771692	268496417654131	338333657309025	244510878394929	414177375395408	399411039444522	264601135421458	264911422866959	TMEM147	6	44979100	45107117	+	941	protein_coding	- && Q2TA63.1 RecName: Full=Transmembrane protein 147 && PF09767:Predicted membrane protein (DUF2053)	-
ENSSSCG00000031918	231368170890037	259236228083506	209095132360252	255802222035715	208294028107828	174691731502614	171358071611667	300650925876445	324868480705604	215466091555819	289165965952357	267955859578331	236143185346933	352108897759421	CYC1	4	606516	608996	-	1244	protein_coding	- && P00125.2 RecName: Full=Cytochrome c1, heme protein, mitochondrial; AltName: Full=Complex III subunit 4; AltName: Full=Complex III subunit IV; AltName: Full=Cytochrome b-c1 complex subunit 4; AltName: Full=Ubiquinol-cytochrome-c reductase complex cytochrome c1 subunit; Short=Cytochrome c-1; Flags: Precursor && PF02167:Cytochrome C1 family	-
ENSSSCG00000041875	257071105984192	287566091172328	203100287977605	316720125332551	260294868251119	251377701052772	202751090020473	293401520355209	19173337997696	195750063365267	270636552496159	304178848085597	232397808449107	21657219808084	-	AEMK02000489.1	1845	38799	+	1127	lncRNA	- && Q6CQE5.2 RecName: Full=Protein TAR1 && -	-
ENSSSCG00000032657	176611276433264	242402199385602	139414623043067	254962324561719	237688065795949	197937898138587	171651451185376	316568048191121	310504530715644	224313448165463	315213658883933	371986516844004	249687507686879	272145284812177	RPL3L	3	40005075	40016702	+	2203	protein_coding	- && Q3SZ10.3 RecName: Full=60S ribosomal protein L3-like && PF00297:Ribosomal protein L3	-
ENSSSCG00000038465	204907772769456	247368983422944	124584939582777	210090564894918	28631519126917	201532304830663	195350544175383	316375861711143	277052500282173	25481616994462	331468816776486	313678835079799	269459120608756	217114078274435	VAPA	6	98207580	98254288	-	6678	protein_coding	- && Q0VCY1.1 RecName: Full=Vesicle-associated membrane protein-associated protein A; Short=VAMP-A; Short=VAMP-associated protein A; Short=VAP-A && PF00635:MSP (Major sperm protein) domain	Motile_Sperm
ENSSSCG00000029034	202134882380375	201753458260349	163705119572495	224224634465388	23933657801699	181446154211828	17806954247548	220758881604624	349497678965082	215679459715691	346677129654761	351706410030489	247626761449968	301866594897238	COX4I1	6	3131019	3240221	-	816	protein_coding	- && P00423.1 RecName: Full=Cytochrome c oxidase subunit 4 isoform 1, mitochondrial; AltName: Full=Cytochrome c oxidase polypeptide IV; AltName: Full=Cytochrome c oxidase subunit IV isoform 1; Short=COX IV-1; Flags: Precursor && PF02936:Cytochrome c oxidase subunit IV	COX4
ENSSSCG00000000214	189559383090534	240663424508117	13872687505017	277196494461079	24568972644766	205453716194999	15127723712858	364031000877909	253042441510697	232250183164743	287169482321873	342838035146914	238941908100921	218460918369779	GPD1	5	16007448	16017825	+	5815	protein_coding	- && Q5EA88.3 RecName: Full=Glycerol-3-phosphate dehydrogenase [NAD(+)], cytoplasmic; Short=GPD-C; Short=GPDH-C && PF01210:NAD-dependent glycerol-3-phosphate dehydrogenase N-terminus|PF07479:NAD-dependent glycerol-3-phosphate dehydrogenase C-terminus	NAD_Gly3P_dh_C
ENSSSCG00000021217	195166739948358	224207367997823	164337569685114	198413748138725	250124677654828	17704658761836	20533407841026	26986055674803	273174865075656	196513222494901	369642234080775	345363973407785	2677053214743	23579025453184	FKBP3	1	175317556	175332788	-	1307	protein_coding	- && P26884.2 RecName: Full=Peptidyl-prolyl cis-trans isomerase FKBP3; Short=PPIase FKBP3; AltName: Full=25 kDa FK506-binding protein; Short=25 kDa FKBP; Short=FKBP-25; AltName: Full=FK506-binding protein 3; Short=FKBP-3; AltName: Full=Immunophilin FKBP25; AltName: Full=Rapamycin-selective 25 kDa immunophilin; AltName: Full=Rotamase && PF00254:FKBP-type peptidyl-prolyl cis-trans isomerase	FKBP_C
ENSSSCG00000031280	158946581907621	183819128179746	161272434431906	166814562788028	194649322106139	140823808066858	225093471565474	257096372568814	328919701620434	252614957206108	359155552843448	406441396630979	249878352840462	258602360236112	MRPL57	11	1321085	1321828	+	636	protein_coding	- && Q3ZC04.1 RecName: Full=Ribosomal protein 63, mitochondrial; AltName: Full=Mitochondrial ribosomal protein 63; AltName: Full=Mitochondrial ribosomal protein L57; AltName: Full=bMRP63 && PF14978:Mitochondrial ribosome protein 63	-
ENSSSCG00000006556	25224647259538	287811979285199	14187360435933	31152155635835	216638609158843	197954463896892	18626236336884	186041212839363	395774531455898	151774347807793	229304589460561	219122712984776	256483549497023	306727622882683	TPM3	4	95542472	95572938	+	8977	protein_coding	- && - && PF00261:Tropomyosin	-
ENSSSCG00000012440	23251455267458	30177593769828	113319253611151	18166477090955	304131629997757	221470289268892	196853168041387	260377239349678	248174385507391	189483174001627	27124265181606	294066602076677	277373077168392	232986195777246	PGK1	X	62187431	62212244	+	4478	protein_coding	- && Q7SIB7.3 RecName: Full=Phosphoglycerate kinase 1 && PF00162:Phosphoglycerate kinase	-
ENSSSCG00000037360	188455881816132	117560984427547	11017398367552	232306694670668	236215307410848	239739310642107	189203805526961	2741277695396	341650037791835	1883191703725	335078992987462	273694489969396	289659786409588	289609528679293	CST3	17	30470855	30474590	-	776	protein_coding	- && P01035.2 RecName: Full=Cystatin-C; AltName: Full=Colostrum thiol proteinase inhibitor; AltName: Full=Cystatin-3; Flags: Precursor && PF00031:Cystatin domain	-
ENSSSCG00000027711	203223188132022	175152107723745	133569796313881	189463383169637	239023696262063	155610811537929	17744439175689	314270543017696	326106982578465	199411154864778	340276578419107	369665538478157	248247292691335	226266069566511	SS18L2	13	26040380	26111980	+	662	protein_coding	- && Q9UHA2.1 RecName: Full=SS18-like protein 2; AltName: Full=SYT homolog 2 && PF05030:SSXT protein (N-terminal region)	SSXT
ENSSSCG00000039183	165035047720835	241255562153436	119367571581441	194492204916	22162271423304	170676400204677	202278317060951	244091121123812	331503196589755	227815451914391	337346707487571	395879720534099	2406350938928	204449704017286	NDUFAF8	12	1517485	1519427	-	246	protein_coding	- && A1L188.1 RecName: Full=NADH dehydrogenase [ubiquinone] 1 alpha subcomplex assembly factor 8 && -	-
ENSSSCG00000003903	216624211033182	198289950565542	201854266035755	184750129163567	231122098317752	137810109889943	169777807705121	218487454542379	380428731045835	215327617203919	346375723699575	341945120118391	227166934861119	225707730408478	-	6	165123917	165134380	-	568	protein_coding	- && P00126.2 RecName: Full=Cytochrome b-c1 complex subunit 6, mitochondrial; AltName: Full=Complex III subunit 6; AltName: Full=Complex III subunit VIII; AltName: Full=Cytochrome c1 non-heme 11 kDa protein; AltName: Full=Mitochondrial hinge protein; AltName: Full=Ubiquinol-cytochrome c reductase complex 11 kDa protein; Flags: Precursor && PF02320:Ubiquinol-cytochrome C reductase hinge protein	-
ENSSSCG00000031262	285313569522209	265236482717779	136937433907912	151824017937001	28326114543738	201373974175914	326690684409221	221936987486775	196823973557386	444887294184153	215300780494629	104435811760281	215528825300474	22864013413644	TXNIP	4	99348575	99352241	+	2332	protein_coding	- && Q2HY40.1 RecName: Full=Thioredoxin-interacting protein && PF00339:Arrestin (or S-antigen), N-terminal domain|PF02752:Arrestin (or S-antigen), C-terminal domain	-
ENSSSCG00000040325	139747754059537	221332071226505	137373461265377	191465819412415	274231114460417	160081177855451	200732439130881	198048520896097	376921850459163	127674051816869	39527206435243	392483531446229	256984749528019	203643457306553	COX7C	2	94345438	94353027	+	3696	protein_coding	- && Q1W0Y2.1 RecName: Full=Cytochrome c oxidase subunit 7C, mitochondrial; AltName: Full=Cytochrome c oxidase polypeptide VIIc; Flags: Precursor && PF02935:Cytochrome c oxidase subunit VIIc	-
ENSSSCG00000034617	181419475817197	170276288794174	153876987300038	196295508008459	204717600821165	151974318071536	288041467882695	249935668566543	297209449090206	262855106070246	3133723915078	306617337830652	244541977192771	250335634293874	RPS27A	3	85986501	85992911	-	4369	protein_coding	- && P62979.2 RecName: Full=Ubiquitin-40S ribosomal protein S27a; AltName: Full=Ubiquitin carboxyl extension protein 80; Contains: RecName: Full=Ubiquitin; Contains: RecName: Full=40S ribosomal protein S27a; Flags: Precursor >P62992.2 RecName: Full=Ubiquitin-40S ribosomal protein S27a; AltName: Full=Ubiquitin carboxyl extension protein 80; Contains: RecName: Full=Ubiquitin; Contains: RecName: Ful…	ubiquitin
ENSSSCG00000037236	181858077745276	177239718270244	179816703962133	267370142817789	210090542387877	156923911370037	259309570086483	255622737473269	287715796855665	239444459591736	32846427439682	259396302506034	244760104567367	204180851671753	RPSA	13	24072527	24083686	+	3847	protein_coding	- && Q4GWZ2.3 RecName: Full=40S ribosomal protein SA; AltName: Full=37 kDa laminin receptor precursor; Short=37LRP; AltName: Full=37/67 kDa laminin receptor; Short=LRP/LR; AltName: Full=67 kDa laminin receptor; Short=67LR; AltName: Full=Laminin receptor 1; Short=LamR; AltName: Full=Laminin-binding protein precursor p40; Short=LBP/p40 && PF00318:Ribosomal protein S2|PF16122:40S ribosomal protein S…	-
ENSSSCG00000013906	179908939074301	215895498806564	146265225550213	204128899096821	240664761717952	156346505533219	209740975802261	232550630178038	27776979632046	252673976142221	328198603303338	336404506643893	249787553434697	204915783631549	-	2	59238806	59250772	-	4011	protein_coding	- && Q3SZV2.1 RecName: Full=KxDL motif-containing protein 1 && PF01020:Ribosomal L40e family|PF00240:Ubiquitin family|PF10241:Uncharacterized conserved protein	ubiquitin
ENSSSCG00000002873	158738931371768	203191706216227	971803946177745	296571337596569	205405586496342	237328180173273	132443477274733	367425191493001	247769048982901	21561956147894	251730062483819	356833798197998	222060848297736	235747702353491	GPI	6	43933759	44069330	+	5753	protein_coding	- && O15063.2 RecName: Full=Uncharacterized protein KIAA0355 && PF00342:Phosphoglucose isomerase|PF15923:Domain of unknown function (DUF4745)	-
ENSSSCG00000032720	196157794978386	217831840902212	170047319553022	192119355119778	220701416467339	153368667114114	245550480275217	266215300145522	39774794534719	209018655171193	277943694088881	240533530200676	212172133491853	211393971193686	SMPX	X	17889024	17950803	-	2826	protein_coding	- && Q0MUU2.1 RecName: Full=Small muscular protein && PF15355:Stretch-responsive small skeletal muscle X protein, Chisel	-
ENSSSCG00000003261	184267180704769	219292095154835	159021214423909	181505691276314	232681603935014	158053134959132	157220475354248	215913510353503	276689514597884	199818598912006	329174228303493	401325763758021	226810811246163	251075507976604	-	6	56018223	56028400	-	846	protein_coding	- && Q02371.2 RecName: Full=NADH dehydrogenase [ubiquinone] 1 alpha subcomplex subunit 3; AltName: Full=Complex I-B9; Short=CI-B9; AltName: Full=NADH-ubiquinone oxidoreductase B9 subunit && PF14987:NADH dehydrogenase 1 alpha subcomplex subunit 3	-
ENSSSCG00000025928	174295864458542	178350787650998	138745443919419	219947169254493	219629073290757	158959998952442	223009938074921	227771043981262	300969071497255	243178179368429	319312335104203	316542417000077	246071007983987	212765864855991	-	6	53973512	53978611	-	3957	protein_coding	- && Q5E973.3 RecName: Full=60S ribosomal protein L18 && -	-
ENSSSCG00000005528	164049462367864	191361797189302	151535719129243	221455774821822	206796770040446	156165057264059	148308203199874	257166095312892	28240771069084	181298104780903	320898328584812	360268096447198	230849252338912	273685250412964	NDUFA8	1	262237049	262258284	-	1093	protein_coding	- && P42029.2 RecName: Full=NADH dehydrogenase [ubiquinone] 1 alpha subcomplex subunit 8; AltName: Full=Complex I-19kD; Short=CI-19kD; AltName: Full=Complex I-PGIV; Short=CI-PGIV; AltName: Full=NADH-ubiquinone oxidoreductase 19 kDa subunit && PF06747:CHCH domain	-
ENSSSCG00000037728	152526880195559	205520484143526	142109636025998	158064759013206	204262151485892	140453493180003	207269362518963	255465246726529	253334291275651	245707172499356	329069080536357	311319007028853	266376218779873	243356989232309	ANAPC16	14	75085804	75092330	+	258	protein_coding	- && Q96DE5.1 RecName: Full=Anaphase-promoting complex subunit 16; Short=APC16; AltName: Full=Cyclosome subunit 16 >Q9CPV2.1 RecName: Full=Anaphase-promoting complex subunit 16; Short=APC16; AltName: Full=Cyclosome subunit 16 >Q5REH8.1 RecName: Full=Anaphase-promoting complex subunit 16; Short=APC16; AltName: Full=Cyclosome subunit 16 && -	-
ENSSSCG00000023599	140729399527752	183120846576076	118684970746987	146978205958252	193090623232286	138582038058693	197284988590607	245683919712225	302820345653645	221020038807601	340647115691218	352025285950604	248571102249551	273511171144166	TIMM8B	9	39787402	39790899	-	1677	protein_coding	- && Q9Y5J9.1 RecName: Full=Mitochondrial import inner membrane translocase subunit Tim8 B; AltName: Full=DDP-like protein; AltName: Full=Deafness dystonia protein 2 && PF02953:Tim10/DDP family zinc finger	-
ENSSSCG00000037030	173557715860304	12111937692882	162203109753127	242414583454187	176267107269441	15050810631232	202728844400221	191041059565374	304657431628767	263530782037639	275071451286933	327178982661377	283760653657498	228589611354744	-	13	10716002	10719952	+	2565	protein_coding	- && P61314.2 RecName: Full=60S ribosomal protein L15 >P61313.2 RecName: Full=60S ribosomal protein L15 >Q9CZM2.4 RecName: Full=60S ribosomal protein L15 >Q5NVE0.3 RecName: Full=60S ribosomal protein L15 >Q5EAD6.3 RecName: Full=60S ribosomal protein L15 >Q4R5B2.1 RecName: Full=60S ribosomal protein L15 >E2QXF3.1 RecName: Full=60S ribosomal protein L15 && PF00827:Ribosomal L15	-
ENSSSCG00000008245	186378291866501	148805911168562	16947171052816	343702358833656	298178177910744	18465925117291	226164563064152	203502258581419	305856771568207	134744584029628	208100163621116	291160117674689	165257503369012	211362656594755	TMSB10	3	59776235	59777363	-	577	protein_coding	- && P21753.2 RecName: Full=Thymosin beta-10; AltName: Full=Thymosin beta-9 && PF01290:Thymosin beta-4 family	-
ENSSSCG00000034984	163008607127608	224298779158489	157497572291236	16657264011796	175216178026517	139682169440049	224255082636295	268601806887901	231379204781747	244774514383848	278020351807198	30764734720498	234615778643314	233031944745213	PSMB4	4	97835546	97837921	-	955	protein_coding	- && Q3T108.1 RecName: Full=Proteasome subunit beta type-4; Flags: Precursor && PF00227:Proteasome subunit	Proteasome
ENSSSCG00000036948	248623493932577	192794575205789	159499035161107	184251778136996	873284006304914	223595734799595	284235432760704	2885800299869	193406599339255	23359693153783	206197014246107	177897118163448	272897396088653	266898526836172	-	10	23628979	23660631	+	4313	protein_coding	- && Q86VF2.2 RecName: Full=Immunoglobulin-like and fibronectin type III domain-containing protein 1; AltName: Full=EEF1A2-binding protein 1; AltName: Full=KY-interacting protein 1 && PF07679:Immunoglobulin I-set domain|PF00041:Fibronectin type III domain	I-set
ENSSSCG00000029785	170432286492883	22215609626094	121019724294879	240444849998634	200585654704705	152796379638629	191366645898556	232820777092889	253652827879159	215500224512299	296286765303299	310825553505424	201716311332296	172431381279225	RPS9	6	55920930	55927280	-	1996	protein_coding	- && P46781.3 RecName: Full=40S ribosomal protein S9 >Q6ZWN5.3 RecName: Full=40S ribosomal protein S9 >P29314.4 RecName: Full=40S ribosomal protein S9 >A9L913.1 RecName: Full=40S ribosomal protein S9 >A6QLG5.1 RecName: Full=40S ribosomal protein S9 && PF01479:S4 domain|PF00163:Ribosomal protein S4/S9 N-terminal domain	S4
ENSSSCG00000038700	125002961249577	179552538463781	108192555955057	161402711258766	168773970193282	106074364479806	176450648844939	264194681874822	275700184453893	203249034271189	338841750853234	363317790604904	273714544773847	22868215360374	FMC1	18	10346031	10350342	-	454	protein_coding	- && Q3SZA2.1 RecName: Full=UPF0562 protein C7orf55 homolog && -	-
ENSSSCG00000020790	170129497944384	198228304274343	150852220061872	174418359668285	213178175640591	149980066288927	193494779528039	198094075999519	288698034092056	19885288676013	312523586928809	3296021817028	2016382594926	192919495241355	COPS9	15	139260476	139264212	-	447	protein_coding	- && Q3U898.1 RecName: Full=Myeloma-overexpressed gene 2 protein homolog && PF15004:Myeloma-overexpressed-like	-
ENSSSCG00000030268	183663823267438	222070126978275	149977912959343	148542558347147	204058536551754	131524773120835	181670890920432	170763589179715	273463615408661	234758546210307	239300727610052	264405234063776	276121822863585	279545486353466	ZFAND5	1	225703199	225714365	-	2930	protein_coding	- && O76080.1 RecName: Full=AN1-type zinc finger protein 5; AltName: Full=Zinc finger A20 domain-containing protein 2; AltName: Full=Zinc finger protein 216 && PF01428:AN1-like Zinc finger|PF01754:A20-like zinc finger	zf-A20
ENSSSCG00000007281	14571223192777	172981590374563	218425971901782	131746856833421	145496976177664	13484743847565	21590425550992	25853673857564	201061765108006	231562502761877	326975758423784	279885284696312	232068079990463	226365407469324	MAP1LC3A	17	37957507	37959505	+	1283	protein_coding	- && Q91VR7.1 RecName: Full=Microtubule-associated proteins 1A/1B light chain 3A; AltName: Full=Autophagy-related protein LC3 A; AltName: Full=Autophagy-related ubiquitin-like modifier LC3 A; AltName: Full=MAP1 light chain 3-like protein 1; AltName: Full=MAP1A/MAP1B light chain 3 A; Short=MAP1A/MAP1B LC3 A; AltName: Full=Microtubule-associated protein 1 light chain 3 alpha; Flags: Precursor >Q9H4…	-
ENSSSCG00000000116	110916264449234	178662066119071	119041204534947	167984936873993	193949507665559	144110271535241	19146459220774	217984550867576	280825350117658	233387352840377	3298153898802	341467080124082	215203774310335	187259953581893	POLR2F	5	9855983	9917726	-	713	protein_coding	- && Q32PE0.1 RecName: Full=DNA-directed RNA polymerases I, II, and III subunit RPABC2; Short=RNA polymerases I, II, and III subunit ABC2; AltName: Full=DNA-directed RNA polymerase II subunit F; AltName: Full=RPB6 homolog && PF01192:RNA polymerase Rpb6	-
ENSSSCG00000036716	143747677603598	144261989479059	131565747316236	186764372585403	176775156150033	143274581348009	205734985236683	233376984074503	258672446708898	248968356387098	29980333906169	288748619781732	234088593882139	206710307887989	-	15	118702325	118724318	+	3951	protein_coding	- && D4AAZ6.1 RecName: Full=60S ribosomal protein L37a && PF01780:Ribosomal L37ae protein family	-
ENSSSCG00000005029	145988133490861	155895448269869	112707896454868	129228574660256	169142761044485	166477204201778	205605691557477	223227625363852	243869542952472	264686189852419	275040496597588	3400201008095	221769216275042	240331702501471	RTRAF	1	181681352	181698979	+	1063	protein_coding	- && Q9Y224.1 RecName: Full=UPF0568 protein C14orf166; AltName: Full=CLE7 homolog; Short=CLE >Q5R8I2.1 RecName: Full=UPF0568 protein C14orf166 homolog && PF10036:Putative carnitine deficiency-associated protein	-
ENSSSCG00000026533	173705852399059	228745615600625	157134034028279	181238044205507	290073605762963	127544760540174	133208369703821	291033638621392	220744069577951	196228993764963	234387464049668	20448329153807	167159459522053	261402624386155	MYF6	5	100762910	100765704	-	1495	protein_coding	- && Q3YFL6.1 RecName: Full=Myogenic factor 6; Short=Myf-6 && PF00010:Helix-loop-helix DNA-binding domain|PF01586:Myogenic Basic domain	Basic
ENSSSCG00000000359	121721847733584	15818709623337	985682980215235	208589322564942	215038749874937	164687684516647	173419617966556	200549020066134	272268489618998	214575599914499	29970144009772	328541387541461	222162620284177	18853421540535	BLOC1S1	5	21147767	21160738	+	859	protein_coding	- && P78537.2 RecName: Full=Biogenesis of lysosome-related organelles complex 1 subunit 1; Short=BLOC-1 subunit 1; AltName: Full=GCN5-like protein 1; AltName: Full=Protein RT14 >Q5R7L8.2 RecName: Full=Biogenesis of lysosome-related organelles complex 1 subunit 1; Short=BLOC-1 subunit 1 && PF06320:GCN5-like protein 1 (GCN5L1)	GCN5L1
ENSSSCG00000002907	162363654888613	18764072666713	173165281975005	181624956853826	18462241488231	130857670342233	149681734624794	202449514523491	302172231280838	173475438036738	255254474669179	323735542882846	194828792368327	23864179794229	-	6	45091895	45114122	+	1751	protein_coding	- && P38572.1 RecName: Full=Uroplakin-1a; Short=UP1a; AltName: Full=Uroplakin Ia; Short=UPIa && PF00335:Tetraspanin family|PF02297:Cytochrome oxidase c subunit VIb	Tetraspannin
ENSSSCG00000034015	25460821705817	157355994720004	219750396095775	216319821970133	402472676076625	152108844544774	101826731302111	33464797752249	163249770711286	126044003914531	984423076578195	672338518701143	123212014612302	413864227100261	XIRP1	13	23867478	23873589	-	4895	pseudogene	- && Q702N8.1 RecName: Full=Xin actin-binding repeat-containing protein 1; AltName: Full=Cardiomyopathy-associated protein 1 && PF08043:Xin repeat	-
ENSSSCG00000034207	181236639102775	147376521180762	188178353708686	950684451986165	120084737395424	111217034374793	192876495826995	174503036201998	210233421980547	155035884386822	417669903565675	246389219476664	263181544906709	274868425601212	CEBPB	17	51722426	51724305	+	1880	protein_coding	- && P17676.2 RecName: Full=CCAAT/enhancer-binding protein beta; Short=C/EBP beta; AltName: Full=Liver activator protein; Short=LAP; AltName: Full=Liver-enriched inhibitory protein; Short=LIP; AltName: Full=Nuclear factor NF-IL6; AltName: Full=Transcription factor 5; Short=TCF-5 && PF07716:Basic region leucine zipper	bZIP_2
ENSSSCG00000004945	158192159956256	184142241643981	155536178357457	192811642448241	197403566433025	127037791109823	188362063052093	19896320350457	232530681848893	200605500284367	279251997069205	255739789710504	227486977319826	177651083812964	RPL4	1	164471992	164481534	-	7433	protein_coding	- && Q58DW0.3 RecName: Full=60S ribosomal protein L4 && PF14374:60S ribosomal protein L4 C-terminal domain|PF00573:Ribosomal protein L4/L1 family|PF15497:snRNA-activating protein complex subunit 19, SNAPc subunit 19	-
ENSSSCG00000031728	182017146665225	104010595709239	245871481721297	202048543697222	264417141385471	113758560319817	120839000427562	220558890823018	210560211511628	145478422765914	234424422225504	175409926778961	17411450011312	356940712877825	ABRA	4	30712238	30721193	+	3025	protein_coding	- && B5SNZ6.1 RecName: Full=Actin-binding Rho-activating protein; AltName: Full=Striated muscle activator of Rho-dependent signaling; Short=STARS && PF14705:Costars	-
ENSSSCG00000006501	15159020330644	178664550402783	143204084900703	217712367449596	197002975649749	158093932233356	178202648053049	191456953185985	216215833183995	203572825531543	262909848563564	232539424551683	240193239473185	177526652130941	SSR2	4	94010774	94021963	+	1082	protein_coding	- && Q5E9E4.1 RecName: Full=Translocon-associated protein subunit beta; Short=TRAP-beta; AltName: Full=Signal sequence receptor subunit beta; Short=SSR-beta; Flags: Precursor && PF05753:Translocon-associated protein beta (TRAPB)	-
ENSSSCG00000038453	165608824316096	195540216912724	204392763015923	187773814153611	173231401261191	19383526141655	223294142665571	220018629640229	171290415057697	213968990325475	151263606412206	106078570456809	289391509519237	246737062053595	SYNPO	2	151585274	151632099	+	6329	protein_coding	- && Q8N3V7.2 RecName: Full=Synaptopodin && -	-
ENSSSCG00000031899	145424741649868	191654041839866	178163792811494	205748642831786	192068721802051	174094468816521	159975911544586	215374518638658	183132200673624	214647960449474	266938556408148	18981560271495	223514872218216	200991116175394	JSRP1	2	76418318	76422263	-	1394	protein_coding	- && Q2YDF7.1 RecName: Full=Junctional sarcoplasmic reticulum protein 1 && PF15312:Junctional sarcoplasmic reticulum protein	-
ENSSSCG00000012772	13642854731599	126715351830575	130341879365327	151753667839084	17783521699864	128555037842147	175006038723319	212600283207058	18978200248851	200051395781753	376134740936489	278194815533724	224632181799767	231652833162004	BCAP31	X	124457001	124484743	-	1091	protein_coding	- && Q5R8H3.3 RecName: Full=B-cell receptor-associated protein 31; Short=BCR-associated protein 31; Short=Bap31 && PF05529:B-cell receptor-associated protein 31-like	-
ENSSSCG00000020725	13307699218484	14502730812211	100332320547553	185778441907176	198319897089574	130695014459584	187405211589027	204047323434424	290810170362921	2293426216728	302651014823001	247585260656619	188093968294054	195731079605078	ERBB3	5	21431656	21496279	+	6752	protein_coding	- && P21860.1 RecName: Full=Receptor tyrosine-protein kinase erbB-3; AltName: Full=Proto-oncogene-like protein c-ErbB-3; AltName: Full=Tyrosine kinase-type cell surface receptor HER3; Flags: Precursor && PF14843:Growth factor receptor domain IV|PF07714:Protein tyrosine kinase|PF01030:Receptor L domain|PF00757:Furin-like cysteine rich region|PF01283:Ribosomal protein S26e	Pkinase_Tyr
ENSSSCG00000015140	152333126085655	151277679248634	182071832367255	198900246479068	21585374541541	173620293976088	156981041776742	241024289455695	24351777872653	171265904512945	295422420861987	201115102402925	134256595840607	208151246159301	HSPA8	9	49982284	49990508	-	6571	protein_coding	- && P11142.1 RecName: Full=Heat shock cognate 71 kDa protein; AltName: Full=Heat shock 70 kDa protein 8; AltName: Full=Lipopolysaccharide-associated protein 1; Short=LAP-1; Short=LPS-associated protein 1 >Q71U34.1 RecName: Full=Heat shock cognate 71 kDa protein; AltName: Full=Heat shock 70 kDa protein 8; AltName: Full=Intracellular vitamin D-binding protein 1 >A2Q0Z1.1 RecName: Full=Heat shock c…	HSP70
ENSSSCG00000011698	13848145533376	214311878013352	170298371523353	183318203449096	181925041690175	154025602660603	169707543874079	287723852586106	232468982562693	165614120583528	216918005999112	218259440355941	19590433076697	179348153264672	GYG1	13	89221149	89259815	+	2453	protein_coding	- && P13280.3 RecName: Full=Glycogenin-1; Short=GN-1; Short=GN1 && PF01501:Glycosyl transferase family 8	Glyco_transf_8
ENSSSCG00000023380	149961353664223	156865774936752	127236471381485	147957313426701	183622109644197	119697192962023	163235302745357	215019719664058	220624105666789	183868405045049	285232319243794	319177516864734	226695091444507	206981869469106	ISCU	14	42215608	42222711	-	1504	protein_coding	- && Q9H1K1.2 RecName: Full=Iron-sulfur cluster assembly enzyme ISCU, mitochondrial; AltName: Full=NifU-like N-terminal domain-containing protein; AltName: Full=NifU-like protein; Flags: Precursor && PF01592:NifU-like N terminal domain	-
ENSSSCG00000022545	178224343706767	227709359075627	168279074363149	207404582171063	212483987438255	155086843167193	146035712713923	22062107328963	170827181352895	171757982284732	218347719164684	190966710327247	249031141789269	179478389587999	CALM3	6	52506674	52516703	+	2392	protein_coding	- && P21251.2 RecName: Full=Calmodulin; Short=CaM && PF13499:EF-hand domain pair	-
ENSSSCG00000002704	169609943923295	20493178672359	125234365531547	217964174490366	220063493077289	15445270103135	154646402784887	17792986598666	206249642069221	18896251414004	249707294467852	231734639289996	212630332942814	170749754742381	KARS1	6	12056571	12073749	+	3036	protein_coding	- && Q15046.3 RecName: Full=Lysine--tRNA ligase; AltName: Full=Lysyl-tRNA synthetase; Short=LysRS && PF16589:BRCT domain, a BRCA1 C-terminus domain|PF08914:Rap1 Myb domain|PF01336:OB-fold nucleic acid binding domain|PF00152:tRNA synthetases class II (D, K and N)	tRNA-synt_2
ENSSSCG00000027684	143123684146708	157454611347619	134054526776657	190050881067205	179467629404471	16828859551984	124702939599045	143536981456971	234127319588634	166841372139159	25434941472371	314555706248043	237119489653963	211901557581503	TRIM63	6	83492633	83507499	-	1769	protein_coding	- && Q91Z63.1 RecName: Full=E3 ubiquitin-protein ligase TRIM63; AltName: Full=Muscle-specific RING finger protein 1; Short=MuRF-1; Short=MuRF1; AltName: Full=Tripartite motif-containing protein 63 && PF13445:RING-type zinc-finger|PF00643:B-box zinc finger	zf-B_box
ENSSSCG00000006752	187131590020987	247455542159885	195374016331143	166267426771934	162518019463018	154694659639142	167834803398207	180061502654045	1849098718598	174367381753052	224517701524563	212567975626786	209041124751581	182223485154682	CSDE1	4	105804586	105845725	+	5564	protein_coding	- && O75534.2 RecName: Full=Cold shock domain-containing protein E1; AltName: Full=N-ras upstream gene protein; AltName: Full=Protein UNR && PF12901:SUZ-C motif|PF00313:'Cold-shock' DNA-binding domain	CSD
ENSSSCG00000018073	336720372883509	106474467688815	14309782042622	607185914651733	500325916276186	350845651814069	149045145579372	426220016984259	232118988200553	221852696513129	214183508033191	34397909070085	850435342353424	167681961643014	-	MT	6379	6444	-	66	Mt_tRNA	- && - && -	-
ENSSSCG00000015835	154213891500484	24316721407494	110216466652559	151728369399023	11248577996354	115289625686436	206196554818693	221872425410186	205629118809253	194394383302465	237470842317714	171035877477032	245501152183379	238783117114482	DUSP26	AEMK02000697.1	196735	203555	-	2143	protein_coding	- && Q17QJ3.1 RecName: Full=Dual specificity protein phosphatase 26 && PF00782:Dual specificity phosphatase, catalytic domain	DSPc
ENSSSCG00000039647	151957458100785	132065055267816	146303030603663	211156149397371	194678187190603	134003968598578	160716976999972	18376593726549	192334401794999	199239921665696	26917392898512	235664533269936	239458586533388	155104383297856	EIF3F	9	1291661	1297972	-	1160	protein_coding	- && A5A6I3.1 RecName: Full=Eukaryotic translation initiation factor 3 subunit F; Short=eIF3f; AltName: Full=Deubiquitinating enzyme eIF3f; AltName: Full=Eukaryotic translation initiation factor 3 subunit 5; AltName: Full=eIF-3-epsilon; AltName: Full=eIF3 p47 && PF13012:Maintenance of mitochondrial structure and function|PF01398:JAB1/Mov34/MPN/PAD-1 ubiquitin protease	Mov34
ENSSSCG00000010461	121420266120532	664079281485444	323012070379573	106450256508211	295808899915261	250896113723463	222817258665794	139143579077475	119803983650041	998400484593637	176068384616205	115769059217129	156165966117869	404895602805163	ANKRD1	14	102603777	102612839	-	4532	protein_coding	- && Q865U8.1 RecName: Full=Ankyrin repeat domain-containing protein 1; AltName: Full=Cardiac ankyrin repeat protein && PF00023:Ankyrin repeat|PF12796:Ankyrin repeats (3 copies)	Ank
ENSSSCG00000036052	209394315506565	212948935377629	1914990226542	154847202633968	206327135329826	229331644216664	186183063624775	106095987481233	169067684748518	157858092158792	204171778928698	309078889855111	128367503651508	132868218343722	-	15	84226953	84230496	-	2352	protein_coding	- && Q8WZ42.4 RecName: Full=Titin; AltName: Full=Connectin; AltName: Full=Rhabdomyosarcoma antigen MU-RMS-40.14 && PF07679:Immunoglobulin I-set domain	I-set
ENSSSCG00000035555	17827465219862	211393189316471	145527849799691	201749620610446	189942440188033	169800770258649	16011400132614	23192532248202	192540639747842	180491770338139	179617961084895	123674836497071	243600898279952	187790756337328	BTBD6	AEMK02000452.1	3331385	3333882	+	2149	protein_coding	- && Q96KE9.3 RecName: Full=BTB/POZ domain-containing protein 6; AltName: Full=Lens BTB domain protein && PF07707:BTB And C-terminal Kelch|PF08005:PHR domain|PF00651:BTB/POZ domain	BTB
ENSSSCG00000015334	281549295906293	199645026230305	273562813789589	123970676975332	126306559913014	129625942731072	125203454150864	133323731498713	21034637500403	215059084528269	170730058783805	129080978775228	160642244307529	293210789153263	PDK4	9	75246002	75260134	-	4437	protein_coding	- && Q16654.1 RecName: Full=[Pyruvate dehydrogenase (acetyl-transferring)] kinase isozyme 4, mitochondrial; AltName: Full=Pyruvate dehydrogenase kinase isoform 4; Flags: Precursor && PF02518:Histidine kinase-, DNA gyrase B-, and HSP90-like ATPase|PF10436:Mitochondrial branched-chain alpha-ketoacid dehydrogenase kinase|PF08333:Protein of unknown function (DUF1725)	HATPase_c
ENSSSCG00000033326	126266718636572	136938324496114	119273335357999	165597809418266	17743808433957	135329748920298	184675578070686	193217289136159	211413079692982	183590594041715	271556259892928	298616615881552	195029387114785	173247249526829	RPL37	16	25797096	25803541	-	4501	protein_coding	- && Q9D823.3 RecName: Full=60S ribosomal protein L37 >P61928.2 RecName: Full=60S ribosomal protein L37 >P61927.2 RecName: Full=60S ribosomal protein L37; AltName: Full=G1.16 >P79244.4 RecName: Full=60S ribosomal protein L37 && PF01907:Ribosomal protein L37e	-
ENSSSCG00000007524	117754409092824	142860982761937	942413824049532	154496686299637	200946614489956	129270883892174	140544299109282	211867577760543	269229403481229	177169968018535	261644772565217	29788446788466	170394106190124	202165087486269	-	17	59170649	59176843	-	4013	protein_coding	- && P56381.2 RecName: Full=ATP synthase subunit epsilon, mitochondrial; Short=ATPase subunit epsilon && PF04627:Mitochondrial ATP synthase epsilon chain	-
ENSSSCG00000010947	126208386298763	156262914147929	223863328395253	904302682483526	166268268598922	104951070599047	133770117327479	170436258258429	154821991922162	293192445361635	298786479530076	258098662639602	225285035249519	148552116837232	FBP2	10	27631496	27665305	+	1556	protein_coding	- && Q2KJJ9.1 RecName: Full=Fructose-1,6-bisphosphatase isozyme 2; Short=FBPase 2; AltName: Full=D-fructose-1,6-bisphosphate 1-phosphohydrolase 2; AltName: Full=Muscle FBPase && PF00316:Fructose-1-6-bisphosphatase	-
ENSSSCG00000041601	20003508436682	246561038212183	142037685736165	226148929005979	154683246620621	24590072791875	162194858124313	255018776666333	154099147032777	194715808632465	101444001516523	10060645558907	178517709173312	18188003300554	-	6	47364204	47365915	-	491	lncRNA	- && P16960.2 RecName: Full=Ryanodine receptor 1; Short=RYR-1; Short=RyR1; AltName: Full=Skeletal muscle calcium release channel; AltName: Full=Skeletal muscle ryanodine receptor; AltName: Full=Skeletal muscle-type ryanodine receptor; AltName: Full=Type 1 ryanodine receptor && PF02026:RyR domain	-
ENSSSCG00000011565	124219758532116	163225753804286	125204896334407	124156442850485	153857697449357	116773037717292	19261055988043	192209156711316	221783572038131	224856330054229	231370515919865	22759712803237	218951591490664	188944647572144	BRK1	13	66315433	66324174	+	809	protein_coding	- && Q6IQ86.1 RecName: Full=Probable protein BRICK1 && -	-
ENSSSCG00000003042	128815246952981	147497390286239	115724567050814	176133191408635	195215252072351	138655703797178	16140353176346	167820966626925	214131076380995	186510018807615	262394122318577	261369112236671	184553303598576	142642635101384	-	6	50000219	50009592	-	4417	protein_coding	- && P39019.2 RecName: Full=40S ribosomal protein S19 >Q5R8M9.3 RecName: Full=40S ribosomal protein S19 >Q32PD5.3 RecName: Full=40S ribosomal protein S19 && PF01090:Ribosomal protein S19e	-
ENSSSCG00000040273	96884041327453	136156753483037	126502546958206	152561044527062	15121956050939	112295513783216	213848140859156	15999622037289	256204370117779	187435240531342	245359914537973	258280160043114	184728135065327	186889808889462	-	13	134588333	134647965	+	3001	protein_coding	- && Q8BMN4.1 RecName: Full=Leishmanolysin-like peptidase && PF01457:Leishmanolysin|PF01247:Ribosomal protein L35Ae	-
ENSSSCG00000017591	136834399335035	110828090367646	13182218430918	167166412713305	141970031426614	121942617792243	168639473110504	203975829881297	229488081085383	197995073201826	249522386966458	245640608586924	174380997821999	169109748643143	NME2	12	27439260	27445026	+	1350	protein_coding	- && Q2EN76.1 RecName: Full=Nucleoside diphosphate kinase B; Short=NDK B; Short=NDP kinase B; AltName: Full=Histidine protein kinase NDKB && PF00334:Nucleoside diphosphate kinase	NDK
ENSSSCG00000033368	121762086058618	183748579690396	110714757121985	160876149691781	166711559489256	114137565794595	137256653491457	171118379582918	194804888755189	177511254554134	265869026615428	279277222757927	203874295107858	16136869331002	-	5	18871027	18878838	-	897	protein_coding	- && Q06056.1 RecName: Full=ATP synthase F(0) complex subunit C2, mitochondrial; AltName: Full=ATP synthase lipid-binding protein; AltName: Full=ATP synthase proteolipid P2; AltName: Full=ATPase protein 9; AltName: Full=ATPase subunit c; Flags: Precursor && PF00137:ATP synthase subunit C	-
ENSSSCG00000011076	242653330071345	119544819881095	118388265251292	149314072783616	236547936932111	169288728965825	904843657978085	36811927522174	21438381174935	16095377259984	815333462116278	24297191260217	888380192556017	378248830196238	OTUD1	10	51619680	51621116	-	1437	protein_coding	- && Q5VV17.1 RecName: Full=OTU domain-containing protein 1; AltName: Full=DUBA-7 && PF02338:OTU-like cysteine protease	OTU
novel.216	175555485272574	211772948719573	138438257688493	200045451243683	195031095977851	167608628562207	132450916287493	19796495586641	151970387816737	124097269536826	181945035147141	222235631569013	166282100902849	160191159662124	-	Y	25261457	25273117	+	670	-	- && - && -	-
ENSSSCG00000013889	131257613719925	136541586027208	121455786771022	183974078942841	170499936980007	12389794973932	176774768514727	165530854100073	201828390652801	175195024933895	23553290892172	23662031901956	193979549071201	156711310864518	-	2	59890796	59897024	-	3015	protein_coding	- && Q02543.2 RecName: Full=60S ribosomal protein L18a >Q3T003.1 RecName: Full=60S ribosomal protein L18a && PF01775:Ribosomal L18ae/LX protein domain	-
ENSSSCG00000017996	130040344387373	17542901065439	717676402645817	211238869335988	210229607041544	139758776886023	865865094028995	154242290045513	236758383844762	144900952632133	263022815861142	242266597475049	196294052052248	141927938967079	DHRS7C	12	54639773	54661662	-	2894	protein_coding	- && Q1RMJ5.2 RecName: Full=Dehydrogenase/reductase SDR family member 7C; AltName: Full=Short-chain dehydrogenase/reductase family 32C member 2; Flags: Precursor && PF00106:short chain dehydrogenase	adh_short
ENSSSCG00000037153	184048280689835	228703954355944	146280486596779	158509822060904	193659986239835	143407641905456	149550625836336	223413122954314	165453274657344	149495290727774	150093285036758	12286216087973	212940444403437	16002249230153	FEM1A	2	74042989	74044983	-	1995	protein_coding	- && Q29RM5.1 RecName: Full=Protein fem-1 homolog A; Short=FEM1a; AltName: Full=FEM1-alpha && PF12796:Ankyrin repeats (3 copies)|PF13857:Ankyrin repeats (many copies)	-
ENSSSCG00000013864	173165341541093	191537517114625	140501699298648	2059307800613	189603952861134	126659490553283	103145557058763	226662792438734	175621110828337	138851783436071	171994855022517	191731955825246	191601597285607	157216459628264	TMEM38A	2	60929049	60960467	-	2193	protein_coding	- && Q3TMP8.2 RecName: Full=Trimeric intracellular cation channel type A; Short=TRIC-A; Short=TRICA; AltName: Full=27 kDa sarcoplasmic reticulum protein; AltName: Full=Mitsugumin-33A; AltName: Full=SPR-27; AltName: Full=Transmembrane protein 38A && PF05197:TRIC channel	-
ENSSSCG00000000576	207754498539229	167097485668926	112671898404294	208838386414712	163067962216816	149966945342326	192844933644729	1517800450626	265625176276785	978857994751249	153999482363464	147288593938562	108039688045255	21079749075006	-	5	51810943	51831217	+	1358	protein_coding	- && P00336.3 RecName: Full=L-lactate dehydrogenase B chain; Short=LDH-B; AltName: Full=LDH heart subunit; Short=LDH-H && PF02866:lactate/malate dehydrogenase, alpha/beta C-terminal domain|PF00056:lactate/malate dehydrogenase, NAD binding domain	-
ENSSSCG00000007995	143144121306472	11818356694288	110152117725081	141747549514721	141827377701113	111212362773285	109055514286717	201257166946726	244022400257101	140522288813555	28906540917325	200221390672259	181518999466863	2023890242376	MCRIP2	3	41123040	41127917	-	1033	protein_coding	- && Q0II70.1 RecName: Full=MAPK regulated corepressor interacting protein 2; AltName: Full=Protein FAM195A && PF14799:FAM195 family	-
ENSSSCG00000015545	146276350408034	148428678399695	160331760913954	179786946748864	146400785353721	161327644242456	132592444179063	192386216244916	196315672783235	151779659935026	165343374162933	173084253934526	146493824736812	231420648658926	GLUL	9	123751548	123762547	-	3451	protein_coding	- && P46410.3 RecName: Full=Glutamine synthetase; Short=GS; AltName: Full=Glutamate decarboxylase; AltName: Full=Glutamate--ammonia ligase && PF00120:Glutamine synthetase, catalytic domain|PF03951:Glutamine synthetase, beta-Grasp domain	-
ENSSSCG00000048162	19933996035414	220907939809717	134551833069255	197153859481453	138915492838976	219188608939619	146672420328017	197680971897795	139428424497919	194706132608166	986929998583417	954830050088493	168425301504404	155373616356101	-	6	47406141	47408261	-	701	lncRNA	- && F1LMY4.1 RecName: Full=Ryanodine receptor 1; Short=RYR-1; Short=RyR1; AltName: Full=Skeletal muscle calcium release channel; AltName: Full=Skeletal muscle ryanodine receptor; AltName: Full=Skeletal muscle-type ryanodine receptor; AltName: Full=Type 1 ryanodine receptor && -	-
ENSSSCG00000034086	117312898595358	13858731870884	107594110158542	157259088049984	14303565404414	112782888339618	113353928532506	210166461393171	222877370649855	142478938168857	225663869605705	240751594528445	159797103474238	207547859116191	ATP5F1C	10	63583693	63599453	-	3372	protein_coding	- && P05631.3 RecName: Full=ATP synthase subunit gamma, mitochondrial; AltName: Full=F-ATPase gamma subunit; Flags: Precursor && PF00231:ATP synthase	-
ENSSSCG00000005671	140214377091428	196704302156501	151202127365905	17215590001992	149226760066651	145776779753715	15008517778027	200943648451552	18402736818705	185639926571486	16335345359938	117897626652614	162125074247096	176639272707037	CRAT	1	269386650	269401331	-	5743	protein_coding	- && P43155.5 RecName: Full=Carnitine O-acetyltransferase; Short=Carnitine acetylase; AltName: Full=Carnitine acetyltransferase; Short=CAT; Short=CrAT && PF00755:Choline/Carnitine o-acyltransferase	-
ENSSSCG00000007231	165472497956758	182302398710013	108487458731359	120454711924939	12900108302144	124622520454788	158839979271359	288421333307801	137182027749742	191893461405252	172342536207732	1548671156409	189529691920213	159782539943128	MYLK2	17	35499908	35513088	+	4092	protein_coding	- && Q9H1R3.3 RecName: Full=Myosin light chain kinase 2, skeletal/cardiac muscle; Short=MLCK2 && PF00069:Protein kinase domain	Pkinase
ENSSSCG00000000866	154538987190381	207091011592537	155338675518601	210274037972145	143883680955066	12608768599592	131246769013295	171374635940967	16233389783736	117309689864386	11576782766718	115699959592628	168373415185072	284387456639466	MYBPC1	5	82557607	82696126	-	7863	protein_coding	- && Q00872.2 RecName: Full=Myosin-binding protein C, slow-type; Short=Slow MyBP-C; AltName: Full=C-protein, skeletal muscle slow isoform && PF00041:Fibronectin type III domain|PF07679:Immunoglobulin I-set domain	I-set
ENSSSCG00000039506	302061087599756	18566065990135	869791037188275	28479313852512	15050882539393	716419951862699	227662861312345	222651711030276	140651666644708	650187225934449	115076040049462	153500513519112	951649402338056	16180436570479	-	5	21486312	21563425	+	4285	protein_coding	- && P60662.2 RecName: Full=Myosin light polypeptide 6; AltName: Full=17 kDa myosin light chain; Short=LC17; AltName: Full=Myosin light chain 3; Short=MLC-3; AltName: Full=Myosin light chain alkali 3; Short=Myosin light chain A3; AltName: Full=Smooth muscle and nonmuscle myosin light chain alkali 6 >P60660.2 RecName: Full=Myosin light polypeptide 6; AltName: Full=17 kDa myosin light chain; Short=…	-
ENSSSCG00000037605	11115550768025	114409447029882	144530533091918	947451551525883	84131780908706	835657900767116	166522771865053	2023494250803	17746444170692	183396905907521	310060688301057	184153064527299	17065106750399	200053045455286	BRI3	3	5463675	5471391	+	789	protein_coding	- && O95415.1 RecName: Full=Brain protein I3; AltName: Full=pRGR2 && PF10164:Uncharacterized conserved protein (DUF2367)	-
ENSSSCG00000023142	108907737235424	166946963179861	598219010291229	178656697073734	194596697459755	151204333155762	822616190643252	214449705912304	184533269069728	129148398595908	216464439785735	242407343118697	165902586783828	124374242564273	GAMT	2	77076566	77079766	+	1192	protein_coding	- && Q2TBQ3.1 RecName: Full=Guanidinoacetate N-methyltransferase && -	-
ENSSSCG00000031608	126956177400764	173399984359222	938600737142664	139504265610894	186102096814182	136278551170372	142496129653942	211135369169585	15725885939108	187620870874765	178334221981409	187635579846781	179412137706872	115606678176083	-	17	10751646	10783412	-	7066	protein_coding	- && P16157.3 RecName: Full=Ankyrin-1; Short=ANK-1; AltName: Full=Ankyrin-R; AltName: Full=Erythrocyte ankyrin && PF00531:Death domain	Death
ENSSSCG00000023110	104698652528457	205268809839419	820727933765772	164101489557343	154907663286232	125456754801108	121021059844156	289908837908339	181051467009356	14439075001101	222552927742508	171244723714749	130578455133584	113830803160482	UBXN1	2	9072962	9075595	+	1403	protein_coding	- && Q32KW2.1 RecName: Full=UBX domain-containing protein 1; AltName: Full=SAPK substrate protein 1 && PF00627:UBA/TS-N domain|PF00789:UBX domain	UBX
ENSSSCG00000013405	143394778738063	142392563232874	128889600238826	130616870845083	215331930319986	180327657312974	152443371871208	192280917731956	172929867875565	172287010533767	167894852653955	121529276304728	134312802723354	145829696266677	EIF4G2	2	48625268	48726768	+	4609	protein_coding	- && P78344.1 RecName: Full=Eukaryotic translation initiation factor 4 gamma 2; Short=eIF-4-gamma 2; Short=eIF-4G 2; Short=eIF4G 2; AltName: Full=Death-associated protein 5; Short=DAP-5; AltName: Full=p97 >Q95L46.2 RecName: Full=Eukaryotic translation initiation factor 4 gamma 2; Short=eIF-4-gamma 2; Short=eIF-4G 2; Short=eIF4G 2; AltName: Full=p97 >Q5R7J9.2 RecName: Full=Eukaryotic translation i…	-
ENSSSCG00000032573	106372215357367	992358872767686	76208351299705	114355039527845	152495077409822	101115266591952	141668720705647	214747999838805	211670305738989	156601903421032	248967786192034	234235836576201	148460729886065	191863389602726	-	4	75641508	75646125	-	506	protein_coding	- && Q8SPI2.1 RecName: Full=Coiled-coil-helix-coiled-coil-helix domain-containing protein 7 && -	-
ENSSSCG00000040470	112311914099081	113514844702566	106818836078103	155412988205555	146784601760018	105255989232137	169767076746906	175365960130182	204273242962427	154821001077213	23199479273992	221142717629498	157279230186972	140367087029077	RPS20	4	75762145	75769981	+	7108	protein_coding	- && P60868.1 RecName: Full=40S ribosomal protein S20 >P60866.1 RecName: Full=40S ribosomal protein S20 >P60867.1 RecName: Full=40S ribosomal protein S20 >Q4R5D0.1 RecName: Full=40S ribosomal protein S20 >Q3ZBH8.1 RecName: Full=40S ribosomal protein S20 && PF00338:Ribosomal protein S10p/S20e	Ribosomal_S10
ENSSSCG00000012427	286828268852599	104344978335038	191203266754364	122199408838163	118495556293574	854936528537814	309876485294985	848410249287268	148106780899144	147379791330683	384123422789329	139064420318111	228340241291386	101508461433564	-	X	60626452	60627171	-	720	protein_coding	- && P32969.1 RecName: Full=60S ribosomal protein L9 && PF00347:Ribosomal protein L6	-
ENSSSCG00000010073	124713273135496	121952510601659	136609712012277	138440195957956	145779444751666	895798463016252	106151292337158	159285102654969	217389284052079	110367186321014	251353624425186	255101019776853	164850567384765	15384730080161	-	14	49921594	49928405	+	5711	protein_coding	- && Q8WYQ3.1 RecName: Full=Coiled-coil-helix-coiled-coil-helix domain-containing protein 10, mitochondrial; AltName: Full=Protein N27C7-4; Flags: Precursor && PF15874:Putative Interleukin 2 receptor, gamma chain|PF06747:CHCH domain	-
ENSSSCG00000007026	133994242554791	160596832013279	124749032813012	143897566877306	166265678823637	128469178779322	12642297875688	16302360871431	160856621297891	13170192162931	182274948925132	203000310138116	170129373424912	162683552980706	VDAC3	17	11410392	11425388	+	2057	protein_coding	- && Q29380.2 RecName: Full=Voltage-dependent anion-selective channel protein 3; Short=VDAC-3; AltName: Full=Outer mitochondrial membrane protein porin 3 && PF01459:Eukaryotic porin	-
ENSSSCG00000036438	99136772380174	818862616511093	984568891689304	160638137655524	138137968763723	165464338594865	254009735289838	121013663861495	126257468156499	163607598008325	229026585311044	131894147387049	165645540356074	198289364851447	GPX3	16	71980475	71989026	-	1526	protein_coding	- && P37141.2 RecName: Full=Glutathione peroxidase 3; Short=GPx-3; Short=GSHPx-3; AltName: Full=Plasma glutathione peroxidase; Short=GPx-P; Short=GSHPx-P; Flags: Precursor && PF00255:Glutathione peroxidase	GSHPx
ENSSSCG00000000064	189871099076783	148986705989622	139916978846538	159852348146572	163176139797511	13478651901995	102019162926557	14701345817174	209735186681421	110429244618004	134905053054709	181685959731283	13989639054527	169110014664874	ACO2	5	7002124	7070999	-	2746	protein_coding	- && P16276.1 RecName: Full=Aconitate hydratase, mitochondrial; Short=Aconitase; AltName: Full=Citrate hydro-lyase; Flags: Precursor && PF00330:Aconitase family (aconitate hydratase)|PF00694:Aconitase C-terminal domain	Aconitase
ENSSSCG00000034129	123967931773184	126069008510634	115807376515423	123681497641201	157843178801308	108902937627971	146229674218415	172011122156824	192556974255334	134600229157127	208200166464561	191098492607531	143932553299536	174881497736598	MRPL33	3	111428856	111438707	-	526	protein_coding	- && Q3SZ47.1 RecName: Full=39S ribosomal protein L33, mitochondrial; Short=L33mt; Short=MRP-L33 && PF00471:Ribosomal protein L33	-
ENSSSCG00000006166	121215827038623	133316643101895	932865518928304	127254732071549	130656684627493	904765916999097	12177982630022	191236512000825	200791996873158	128082894864452	211819732746712	252684701528216	155012480899282	161865883173567	NDUFB8	14	111626095	111633564	-	1405	protein_coding	- && Q02372.1 RecName: Full=NADH dehydrogenase [ubiquinone] 1 beta subcomplex subunit 8, mitochondrial; AltName: Full=Complex I-ASHI; Short=CI-ASHI; AltName: Full=NADH-ubiquinone oxidoreductase ASHI subunit; Flags: Precursor && PF05821:NADH-ubiquinone oxidoreductase ASHI subunit (CI-ASHI or NDUFB8)	-
ENSSSCG00000009403	132594717853793	149709554568515	109170440962207	169960159870464	138065126796342	13670898505632	149760214070887	16198521624328	162656203393555	138894629374079	177720433309201	199270645647389	145539618780319	144015724773577	ITM2B	11	19349133	19377917	-	1683	protein_coding	- && Q52N47.1 RecName: Full=Integral membrane protein 2B; AltName: Full=Immature BRI2; Short=imBRI2; AltName: Full=Transmembrane protein BRI; Short=Bri; Contains: RecName: Full=BRI2, membrane form; AltName: Full=Mature BRI2; Short=mBRI2; Contains: RecName: Full=BRI2 intracellular domain; Short=BRI2 ICD; Contains: RecName: Full=BRI2C, soluble form; Contains: RecName: Full=Bri23 peptide; Short=Bri2…	-
ENSSSCG00000039244	109604363945925	197444867043627	129022559498856	226771984293146	918645585415924	113738002771886	656106728973097	205719791903192	204817212047162	146070781811933	123305043664923	151611597936628	225529757404702	120334412386016	PHYH	10	48404293	48423978	+	1721	protein_coding	- && O18778.2 RecName: Full=Phytanoyl-CoA dioxygenase, peroxisomal; AltName: Full=Phytanic acid oxidase; AltName: Full=Phytanoyl-CoA alpha-hydroxylase; Short=PhyH; Flags: Precursor && PF05721:Phytanoyl-CoA dioxygenase (PhyH)	PhyH
ENSSSCG00000037251	11688980361968	149836397850633	106883324853839	110671933540731	160631977653494	11274109522899	101453338496532	17762529701346	165842939217859	148154167155063	216294566857317	24456560224731	149713155910665	138954496859226	-	9	12278578	12305214	+	524	protein_coding	- && Q32PA8.1 RecName: Full=Mth938 domain-containing protein && PF04430:Protein of unknown function (DUF498/DUF598)	DUF498
ENSSSCG00000010144	125256120487483	147749686395281	12895144247659	236419882297782	126202843506359	183801807692252	123905944971065	145831487227986	18417765050369	105423980828621	120826113692986	9451660666976	123333274685705	2490048229674	ACTN2	14	54666623	54742779	-	11469	protein_coding	- && Q3ZC55.1 RecName: Full=Alpha-actinin-2; AltName: Full=Alpha-actinin skeletal muscle isoform 2; AltName: Full=F-actin cross-linking protein && PF00435:Spectrin repeat|PF00307:Calponin homology (CH) domain|PF08726:Ca2+ insensitive EF hand	CH
ENSSSCG00000024260	11458105850174	113109508201633	997365826463572	14272064709656	132937294583682	102028826291939	160674338819448	155212035158731	178768004538869	143418770554796	21175282361509	203623136065477	168125133913442	153392557499499	RPL11	6	81522726	81530459	+	4750	protein_coding	- && Q6QMZ8.3 RecName: Full=60S ribosomal protein L11 >P62914.2 RecName: Full=60S ribosomal protein L11 >P62913.2 RecName: Full=60S ribosomal protein L11; AltName: Full=CLL-associated antigen KW-12 >Q9CXW4.4 RecName: Full=60S ribosomal protein L11 >Q3T087.3 RecName: Full=60S ribosomal protein L11 && PF00673:ribosomal L5P family C-terminus|PF00281:Ribosomal protein L5	-
ENSSSCG00000033744	856814759810667	103147140573539	108582891713973	105196297663145	124076360040813	105356092125402	153294022319209	143420505385287	210104428047798	154617191797814	262236995451299	239543628626535	147358318677773	131403616445342	-	3	18345692	18346453	-	384	protein_coding	- && Q9H3K6.1 RecName: Full=BolA-like protein 2 && PF01722:BolA-like protein	-
ENSSSCG00000000058	113409169868386	128911791137402	10652751326255	143832467305769	149677075154709	115190097714	138408785313617	145579038493882	159495070270009	163718813958002	190575197099767	175945024904585	170867985243781	161500679965144	SNU13	5	6885067	6900023	+	1398	protein_coding	- && P55769.3 RecName: Full=NHP2-like protein 1; AltName: Full=High mobility group-like nuclear protein 2 homolog 1; AltName: Full=OTK27; AltName: Full=SNU13 homolog; Short=hSNU13; AltName: Full=U4/U6.U5 small nuclear ribonucleoprotein SNU13; AltName: Full=U4/U6.U5 tri-snRNP 15.5 kDa protein; Contains: RecName: Full=NHP2-like protein 1, N-terminally processed >Q9D0T1.4 RecName: Full=NHP2-like pro…	-
ENSSSCG00000011356	126309009205117	128475594453072	11164450162335	159326332687243	130529006236315	114944617227437	901637168733409	224275887300096	181560778703645	109551603311363	182623837689188	173950410288759	127706049117299	189345084488367	UQCRC1	13	31298449	31309516	-	2171	protein_coding	- && P31800.2 RecName: Full=Cytochrome b-c1 complex subunit 1, mitochondrial; AltName: Full=Complex III subunit 1; AltName: Full=Core protein I; AltName: Full=Ubiquinol-cytochrome-c reductase complex core protein 1; Flags: Precursor && PF00675:Insulinase (Peptidase family M16)|PF05193:Peptidase M16 inactive domain	-
ENSSSCG00000030309	136245057593508	16333119119313	177780213998344	123766979412924	117302449081485	106311584440265	130145854406027	158071668568059	163399392881757	157319352899581	19776297145412	137715309102622	129182187681196	135303787359264	NDRG2	7	78066978	78121233	+	2321	protein_coding	- && Q3ZBA8.1 RecName: Full=Protein NDRG2; AltName: Full=N-myc downstream-regulated gene 2 protein && PF03096:Ndr family	Ndr
ENSSSCG00000040879	128279593230584	171173088595642	893448134437057	122952784129116	155716045095026	105726080594148	130015057547516	16036467779535	137209742723782	128990406445953	173350284411774	186394718522978	180247141668098	143445377852576	CNBP	13	71630565	71646564	-	8843	protein_coding	- && P53996.2 RecName: Full=Cellular nucleic acid-binding protein; Short=CNBP; AltName: Full=Zinc finger protein 9 && PF00098:Zinc knuckle	zf-CCHC
ENSSSCG00000003046	102970166173628	15240201237214	934736252083934	136496037842797	133809895300212	114356226279763	127710803757996	165291620452525	166429419397041	152893858351523	192947625938541	179539906841909	158807035942597	128741275296282	RABAC1	6	49920500	49936372	+	1595	protein_coding	- && P13637.3 RecName: Full=Sodium/potassium-transporting ATPase subunit alpha-3; Short=Na(+)/K(+) ATPase alpha-3 subunit; AltName: Full=Na(+)/K(+) ATPase alpha(III) subunit; AltName: Full=Sodium pump subunit alpha-3 && PF00689:Cation transporting ATPase, C-terminus|PF03208:PRA1 family protein	Cation_ATPase_C
ENSSSCG00000033033	110579575600672	129870830983593	118324565258201	14046551681942	114346774259576	113222489302304	125459544084764	21445655833054	147361681258786	138262996309885	164516806015587	145847758738632	162150018916897	172684458935387	TOLLIP	2	851514	864494	-	1672	protein_coding	- && Q2LGB5.1 RecName: Full=Toll-interacting protein && PF00168:C2 domain|PF02845:CUE domain	CUE
ENSSSCG00000016216	148139342199853	138400582078408	156018827083813	266731962137924	118719610460374	132132077634221	129973645501086	11996483592223	133369659000155	127862121003095	120992158856034	120159323010001	160330296604952	120361463464272	TUBA4A	15	121283404	121294654	-	3281	protein_coding	- && P68366.1 RecName: Full=Tubulin alpha-4A chain; AltName: Full=Alpha-tubulin 1; AltName: Full=Testis-specific alpha-tubulin; AltName: Full=Tubulin H2-alpha; AltName: Full=Tubulin alpha-1 chain >P68367.1 RecName: Full=Tubulin alpha-4A chain; AltName: Full=Alpha-tubulin 1; AltName: Full=Testis-specific alpha-tubulin; AltName: Full=Tubulin alpha-1 chain >P68368.1 RecName: Full=Tubulin alpha-4A ch…	Tubulin
ENSSSCG00000039763	6825992241937	19938160055531	730536471916115	108383904703344	170459177718105	158808288993199	945046428897037	248496426627006	100431522222554	147952253963919	138612292990611	160201900882932	137669556644092	172032639165034	CMBL	16	72170885	72204364	+	1207	protein_coding	- && Q5RBU3.1 RecName: Full=Carboxymethylenebutenolidase homolog && PF01738:Dienelactone hydrolase family	-
ENSSSCG00000017913	111366665830513	161040325740084	732280756795024	136345657244569	118722333664815	118154496109399	113036939799304	152498057868693	139421064371027	159026473618423	172287912471637	235126040974015	160280549126551	1187371976962	-	12	52096122	52098231	-	1154	protein_coding	- && P28072.4 RecName: Full=Proteasome subunit beta type-6; AltName: Full=Macropain delta chain; AltName: Full=Multicatalytic endopeptidase complex delta chain; AltName: Full=Proteasome delta chain; AltName: Full=Proteasome subunit Y; Flags: Precursor && PF00227:Proteasome subunit	Proteasome
ENSSSCG00000016982	132307909290316	103186835002283	119071682124978	142526855640669	150979122361581	117369178409286	150700275508818	175617720463838	1895078245197	990926781081897	148801174002006	119212789764491	155187968674416	15683229502637	-	16	50734440	50743414	+	1710	protein_coding	- && Q6AYJ2.1 RecName: Full=Biorientation of chromosomes in cell division protein 1; AltName: Full=Biorientation defective protein 1; AltName: Full=Protein FAM44B && PF05205:COMPASS (Complex proteins associated with Set1p) component shg1	-
ENSSSCG00000035795	129128788400355	217118564881527	747934862556929	111526998623161	114674385834102	947965647620982	129042360084268	152252329996407	168260925944505	136926279657877	174254274861392	131204756612155	190929580438917	130263214680788	SUMO3	13	207476441	207484262	-	429	protein_coding	- && P55854.2 RecName: Full=Small ubiquitin-related modifier 3; Short=SUMO-3; AltName: Full=SMT3 homolog 1; AltName: Full=SUMO-2; AltName: Full=Ubiquitin-like protein SMT3A; Short=Smt3A; Flags: Precursor && PF11976:Ubiquitin-2 like Rad60 SUMO-like	-
ENSSSCG00000006754	108235752876683	163480617356824	488028953210868	125421534488395	115609294225387	128999308195634	134994806884535	176094183768516	140321386644409	157046028760655	189599121148755	177581901992395	154238979788387	122529875384935	AMPD1	4	105868897	105893771	+	4102	protein_coding	- && P23109.2 RecName: Full=AMP deaminase 1; AltName: Full=AMP deaminase isoform M; AltName: Full=Myoadenylate deaminase && PF00962:Adenosine/AMP deaminase	-
ENSSSCG00000034019	118736818766986	130312503691095	10571250513716	113080177553959	14700294048044	935364917569032	106731664624997	129459376134246	194088248405063	120132650718707	180099718894647	218551347631333	132528646682918	138432026776374	-	3	6384733	6397567	-	2713	protein_coding	- && Q95339.4 RecName: Full=ATP synthase subunit f, mitochondrial && PF10206:Mitochondrial F1F0-ATP synthase, subunit f	-
ENSSSCG00000028355	120105243931435	130309877138454	162008510836253	187588079177336	137592350498328	13347838016582	157455214079287	12836045430359	134965818153283	104788596642528	118520088398557	122173034408797	110053235306627	176743109602462	ACTG1	12	1160350	1323217	+	2062	protein_coding	- && P63259.1 RecName: Full=Actin, cytoplasmic 2; AltName: Full=Gamma-actin; Contains: RecName: Full=Actin, cytoplasmic 2, N-terminally processed >P63257.1 RecName: Full=Actin, cytoplasmic 2; AltName: Full=Gamma-actin; Contains: RecName: Full=Actin, cytoplasmic 2, N-terminally processed >P63258.1 RecName: Full=Actin, cytoplasmic 2; AltName: Full=Gamma-actin; Contains: RecName: Full=Actin, cytopla…	Actin
ENSSSCG00000036614	918666692576502	138615900119036	100267511209343	124840617009798	123113029983824	937368905240799	111497457406513	18622370229941	148333474455146	152849860808526	20063837298779	152441831001516	136292133904568	131620350024904	PGP	3	39776839	39779670	+	2674	protein_coding	- && A6NDG6.1 RecName: Full=Glycerol-3-phosphate phosphatase; Short=G3PP; AltName: Full=Aspartate-based ubiquitous Mg(2+)-dependent phosphatase; Short=AUM; AltName: Full=Phosphoglycolate phosphatase; Short=PGP && PF13242:HAD-hyrolase-like|PF13344:Haloacid dehalogenase-like hydrolase	-
ENSSSCG00000025589	104593195501105	844697443664595	804985992247254	116550287748321	139523993613708	86739061678558	135268159309505	109960016108516	177901578729545	164818669958556	230674238259537	204990451216897	132949194347241	119314293499122	SMIM26	17	26804830	26806919	+	270	protein_coding	- && - && -	-
ENSSSCG00000031163	102952064280962	230082613697889	104962406307631	116460688603375	125420735029621	11806698153413	135507464579445	172691914056475	150571794654467	839849525213639	16014041798561	790221291965441	105370541843341	192867626357768	-	2	13370924	13384808	-	1699	protein_coding	- && Q99LM3.1 RecName: Full=Smoothelin-like protein 1; AltName: Full=Calponin homology-associated smooth muscle protein; Short=CHASM && PF00307:Calponin homology (CH) domain	CH
ENSSSCG00000024388	113793820998957	124903256058602	104981632428479	112448363874544	116415199720892	102905878120941	132752494779989	159742857363683	122101052011832	137930053832146	171292923783022	132116020306052	180035557381234	158641607798409	BNIP3	14	140362127	140371881	-	2385	protein_coding	- && Q32KN2.1 RecName: Full=BCL2/adenovirus E1B 19 kDa protein-interacting protein 3 && PF06553:BNIP3	-
ENSSSCG00000032081	117367749285916	111863379522861	107734639244337	123200595712302	134850441565934	920376557662029	819570326674238	155489634002835	17632644537231	113552359766312	195495804115001	19786907004207	125204102134804	131712842532038	NDUFS3	2	15031149	15036880	-	980	protein_coding	- && P23709.1 RecName: Full=NADH dehydrogenase [ubiquinone] iron-sulfur protein 3, mitochondrial; AltName: Full=Complex I-30kD; Short=CI-30kD; AltName: Full=NADH-ubiquinone oxidoreductase 30 kDa subunit; Flags: Precursor && PF00329:Respiratory-chain NADH dehydrogenase, 30 Kd subunit	-
ENSSSCG00000013573	661398300989306	110225899711011	748449163038828	820239441798612	100387905903993	767970476771717	121660913879314	1436388319231	161787937891986	180071903713537	220917134626798	218832651109258	175169800484268	130722768691739	TRAPPC5	2	71470445	71472549	-	772	protein_coding	- && Q2NL13.1 RecName: Full=Trafficking protein particle complex subunit 5 && PF04051:Transport protein particle (TRAPP) component	TRAPP_Bet3
ENSSSCG00000004725	134836615387275	118888130007009	192291929858117	12857398843454	171106666726772	15041043046125	103243189016407	132146251694765	112863719816781	11169075029098	121326973638008	781154702483704	150489779101823	125748948268106	ZNF106	1	128893970	128957326	+	7855	protein_coding	- && Q9H2Y7.1 RecName: Full=Zinc finger protein 106; Short=Zfp-106; AltName: Full=Zinc finger protein 474 && -	-
ENSSSCG00000002535	924814914435852	996654267127436	228097159813188	130584389475811	147701243272037	147028905463812	128927028260672	122204174651463	128562411580659	134358317478602	166499724218689	856801819347013	892930321149333	123045983604403	HSP90AA1	AEMK02000452.1	917074	978230	-	4319	protein_coding	- && O02705.3 RecName: Full=Heat shock protein HSP 90-alpha && PF00183:Hsp90 protein|PF02518:Histidine kinase-, DNA gyrase B-, and HSP90-like ATPase	HATPase_c
ENSSSCG00000025224	995785579941819	100020423780287	888678451794462	803030056210562	118944282427925	855317667095115	102995032020119	126010703224842	15429038334397	100137230085972	174460829209951	213158227110659	196908589435376	154505162917693	-	3	86945633	87109368	-	1234	protein_coding	- && P00819.2 RecName: Full=Acylphosphatase-2; AltName: Full=Acylphosphatase, muscle type isozyme; AltName: Full=Acylphosphate phosphohydrolase 2 && PF00708:Acylphosphatase	-
ENSSSCG00000008008	104079477216056	113534979918826	967544364387487	126782692152639	116434968258627	102765866004737	106797400163871	157307628367865	142802490550786	137809675010508	167635122641625	134483331713525	14924316819714	131572547909988	STUB1	3	41092447	41095136	-	1315	protein_coding	- && Q9UNE7.2 RecName: Full=E3 ubiquitin-protein ligase CHIP; AltName: Full=Antigen NY-CO-7; AltName: Full=CLL-associated antigen KW-8; AltName: Full=Carboxy terminus of Hsp70-interacting protein; AltName: Full=STIP1 homology and U box-containing protein 1 && PF04564:U-box domain|PF13414:TPR repeat	U-box
ENSSSCG00000037734	926487808620248	111065854490615	892842611255792	131575934600891	107759593165276	101170794814793	107047982555663	154601100696961	149984120576851	133047958597544	162818799661937	143127703462553	147596599155945	14896766669181	UBE2M	6	63105532	63108747	-	1025	protein_coding	- && P61081.1 RecName: Full=NEDD8-conjugating enzyme Ubc12; AltName: Full=NEDD8 carrier protein; AltName: Full=NEDD8 protein ligase; AltName: Full=Ubiquitin-conjugating enzyme E2 M >P61082.1 RecName: Full=NEDD8-conjugating enzyme Ubc12; AltName: Full=NEDD8 carrier protein; AltName: Full=NEDD8 protein ligase; AltName: Full=Ubiquitin-conjugating enzyme E2 M >A3KN22.1 RecName: Full=NEDD8-conjugating…	UQ_con
ENSSSCG00000027257	105995798651422	115973079823011	789519117842367	120085081156683	112368037503957	935242295373683	122749804710761	149436762714771	130672422325103	128637692561719	158630054794719	189398943155641	137283588144141	121762821825907	PSMB1	1	23782	40033	+	899	protein_coding	- && Q2TBX6.1 RecName: Full=Proteasome subunit beta type-1; Flags: Precursor && PF00227:Proteasome subunit	Proteasome
ENSSSCG00000010682	141469441922804	128654971165766	101845022589444	855478482581515	130705102992007	842551683525052	111440665097555	112059441746883	171694587767137	125478878632757	147129994354035	162587913596898	12596701978245	131219946064049	PRDX3	14	129079052	129090788	-	1587	protein_coding	- && P35705.2 RecName: Full=Thioredoxin-dependent peroxide reductase, mitochondrial; AltName: Full=Antioxidant protein 1; Short=AOP-1; AltName: Full=Peroxiredoxin-3; AltName: Full=Protein SP-22; Flags: Precursor && PF10417:C-terminal domain of 1-Cys peroxiredoxin|PF00578:AhpC/TSA family	-
ENSSSCG00000013736	963466250520222	104581895249844	721169380679958	114049039739953	125316792912251	938080773520834	893400678010636	115776340995605	200175984042519	128754227936486	157730209743288	166904516614651	13199264071233	146892894387485	PRDX2	2	66207796	66213567	+	3083	protein_coding	- && P32119.5 RecName: Full=Peroxiredoxin-2; AltName: Full=Natural killer cell-enhancing factor B; Short=NKEF-B; AltName: Full=PRP; AltName: Full=Thiol-specific antioxidant protein; Short=TSA; AltName: Full=Thioredoxin peroxidase 1; AltName: Full=Thioredoxin-dependent peroxide reductase 1 >Q2PFZ3.3 RecName: Full=Peroxiredoxin-2 && PF10417:C-terminal domain of 1-Cys peroxiredoxin|PF00578:AhpC/TSA …	-
ENSSSCG00000033694	822356176098929	118217975154493	811702445302336	829528833718914	100260388444661	726560304004614	106315916969516	123886937266378	141996242075422	13116688838827	197082177763759	223725954225614	155326605534831	121928322138208	MRPL41	AEMK02000682.1	440487	440894	-	408	protein_coding	- && Q9CQN7.1 RecName: Full=39S ribosomal protein L41, mitochondrial; Short=L41mt; Short=MRP-L41; Flags: Precursor && PF09809:Mitochondrial ribosomal protein L27	-
ENSSSCG00000034487	108728689329661	123353369479115	720855512080933	103710041620548	124134011778547	812556553453744	882521457156413	144976743423915	167665699432364	112044074152718	16674513310212	188625886244801	131176432332724	122414531889407	NDUFB11	X	41770938	41774247	-	1519	protein_coding	- && Q8HXG5.2 RecName: Full=NADH dehydrogenase [ubiquinone] 1 beta subcomplex subunit 11, mitochondrial; AltName: Full=Complex I-ESSS; Short=CI-ESSS; AltName: Full=NADH-ubiquinone oxidoreductase ESSS subunit; Flags: Precursor && PF10183:ESSS subunit of NADH:ubiquinone oxidoreductase (complex I)	-
ENSSSCG00000042447	949596719851474	107658209576519	978144012367352	135583081540588	139277026778966	82723472339427	920192292760508	160899765671543	141509423255689	11838609076934	169007618490748	131329899518969	130808810621022	110087279674349	APOBEC2	7	36364300	36384299	+	6836	protein_coding	- && Q3SYR3.1 RecName: Full=Probable C->U-editing enzyme APOBEC-2; AltName: Full=mRNA(cytosine(6666)) deaminase 2 && PF08210:APOBEC-like N-terminal domain	-
ENSSSCG00000020945	108975708346315	767419748247682	895741815153223	118547395104809	102569702666708	942142791307132	821613110148832	150935682488576	170262666141011	104910143057004	196814279412815	18085944643139	113086630320406	118648118198491	SMDT1	5	6568079	6571235	-	954	protein_coding	- && Q9H4I9.1 RecName: Full=Essential MCU regulator, mitochondrial; AltName: Full=Single-pass membrane protein with aspartate-rich tail 1, mitochondrial; Flags: Precursor && PF10161:Putative mitochondrial precursor protein	-
ENSSSCG00000035728	899103527404484	111073796746647	71824910706165	831782831107267	116150947055292	111531415628068	976796720591981	116223937112538	163996278364034	120380901617051	175526527787739	19342963628716	128041586152212	120776336677716	-	12	1095091	1099543	-	1389	protein_coding	- && Q9NYG5.1 RecName: Full=Anaphase-promoting complex subunit 11; Short=APC11; AltName: Full=Cyclosome subunit 11; AltName: Full=Hepatocellular carcinoma-associated RING finger protein >Q5R8A2.1 RecName: Full=Anaphase-promoting complex subunit 11; Short=APC11; AltName: Full=Cyclosome subunit 11 && PF12861:Anaphase-promoting complex subunit 11 RING-H2 finger	-
ENSSSCG00000006559	897114502489316	118242185618191	751263986021719	961267305939245	116901215264366	958899779924861	114414656438896	168071319223504	133614224628978	140425915409839	170035031860373	120901102744109	132263604224183	126667147947538	-	4	95713563	95716154	+	1093	protein_coding	- && O76095.1 RecName: Full=Protein JTB; AltName: Full=Jumping translocation breakpoint protein; AltName: Full=Prostate androgen-regulated protein; Short=PAR protein; Flags: Precursor && PF05439:Jumping translocation breakpoint protein (JTB)	-
ENSSSCG00000009631	873008481468785	14560626045332	582242351798438	133817143018611	127746674948911	930387581911177	668902128343178	184727360947173	171875358947096	102186958686334	130138479850529	19055594526075	101819236119727	940959527675767	PEBP4	14	6966866	7173203	-	1207	protein_coding	- && Q96S96.3 RecName: Full=Phosphatidylethanolamine-binding protein 4; Short=PEBP-4; Short=hPEBP4; AltName: Full=Protein cousin-of-RKIP 1; Flags: Precursor && PF01161:Phosphatidylethanolamine-binding protein	-
ENSSSCG00000036711	115174148777496	102633035913375	86446815843407	114549484489256	124386748805149	912897596680531	939786537457916	152132916404253	130693384931004	115029045181702	169839863636469	14393164305012	116071045289468	110147288956572	UBE2D2	2	141398065	141459817	+	1530	protein_coding	- && P62839.1 RecName: Full=Ubiquitin-conjugating enzyme E2 D2; AltName: Full=(E3-independent) E2 ubiquitin-conjugating enzyme D2; AltName: Full=E2 ubiquitin-conjugating enzyme D2; AltName: Full=Ubiquitin carrier protein D2; AltName: Full=Ubiquitin-conjugating enzyme E2(17)KB 2; AltName: Full=Ubiquitin-conjugating enzyme E2-17 kDa 2; AltName: Full=Ubiquitin-protein ligase D2 >P62837.1 RecName: Fu…	UQ_con
ENSSSCG00000016714	105868716541954	123152736598785	148811230052532	951184229540219	11642900163792	757406995587274	86495369981255	109236207705393	156179551773954	109500829089982	145080632180631	151279211177323	108631044318216	132449692467993	CYCS	18	47169866	47173866	+	2989	protein_coding	- && P62894.2 RecName: Full=Cytochrome c >P62895.2 RecName: Full=Cytochrome c >P62896.2 RecName: Full=Cytochrome c && PF00034:Cytochrome c	-
ENSSSCG00000030668	754881316219975	804683684542311	665847343188499	932260703795779	983859940241804	854303738909682	11296011579873	14415493754604	158401483890399	113723877966123	178563663441564	193785366303939	126702650788094	124627496153452	C7H6orf125	7	29899041	29929796	-	3494	protein_coding	- && Q3SZ13.1 RecName: Full=Ubiquinol-cytochrome-c reductase complex assembly factor 2; AltName: Full=Mitochondrial nucleoid factor 1; AltName: Full=Mitochondrial protein M19; Flags: Precursor && -	-
ENSSSCG00000004728	106210614801819	135552657658353	951704037134952	108394263820958	109532466490178	107822199107062	131662984515987	115927568731824	1139299138634	14801933830793	123135531926928	106085950220707	121808812903594	119831250631045	CAPN3	1	128960121	129013547	-	4145	protein_coding	- && P51186.2 RecName: Full=Calpain-3; AltName: Full=Calcium-activated neutral proteinase 3; Short=CANP 3; AltName: Full=Calpain L3; AltName: Full=Calpain p94; AltName: Full=Muscle-specific calcium-activated neutral protease 3; AltName: Full=New calpain 1; Short=nCL-1 && PF00648:Calpain family cysteine protease|PF13833:EF-hand domain pair|PF01067:Calpain large subunit, domain III|PF16648:Unstruct…	Peptidase_C2
ENSSSCG00000025284	998565638574922	118051962518833	109099195192503	112339417842734	930937437991328	832111388772596	816780101571652	161384746910018	141480138145955	106734181338931	149025272155624	111178700909013	120383274807589	145672829062753	COQ9	6	19372164	19390736	+	2656	protein_coding	- && O75208.1 RecName: Full=Ubiquinone biosynthesis protein COQ9, mitochondrial; Flags: Precursor && PF08511:COQ9	-
ENSSSCG00000044722	80476847231344	866448191192463	348099020723531	115284622762475	190425486352037	929923178608146	428835730204946	144360351423198	9820025301061	96227958595513	1624928092785	251373520885468	135920869416887	983488442482463	-	13	75843255	75845051	+	654	lncRNA	- && - && -	-
ENSSSCG00000023267	115306195982548	12541401694134	777352352009682	107879292314726	110446095123553	102909396579935	940252886474122	137762406545044	133324822043578	131951603808462	126368269739583	141545418932074	124433853386984	991703218693999	SCN1B	6	44597713	44607490	+	1980	protein_coding	- && Q17QN4.1 RecName: Full=Sodium channel subunit beta-1; Flags: Precursor && PF07686:Immunoglobulin V-set domain	V-set
ENSSSCG00000040494	108407534684447	796674003813209	139268348669634	187123518242845	103968755511537	107049404032853	170247105188714	124307122192586	983749640064714	981995564003715	119640610773043	969901372620035	907755279505255	101210822156165	RPL3	5	8922665	8929767	+	1356	protein_coding	- && P39872.2 RecName: Full=60S ribosomal protein L3 && PF00297:Ribosomal protein L3	-
ENSSSCG00000038474	853736822337454	960213962159167	727384662196468	10167332404124	106964159233695	79227081376672	8681810581696	124959632910337	153609695974558	125207404188892	192619488933035	174037011295633	111865604611186	109629916259464	AURKAIP1	6	63656119	63657472	-	986	protein_coding	- && Q9NWT8.1 RecName: Full=Aurora kinase A-interacting protein; Short=AURKA-interacting protein; AltName: Full=28S ribosomal protein S38, mitochondrial; Short=MRP-S38 && PF08213:Mitochondrial domain of unknown function (DUF1713)	-
ENSSSCG00000027746	114191247205231	10238153671473	113740366397834	111619051223499	133260541585463	926134387344126	135785650062786	997086137859504	819077093232734	132436794384244	131214328881265	132527441072654	121826831079315	115907478856719	MRFAP1	8	4120796	4122908	-	1462	protein_coding	- && Q3ZC61.1 RecName: Full=MORF4 family-associated protein 1 && PF15155:MORF4 family-associated protein1	-
ENSSSCG00000015034	120296485600522	112803514567656	124074421993128	101520951486347	111866166672947	718806788205599	897425583849063	884799941428663	143001330477156	113872584585798	14186295076868	159770278719093	124983693681849	110356517209586	SDHD	9	39790561	39803946	+	1541	protein_coding	- && A5GZW8.2 RecName: Full=Succinate dehydrogenase [ubiquinone] cytochrome b small subunit, mitochondrial; Short=CybS; AltName: Full=CII-4; AltName: Full=QPs3; AltName: Full=Succinate dehydrogenase complex subunit D; AltName: Full=Succinate-ubiquinone oxidoreductase cytochrome b small subunit; AltName: Full=Succinate-ubiquinone reductase membrane anchor subunit; Flags: Precursor && PF05328:CybS,…	-
ENSSSCG00000032028	100508706231813	115661915239648	647876162266853	111266076132313	123538157123052	968719211617001	107663235262556	115746102983256	114439710257858	12545434548391	153734439937606	113182491139995	13977057565736	125227829911615	EIF4B	5	18266717	18298736	+	3836	protein_coding	- && P23588.2 RecName: Full=Eukaryotic translation initiation factor 4B; Short=eIF-4B && PF00076:RNA recognition motif. (a.k.a. RRM, RBD, or RNP domain)	RRM_1
ENSSSCG00000014296	112926937269817	120815693578053	818319771852369	105578223126131	11844888256773	933744333448965	835225836909649	145083102487092	147536336558169	982771408922125	11427488992865	136715232125795	1290446420882	118093536652575	VDAC1	2	136302192	136413595	-	3730	protein_coding	- && Q9MZ16.3 RecName: Full=Voltage-dependent anion-selective channel protein 1; Short=VDAC-1 && PF01459:Eukaryotic porin	-
ENSSSCG00000001959	127028081933047	111088589823687	119397798434906	122343570839744	123108697077921	996345928937213	113223445265463	113126765445575	156068767368243	823227198462377	101197874292869	934831555487976	104391928425695	132840379697573	CFL2	7	65090277	65094519	+	3106	protein_coding	- && Q9Y281.1 RecName: Full=Cofilin-2; AltName: Full=Cofilin, muscle isoform >Q5G6V9.4 RecName: Full=Cofilin-2; AltName: Full=Cofilin, muscle isoform >Q148F1.1 RecName: Full=Cofilin-2; AltName: Full=Cofilin, muscle isoform && PF00241:Cofilin/tropomyosin-type actin-binding protein	Cofilin_ADF
ENSSSCG00000002885	98718454794636	129834916719848	867895200760058	969701470286093	957167787229597	912408736619373	11257592013949	130755918462156	12356988015314	119005391026203	139997626755997	120518965380571	138641195126432	111193925878217	USF2	6	44774008	44783593	+	2165	protein_coding	- && Q15853.1 RecName: Full=Upstream stimulatory factor 2; AltName: Full=Class B basic helix-loop-helix protein 12; Short=bHLHb12; AltName: Full=FOS-interacting protein; Short=FIP; AltName: Full=Major late transcription factor 2; AltName: Full=Upstream transcription factor 2 && PF00010:Helix-loop-helix DNA-binding domain	HLH
ENSSSCG00000013046	100060757895199	113546426767218	114544570276117	10401752423292	109150651789032	721230752787789	953293527739534	892328590832372	148691853416413	107384162345851	164147360778378	179227388286354	106193421249732	885336362443315	COX8A	2	8101614	8103298	-	539	protein_coding	- && P80433.3 RecName: Full=Cytochrome c oxidase subunit 8A, mitochondrial; AltName: Full=Cytochrome c oxidase polypeptide VIII-liver; AltName: Full=Cytochrome c oxidase subunit 8-2; Flags: Precursor && PF02285:Cytochrome oxidase c subunit VIII	-
ENSSSCG00000000915	105124203400168	67313135842801	286416109073005	140932600867675	158952140574616	102130218959488	143766877569701	128845152243837	101734705528307	100379434729139	158354140539486	90139941936709	134311952488507	124624813328951	DCN	5	91678608	91714235	+	1882	protein_coding	- && Q9XSD9.1 RecName: Full=Decorin; AltName: Full=Bone proteoglycan II; AltName: Full=PG-S2; Flags: Precursor && PF13855:Leucine rich repeat|PF01462:Leucine rich repeat N-terminal domain	-
ENSSSCG00000016100	103900309970245	104036823288163	979390111468728	790632930068609	106035043771655	664175845875013	101710418264495	98990732644127	151786863807416	114779386449087	14628208412324	162318575905309	112136236826515	133181352316233	NDUFB3	15	104747678	104759139	+	926	protein_coding	- && Q02365.2 RecName: Full=NADH dehydrogenase [ubiquinone] 1 beta subcomplex subunit 3; AltName: Full=Complex I-B12; Short=CI-B12; AltName: Full=NADH-ubiquinone oxidoreductase B12 subunit && PF08122:NADH-ubiquinone oxidoreductase B12 subunit family	-
ENSSSCG00000010320	896191122621424	10714945920177	96344175111978	115682034070967	102487361223103	834707062206816	892938202483907	13066184429459	13888252764688	103490337630023	131985788115196	139760152654972	110978839475469	123317828075028	VDAC2	14	77766686	77782322	+	2934	protein_coding	- && Q9MZ15.1 RecName: Full=Voltage-dependent anion-selective channel protein 2; Short=VDAC-2 && PF01459:Eukaryotic porin	-
ENSSSCG00000032985	913987663115423	12706442681981	835082766177116	114713041833076	994363429410434	105729904236652	68833597221992	131553888237412	138503837886318	104881874788888	118422191926343	12719945942359	965711273322149	129921174657656	GOT2	6	20407198	20432068	-	2900	protein_coding	- && P00506.2 RecName: Full=Aspartate aminotransferase, mitochondrial; Short=mAspAT; AltName: Full=Fatty acid-binding protein; Short=FABP-1; AltName: Full=Glutamate oxaloacetate transaminase 2; AltName: Full=Kynurenine aminotransferase 4; AltName: Full=Kynurenine aminotransferase IV; AltName: Full=Kynurenine--oxoglutarate transaminase 4; AltName: Full=Kynurenine--oxoglutarate transaminase IV; Alt…	Aminotran_1_2
ENSSSCG00000039612	618478883776652	906788048998146	820311225496242	124444027802143	893607444992945	822114732942376	846197976977109	135123942871811	10451425050558	934926748201633	162347499366335	189403568282458	121447296015102	113788749294688	-	10	65705045	65705590	+	546	protein_coding	- && Q9ULC4.1 RecName: Full=Malignant T-cell-amplified sequence 1; Short=MCT-1; AltName: Full=Multiple copies T-cell malignancies >Q2KIE4.1 RecName: Full=Malignant T-cell-amplified sequence 1; Short=MCT-1 && PF01472:PUA domain	-
ENSSSCG00000029160	102431958881997	21235460399226	181209999597832	544888710200787	145690602524035	613145734553701	140763187932095	208479034727427	778402476509461	6976061904837	54515154872548	609805040869632	749383736823018	901549503926905	-	7	23914603	23928196	+	3583	protein_coding	- && Q6S4N2.1 RecName: Full=Heat shock 70 kDa protein 1B; AltName: Full=Heat shock 70 kDa protein 2; Short=HSP70.2 && PF00012:Hsp70 protein|PF10712:NAD-specific glutamate dehydrogenase	HSP70
ENSSSCG00000040782	792452738921395	108093377723849	611799001398343	102529200500402	932699703095121	86780189730563	967949654537179	11531333268222	125973409362807	128944725156031	161930689355124	145277234838447	111957216292413	112030696276923	MRPS21	4	98780334	98794821	-	513	protein_coding	- && P82920.3 RecName: Full=28S ribosomal protein S21, mitochondrial; Short=MRP-S21; Short=S21mt && PF01165:Ribosomal protein S21	-
ENSSSCG00000004385	788174837271455	864428305473596	891250210115194	963777349181352	117648411582342	896992357944776	803341509958776	138853641103979	116978624132748	104419701374782	166718264515666	144517457247403	109928908191969	107098094648987	SNX3	1	74306453	74349335	-	1416	protein_coding	- && O60493.3 RecName: Full=Sorting nexin-3; AltName: Full=Protein SDP3 >Q5R5V1.3 RecName: Full=Sorting nexin-3 >Q5U211.1 RecName: Full=Sorting nexin-3 >Q1RMH8.3 RecName: Full=Sorting nexin-3 && PF00787:PX domain	PX
ENSSSCG00000003660	112902663973367	123795884201563	821993147430714	10279004546321	121042700199596	994058906020307	95698975625297	112488640528703	112877483725247	104642971954248	123581071773954	972745293122239	130577040600014	10069557254447	PABPC4	6	95382295	95399081	-	2894	protein_coding	- && Q13310.1 RecName: Full=Polyadenylate-binding protein 4; Short=PABP-4; Short=Poly(A)-binding protein 4; AltName: Full=Activated-platelet protein 1; Short=APP-1; AltName: Full=Inducible poly(A)-binding protein; Short=iPABP && PF00658:Poly-adenylate binding protein, unique domain|PF00076:RNA recognition motif. (a.k.a. RRM, RBD, or RNP domain)	RRM_1
ENSSSCG00000008200	175772529018969	179265558171225	131046391279367	866490107328835	89236101033352	976919654673226	903100389303355	93617355538567	138662721168343	128594997685956	507667401369405	415868410764587	134312750363068	813029080599134	ANKRD23	3	56776812	56782654	+	2434	pseudogene	- && Q812A3.1 RecName: Full=Ankyrin repeat domain-containing protein 23; AltName: Full=Diabetes-related ankyrin repeat protein && PF12796:Ankyrin repeats (3 copies)	-
ENSSSCG00000032838	172386633992756	111438813319971	780557815311188	156633093288152	950986854342619	519351043299798	135762840425881	897332131784951	12658108473672	480627582366922	846944977808359	909006293294834	129322507341824	147501145125874	MYOZ2	8	104574430	104609328	-	6044	protein_coding	- && Q5E9V3.1 RecName: Full=Myozenin-2; AltName: Full=Calsarcin-1 && PF05556:Calcineurin-binding protein (Calsarcin)	-
ENSSSCG00000037772	845765680081245	930733708934982	773290623482301	872825880742833	108147100291821	815510565601486	829452133073756	112860320910052	158396951126524	917093839143484	139728922677106	166095839764992	116249595761401	118003147416714	ATP5PB	4	108896056	108907805	-	3016	protein_coding	- && P13619.2 RecName: Full=ATP synthase F(0) complex subunit B1, mitochondrial; AltName: Full=ATP synthase subunit b; Short=ATPase subunit b; Flags: Precursor && PF05405:Mitochondrial ATP synthase B chain precursor (ATP-synt_B)	-
ENSSSCG00000025078	940977401060999	11662787292762	101598702645042	105083642295727	782811970752317	851543155787011	110732298114867	135818213496594	106966916931044	136431578260403	104928752566058	78493656228343	141566235947405	117814342380847	ZNF358	2	71615551	71619865	-	1875	protein_coding	- && Q9NW07.2 RecName: Full=Zinc finger protein 358 && PF00096:Zinc finger, C2H2 type|PF13465:Zinc-finger double domain	zf-C2H2
ENSSSCG00000017082	11135265850105	909382927684807	629494703589629	206782323046037	161111899011716	165503520306271	143235492940985	110272428431346	955619612691076	554201427052145	784630583628556	915650801087576	652930382162792	711937872716617	SPARC	16	71357703	71381160	+	2411	protein_coding	- && P20112.2 RecName: Full=SPARC; AltName: Full=Basement-membrane protein 40; Short=BM-40; AltName: Full=Osteonectin; Short=ON; AltName: Full=Secreted protein acidic and rich in cysteine; Flags: Precursor && PF00050:Kazal-type serine protease inhibitor domain|PF09289:Follistatin/Osteonectin-like EGF domain|PF10591:Secreted protein acidic and rich in cysteine Ca binding region	-
ENSSSCG00000015917	164498743329309	782073503028614	277219196711245	914020718862234	129484693614733	103278723651517	102529168952128	594038493192921	778637375580529	407853800455005	782824041911723	587517872495699	967372108504729	134810509873448	XIRP2	15	73433932	73741041	+	12837	protein_coding	- && Q4U4S6.1 RecName: Full=Xin actin-binding repeat-containing protein 2; AltName: Full=Beta-xin; AltName: Full=Cardiomyopathy-associated protein 3; AltName: Full=Myogenic MEF2-activated Xin-related protein; AltName: Full=Myomaxin; AltName: Full=mXinbeta && PF00412:LIM domain	LIM
ENSSSCG00000025187	74159710847319	636518081444675	575786748566165	895824811924255	832764057636078	737044176195425	114693979041793	145920816030274	137943464460294	119236904917456	148827762732977	129079713920265	121253542256426	131409337311565	TMEM126A	9	19576295	19585277	+	823	protein_coding	- && Q32L86.1 RecName: Full=Transmembrane protein 126A && PF07114:Protein of unknown function (DUF1370)	-
ENSSSCG00000020926	96810747581678	108337141591645	639432330633644	906136735620356	929876728267054	736126501019389	70796631571792	130021870111293	133876921467338	800224619963502	147959671047932	167581498308918	103119201031419	128829733608836	SDHB	6	75648215	75678378	-	2538	protein_coding	- && Q007T0.1 RecName: Full=Succinate dehydrogenase [ubiquinone] iron-sulfur subunit, mitochondrial; AltName: Full=Iron-sulfur subunit of complex II; Short=Ip; Flags: Precursor && PF13085:2Fe-2S iron-sulfur cluster binding domain|PF13534:4Fe-4S dicluster domain	-
ENSSSCG00000017114	963975557539894	10297940896046	942816234960835	826674122685052	102468835287399	670310102449235	814002640251711	121036586312647	111132207490092	841452196967251	156558824339605	145189573587166	118136758263834	11220773241421	NDUFS6	16	78993912	79000007	-	853	protein_coding	- && P23934.2 RecName: Full=NADH dehydrogenase [ubiquinone] iron-sulfur protein 6, mitochondrial; AltName: Full=Complex I-13kD-A; Short=CI-13kD-A; AltName: Full=NADH-ubiquinone oxidoreductase 13 kDa-A subunit; Flags: Precursor && PF10276:Zinc-finger domain	-
ENSSSCG00000038826	813843375275192	805778986914189	652074404914039	933090915406759	100820718205285	691111197154675	744607539818968	128158604008848	148864669630883	906203880504259	147614017491438	175791965854189	106141792224723	109710694206059	NDUFV2	6	98815882	98852576	-	2411	protein_coding	- && Q0MQI8.1 RecName: Full=NADH dehydrogenase [ubiquinone] flavoprotein 2, mitochondrial; AltName: Full=NADH-ubiquinone oxidoreductase 24 kDa subunit; Flags: Precursor >Q0MQI7.1 RecName: Full=NADH dehydrogenase [ubiquinone] flavoprotein 2, mitochondrial; AltName: Full=NADH-ubiquinone oxidoreductase 24 kDa subunit; Flags: Precursor && PF01257:Thioredoxin-like [2Fe-2S] ferredoxin	-
ENSSSCG00000012965	762879865110143	969561989175915	720811263813979	100545840120954	970686481946231	82454289964626	885344467118341	119761874344912	122093539556114	105758673103231	138755403417266	147704696879652	110392946700158	103140386873729	DRAP1	2	6409625	6412395	-	1669	protein_coding	- && Q9D6N5.3 RecName: Full=Dr1-associated corepressor; AltName: Full=Dr1-associated protein 1; AltName: Full=Negative cofactor 2-alpha; Short=NC2-alpha && PF00808:Histone-like transcription factor (CBF/NF-Y) and archaeal histone	-
ENSSSCG00000016577	707312166329881	758861379539354	877290017546009	877014448477763	938797218861508	64104042126719	790914453189761	117448261425154	103055276357612	123720029769188	161019971527163	17172900707164	107802025400688	112266206620546	ATP6V1F	18	19753763	19756648	-	692	protein_coding	- && P50408.1 RecName: Full=V-type proton ATPase subunit F; Short=V-ATPase subunit F; AltName: Full=V-ATPase 14 kDa subunit; AltName: Full=Vacuolar proton pump subunit F >Q9D1K2.2 RecName: Full=V-type proton ATPase subunit F; Short=V-ATPase subunit F; AltName: Full=V-ATPase 14 kDa subunit; AltName: Full=Vacuolar proton pump subunit F && PF01990:ATP synthase (F/14-kDa) subunit	-
ENSSSCG00000028167	821116549886842	900085277042246	522809621030909	855889925089044	107537238229743	698550980877315	100758432276113	112852087164158	133860018446625	100219396557363	150001052263831	169520268452688	107300648354296	933826022540259	SLIRP	7	100710381	100720374	+	1076	protein_coding	- && Q32P59.1 RecName: Full=SRA stem-loop-interacting RNA-binding protein, mitochondrial; Flags: Precursor && PF00076:RNA recognition motif. (a.k.a. RRM, RBD, or RNP domain)	RRM_1
ENSSSCG00000001527	110549519811317	128449628767419	107741012566583	842357447806166	112743308697757	874327544979709	892956179761259	125841900829821	932405709230681	102667012184434	103322181516426	672442438028214	130145838491732	994621890909453	ILRUN	7	30561749	30667146	-	4226	protein_coding	- && Q3TT38.2 RecName: Full=Uncharacterized protein C6orf106 homolog && PF16158:Ig-like domain from next to BRCA1 gene	-
ENSSSCG00000000743	655918930439914	733703392238198	12573831276135	965934440522418	837122814935288	954271118838106	867594751907891	117829426760698	101593613807438	129043006196547	150437915753344	998576279329962	101711020943257	112270339701729	FKBP4	5	67313475	67322029	-	2337	protein_coding	- && Q9TRY0.4 RecName: Full=Peptidyl-prolyl cis-trans isomerase FKBP4; Short=PPIase FKBP4; AltName: Full=52 kDa FK506-binding protein; Short=52 kDa FKBP; Short=FKBP-52; AltName: Full=FK506-binding protein 4; Short=FKBP-4; AltName: Full=HSP-binding immunophilin; Short=HBI; AltName: Full=Immunophilin FKBP52; AltName: Full=Rotamase; Contains: RecName: Full=Peptidyl-prolyl cis-trans isomerase FKBP4, …	FKBP_C
ENSSSCG00000014371	697095991474988	769234391974763	659198564279994	74381231647477	934633585185584	625178416418228	937120702999704	101539512415944	154361038076386	101098081257709	142519812968315	178964406844738	103890582062641	115187791294213	NDUFA2	2	142359007	142361131	-	1220	protein_coding	- && Q4R5E2.3 RecName: Full=NADH dehydrogenase [ubiquinone] 1 alpha subcomplex subunit 2; AltName: Full=Complex I-B8; Short=CI-B8; AltName: Full=NADH-ubiquinone oxidoreductase B8 subunit && PF05047:Mitochondrial ribosomal protein L51 / S25 / CI-B8 domain	-
ENSSSCG00000002029	121935983633298	141400406705254	887906651678539	119246511180493	990168381936482	122539764897519	8243040809038	910828829673878	177081423941353	434041672127895	646415595437251	531546611293179	488485290395558	174910558907502	MYH7	7	75650445	75709232	+	19881	protein_coding	- && P79293.2 RecName: Full=Myosin-7; AltName: Full=Myosin heavy chain 7; AltName: Full=Myosin heavy chain slow isoform; Short=MyHC-slow; AltName: Full=Myosin heavy chain, cardiac muscle beta isoform; Short=MyHC-beta && PF00063:Myosin head (motor domain)|PF02736:Myosin N-terminal SH3-like domain|PF01576:Myosin tail	Myosin_head
ENSSSCG00000006033	707053544877225	839392349405893	5557148013701	857737689222524	100664065393077	798613664272589	105322043200513	89781440853113	141319159398366	115288627827253	152678226961004	12488999235757	114198868049067	104008434248891	EIF3E	4	29289327	29352902	+	2953	protein_coding	- && P60228.1 RecName: Full=Eukaryotic translation initiation factor 3 subunit E; Short=eIF3e; AltName: Full=Eukaryotic translation initiation factor 3 subunit 6; AltName: Full=Viral integration site protein INT-6 homolog; AltName: Full=eIF-3 p48 >P60229.1 RecName: Full=Eukaryotic translation initiation factor 3 subunit E; Short=eIF3e; AltName: Full=Eukaryotic translation initiation factor 3 subu…	-
ENSSSCG00000026812	742174660531982	991967623149197	685027854882636	982731429382705	111454077738761	748887592217309	647442076155985	125893645365779	115492535201125	741421099529979	146752392485366	14917144015221	113534096215693	104276250676402	EMG1	5	63745476	63751469	-	1820	protein_coding	- && Q92979.4 RecName: Full=Ribosomal RNA small subunit methyltransferase NEP1; AltName: Full=18S rRNA (pseudouridine(1248)-N1)-methyltransferase; AltName: Full=18S rRNA Psi1248 methyltransferase; AltName: Full=Nucleolar protein EMG1 homolog; AltName: Full=Protein C2f; AltName: Full=Ribosome biogenesis protein NEP1 && PF03587:EMG1/NEP1 methyltransferase	-
ENSSSCG00000031053	934652014997045	178178367023001	399993780836976	130593450607937	791240639096395	535120251864354	873045955684639	124422949030825	122747576300846	941417469263565	770284438685543	150366413932985	122373690251438	634699645743438	S100A1	4	95993938	96012402	-	896	protein_coding	- && P02639.2 RecName: Full=Protein S100-A1; AltName: Full=S-100 protein alpha chain; AltName: Full=S-100 protein subunit alpha; AltName: Full=S100 calcium-binding protein A1 && PF01023:S-100/ICaBP type calcium binding domain|PF00036:EF hand	efhand
ENSSSCG00000031657	109032361973694	122368927130545	102966754040628	91366158054306	818918440861392	982984147848756	106156625853822	132403584237869	104236361261827	885856300299698	822749329044263	742992101309121	105453754468354	116521428192255	-	2	59531154	59532196	+	1041	pseudogene	- && P17535.3 RecName: Full=Transcription factor jun-D && PF00170:bZIP transcription factor|PF03957:Jun-like transcription factor	Jun
ENSSSCG00000006163	100919261441077	102235811306383	116492018365626	920348897995064	116804660303277	909913994726707	108738603287635	115643532278542	127702305561368	897646902287641	904278837476673	669361657681889	85434501799716	110769436120695	PKIA	4	57872114	57897303	-	4401	protein_coding	- && Q3SX13.3 RecName: Full=cAMP-dependent protein kinase inhibitor alpha; Short=PKI-alpha && PF02827:cAMP-dependent protein kinase inhibitor	-
ENSSSCG00000017731	731857065290441	929707589260008	664840768793713	733732204898782	997297968707561	77513447674647	105599393387108	129354816242227	898261625892229	998265072514074	175016548796844	112114458121629	112233283998326	107193148671226	PSMD11	12	42498939	42529809	-	2807	protein_coding	- && O00231.3 RecName: Full=26S proteasome non-ATPase regulatory subunit 11; AltName: Full=26S proteasome regulatory subunit RPN6; AltName: Full=26S proteasome regulatory subunit S9; AltName: Full=26S proteasome regulatory subunit p44.5 >Q2KI42.3 RecName: Full=26S proteasome non-ATPase regulatory subunit 11; AltName: Full=26S proteasome regulatory subunit RPN6 >F1LMZ8.2 RecName: Full=26S proteaso…	-
ENSSSCG00000013418	818980419132502	786049212281904	347065227005535	103058685352563	132449387761393	968464490163784	103552671630733	982880307920792	110767068175595	128752056722781	148283008550912	11001238188177	855947123070164	100343360750558	CFD	2	77509795	77511974	-	1098	protein_coding	- && P51779.1 RecName: Full=Complement factor D; AltName: Full=Adipsin; AltName: Full=C3 convertase activator; AltName: Full=Properdin factor D; Flags: Precursor && PF00089:Trypsin	Trypsin
ENSSSCG00000035429	720873955630198	11165408086787	104132830186627	898195206380621	101601800427906	597616895642456	794410638378904	120055501698863	787617363722235	137030249295299	12477932892479	117074156718129	133194808251702	792898747500889	HJV	4	99328053	99332647	+	2549	protein_coding	- && Q6ZVN8.1 RecName: Full=Hemojuvelin; AltName: Full=Hemochromatosis type 2 protein; AltName: Full=RGM domain family member C; Flags: Precursor && PF06534:Repulsive guidance molecule (RGM) C-terminus|PF06535:Repulsive guidance molecule (RGM) N-terminus	-
novel.206	852762847368711	974050922468371	131595533245415	124504541993356	872521919146593	104954304568005	750992725356208	870571430770552	133740860977072	70577569931915	103552435400033	118160848897509	647656327736171	117881095000914	-	MT	1	1174	-	1174	-	- && - && -	-
ENSSSCG00000009062	882109570729016	749024076459567	613802862528463	618970300340366	957533407242145	625922832054045	85226689371168	137067618376289	137691181585583	735995602877272	142287667095101	150680368573277	113300608982263	114745887264204	MGARP	8	87695273	87723126	+	1409	protein_coding	- && Q8TDB4.1 RecName: Full=Protein MGARP; AltName: Full=Corneal endothelium-specific protein 1; Short=CESP-1; AltName: Full=Hypoxia up-regulated mitochondrial movement regulator protein; AltName: Full=Mitochondria-localized glutamic acid-rich protein; AltName: Full=Ovary-specific acidic protein && PF15088:NADH dehydrogenase [ubiquinone] 1 subunit C1, mitochondrial|PF14962:Mitochondria Localisati…	-
ENSSSCG00000037999	893504923950277	798947100613878	101750746758936	938322702421866	762451083495513	644896111069373	795686733854776	107903282230574	122403867682082	877377087455386	129788400552702	136855713232025	11473153765666	105641938326442	PPP1R14B	2	7865436	7867882	+	822	protein_coding	- && Q8MIK9.1 RecName: Full=Protein phosphatase 1 regulatory subunit 14B; AltName: Full=Phosphatase holoenzyme inhibitor 1; Short=PHI-1; AltName: Full=Ubiquitous PKC-potentiated PP1 inhibitor && PF05361:PKC-activated protein phosphatase-1 inhibitor	-
ENSSSCG00000015486	698092307368647	995160377807442	7270991711692	67736725995078	100293206192181	637464545953455	816798432574512	122242495740341	112926259753129	933754206477423	157659584470138	140929953258208	111455840491731	914319093392034	PIGC	9	114824800	114827404	-	1827	protein_coding	- && Q3ZBX1.1 RecName: Full=Phosphatidylinositol N-acetylglucosaminyltransferase subunit C; AltName: Full=Phosphatidylinositol-glycan biosynthesis class C protein; Short=PIG-C && PF06432:Phosphatidylinositol N-acetylglucosaminyltransferase	-
ENSSSCG00000036659	928048249234048	10454353636717	760104772531561	783129789982932	924678389006164	702312062472013	621715444908511	125398157805531	127846186963225	749072406583353	125726247318532	116121480358007	101220872734922	127664898457799	NIPSNAP2	3	16882643	16941739	-	2338	protein_coding	- && O75323.1 RecName: Full=Protein NipSnap homolog 2; Short=NipSnap2; AltName: Full=Glioblastoma-amplified sequence && PF07978:NIPSNAP	-
ENSSSCG00000016349	819150849054104	799403543123957	765653185225685	102746044483669	868682160596464	771665075743928	750259336325747	124784982566003	111984902448388	821814750668927	119230819317823	121880057123807	101352178028351	131097884438722	NDUFA10	15	138999174	139031897	-	1512	protein_coding	- && P34942.1 RecName: Full=NADH dehydrogenase [ubiquinone] 1 alpha subcomplex subunit 10, mitochondrial; AltName: Full=Complex I-42kD; Short=CI-42kD; AltName: Full=NADH-ubiquinone oxidoreductase 42 kDa subunit; Flags: Precursor && PF01712:Deoxynucleoside kinase	-
ENSSSCG00000003369	676106209691565	758819999890544	609760676593754	79349852374841	899683668395479	702196731319269	104451850224439	983973957331594	117852853743219	106349933234431	138652808217043	139486192168359	111431524524064	9729585770738	RPL22	6	67092517	67126639	-	6113	protein_coding	- && O60725.1 RecName: Full=Protein-S-isoprenylcysteine O-methyltransferase; AltName: Full=Isoprenylcysteine carboxylmethyltransferase; AltName: Full=Prenylated protein carboxyl methyltransferase; Short=PPMT; AltName: Full=Prenylcysteine carboxyl methyltransferase; Short=pcCMT && PF01776:Ribosomal L22e protein family|PF04140:Isoprenylcysteine carboxyl methyltransferase (ICMT) family	ICMT
ENSSSCG00000034529	601486966636286	934227587463147	454994224913457	767896826718362	843472420276535	674931234072476	785428021797129	986447757412202	122719958658165	984178413829527	149140000204667	171216644612699	112145179654077	988525598213593	SMIM4	13	34682284	34686034	+	465	protein_coding	- && Q8C1Q6.2 RecName: Full=Small integral membrane protein 4; AltName: Full=Small nucleolar RNA host gene 8 && PF15114:Uncharacterised protein family UPF0640	-
ENSSSCG00000011033	684367875595056	56036826500639	516797300405395	13899983781824	924162983769679	121163371496248	176108949901475	932163684603131	606823382367768	663137310379969	825389455144988	17238659363995	703200029772897	105312483589214	VIM	10	43517307	43526172	+	2841	protein_coding	- && P02543.2 RecName: Full=Vimentin && PF04732:Intermediate filament head (DNA binding) region|PF00038:Intermediate filament protein	Filament
ENSSSCG00000006954	675242437915918	844286542041746	527801919700573	103091229264897	969485916082245	749350829413181	852505793624879	993770722894902	113244875756182	988578531535049	131561472301022	139298012129099	117242485743157	878526764707018	EEF1D	4	969524	986750	+	6409	protein_coding	- && A5PK51.2 RecName: Full=Nicotinate phosphoribosyltransferase; Short=NAPRTase; AltName: Full=Nicotinate phosphoribosyltransferase domain-containing protein 1 && PF10587:Eukaryotic elongation factor 1 beta central acidic region|PF00736:EF-1 guanine nucleotide exchange domain	-
ENSSSCG00000021472	686644062321278	886142343990779	57170919678552	8477025537028	903636516010943	703136400338507	767758476352068	112208108852844	100319220980978	106931657157238	150865419223174	146536767911769	982688116543947	100212288038468	POLR2E	2	77330686	77341903	+	1147	protein_coding	- && Q5R587.1 RecName: Full=DNA-directed RNA polymerases I, II, and III subunit RPABC1; Short=RNA polymerases I, II, and III subunit ABC1; AltName: Full=DNA-directed RNA polymerase II subunit E; AltName: Full=RPB5 homolog && PF01191:RNA polymerase Rpb5, C-terminal domain|PF03871:RNA polymerase Rpb5, N-terminal domain	-
ENSSSCG00000031981	804749740834775	116960389723431	517953092120694	774337371717162	951921662593457	720164287093542	865052880376684	11529843871719	10007913091651	811622898942823	120791541248687	111937707277169	138068842185853	10122906003072	SHISA4	10	24158470	24169536	+	6460	protein_coding	- && Q96DD7.3 RecName: Full=Protein shisa-4; AltName: Full=Transmembrane protein 58; Flags: Precursor && PF13908:Wnt and FGF inhibitory regulator|PF02205:WH2 motif	-
ENSSSCG00000041387	116478404006769	719898735721553	106938939437693	991898169453521	199560004861784	731947969575878	527853671920195	147399706174715	768600834907272	581289708469435	503317368294425	337970037772004	665885384134694	182656099047294	-	13	23867479	23868754	+	1135	lncRNA	- && Q702N8.1 RecName: Full=Xin actin-binding repeat-containing protein 1; AltName: Full=Cardiomyopathy-associated protein 1 && -	-
ENSSSCG00000033374	661073397781627	894385528586042	598954863748208	854608832613135	880045057056263	699152691113337	81803835429379	982848496922882	103365393769452	108311198823619	159459251171008	126074499991289	103145824149186	931740071082578	MRPL20	6	63670753	63675839	-	765	protein_coding	- && Q2TBR2.1 RecName: Full=39S ribosomal protein L20, mitochondrial; Short=L20mt; Short=MRP-L20; Flags: Precursor && PF00453:Ribosomal protein L20	-
ENSSSCG00000003468	937453161010547	113538012546506	147684311582852	100820817195361	577235106783527	785713174902615	103047606641161	114069048289413	839634700018487	111889536218242	591337086834238	418924807242273	124045281907748	101232215746788	PLEKHM2	6	74864230	74907768	+	4085	protein_coding	- && Q8IWE5.2 RecName: Full=Pleckstrin homology domain-containing family M member 2; Short=PH domain-containing family M member 2; AltName: Full=Salmonella-induced filaments A and kinesin-interacting protein; Short=SifA and kinesin-interacting protein && PF02759:RUN domain|PF00169:PH domain	RUN
ENSSSCG00000003183	847395022428687	927164055811708	870619977348868	10746188086738	956173665831377	746186678187057	826231772820748	105932946408625	101644331255923	814111256388431	116327964301414	122058859575863	945843977985282	76702045820864	RRAS	6	54670780	54684704	-	955	protein_coding	- && P10301.1 RecName: Full=Ras-related protein R-Ras; AltName: Full=p23; Flags: Precursor && PF00071:Ras family	Ras
ENSSSCG00000000119	677485524572724	106885659408649	49102724914987	966387535499246	916711349756042	665864516701518	881027154681431	987054760681497	100637134005214	972055976618875	136612179739608	102239861427397	118789399520765	100551020345745	EIF3L	5	9968428	9996316	-	4402	protein_coding	- && Q3ZCK1.1 RecName: Full=Eukaryotic translation initiation factor 3 subunit L; Short=eIF3l; AltName: Full=Eukaryotic translation initiation factor 3 subunit 6-interacting protein; AltName: Full=Eukaryotic translation initiation factor 3 subunit E-interacting protein && PF10255:RNA polymerase I-associated factor PAF67	-
ENSSSCG00000046439	849835087447245	863579477065009	73899007320926	52333401367349	101796568413602	633099710414216	985131882668465	992573860821435	100700947035934	925993863706974	138972777462968	12438944029542	105337036843574	960038781684069	GNG10	1	252453107	252460317	+	1518	protein_coding	- && P50151.1 RecName: Full=Guanine nucleotide-binding protein G(I)/G(S)/G(O) subunit gamma-10; Flags: Precursor && PF00631:GGL domain	-
ENSSSCG00000008061	604513110825659	659950542637097	505420159989485	68326234346927	826838392924471	608907455400329	75489866048937	109428970429284	112587163058392	997697512531195	157439467945285	175543690725153	962467975320462	100131678181123	ELOB	3	39293744	39298097	-	2785	protein_coding	- && P62870.1 RecName: Full=Transcription elongation factor B polypeptide 2; AltName: Full=Elongin 18 kDa subunit; AltName: Full=Elongin-B; Short=EloB; AltName: Full=RNA polymerase II transcription factor SIII subunit B; AltName: Full=SIII p18 >P62869.1 RecName: Full=Transcription elongation factor B polypeptide 2; AltName: Full=Elongin 18 kDa subunit; AltName: Full=Elongin-B; Short=EloB; AltName…	ubiquitin
ENSSSCG00000008516	615175165296357	752437474058155	503955352100445	763694283233391	821777302122622	634557090395776	934316434041599	119430721152919	974379007942209	117013679496102	134325041689594	144624682697157	972816826412436	101560085891434	DPY30	3	107520642	107533496	+	793	protein_coding	- && Q9C005.1 RecName: Full=Protein dpy-30 homolog; AltName: Full=Dpy-30-like protein; Short=Dpy-30L >Q2NKU6.1 RecName: Full=Protein dpy-30 homolog; AltName: Full=Dpy-30-like protein; Short=Dpy-30L && PF05186:Dpy-30 motif	Dpy-30
ENSSSCG00000040793	68804382333457	901600889814729	721583334415868	131588459379893	55872763492483	823228523103053	85716767030862	150931249996625	933107907628522	819270827409216	112409035744379	904521143018562	957625599408884	101250862228013	CTSD	2	1188549	1197635	-	2001	protein_coding	- && Q4LAL9.1 RecName: Full=Cathepsin D; Flags: Precursor && PF07966:A1 Propeptide|PF00026:Eukaryotic aspartyl protease	Asp
ENSSSCG00000007173	729954406172813	880432651275176	582543144620461	847712699887933	805990562507804	665056487292969	637274270219899	106007590636804	111912932594698	887460572065367	127407013791417	147012838547476	101462592330551	111925732099115	IDH3B	17	32955101	32960106	+	2097	protein_coding	- && Q28479.2 RecName: Full=Isocitrate dehydrogenase [NAD] subunit beta, mitochondrial; AltName: Full=Isocitric dehydrogenase subunit beta; AltName: Full=NAD(+)-specific ICDH subunit beta; Flags: Precursor && PF00180:Isocitrate/isopropylmalate dehydrogenase	-
ENSSSCG00000027613	777349678736446	119621010494855	104929639214106	595119141055724	958538727481125	991979835959156	855617076170484	832221025466805	964193545894297	690520391263168	975512782876458	120544593734764	108794899182142	913388214124718	TRDN	1	39180879	39567240	+	4759	protein_coding	- && Q13061.4 RecName: Full=Triadin && PF05279:Aspartyl beta-hydroxylase N-terminal region	-
ENSSSCG00000027127	895350387301845	969299026278424	567994730519085	102020933663884	101945223346031	835709674344705	685163766799036	139775892693216	10439599501445	849544691732792	115889121156527	862927416775722	87863704115994	875993723879549	MAP2K2	2	74626658	74651348	+	3099	protein_coding	- && Q1HG70.1 RecName: Full=Dual specificity mitogen-activated protein kinase kinase 2; Short=MAP kinase kinase 2; Short=MAPKK 2; AltName: Full=ERK activator kinase 2; AltName: Full=MAPK/ERK kinase 2; Short=MEK 2 && PF00069:Protein kinase domain	Pkinase
ENSSSCG00000004367	609160847361339	743903504611464	824019586709413	59047943955972	821970803402078	560126691616448	699516072659963	139007543000298	104178814519424	977910421318466	167192985122486	124359362889038	101375168879398	869956150288951	POPDC3	1	71380768	71400192	-	1502	protein_coding	- && Q9HBV1.2 RecName: Full=Popeye domain-containing protein 3; Short=Popeye protein 3 && PF04831:Popeye protein conserved region	-
novel.20	731552067797245	815349713450775	70182268810912	606886147296841	807371894235409	518439709827897	92047375905525	908279142837671	104110425634117	121580255255807	137437241398085	122690999166935	110425549997059	106493409758273	-	12	20062834	20063990	+	818	-	- && Q3T0E3.1 RecName: Full=Cytochrome c oxidase assembly factor 3 homolog, mitochondrial; AltName: Full=Coiled-coil domain-containing protein 56 && -	-
ENSSSCG00000037508	67756998574947	795347544246198	404478420392161	121531677209889	139301723144141	132031678110182	1497330635605	637021279331139	557773579766454	108749117029045	110829317215422	720157562875629	861722488541969	743639413178893	GSN	1	261295713	261385287	+	5919	protein_coding	- && P20305.1 RecName: Full=Gelsolin; AltName: Full=Actin-depolymerizing factor; Short=ADF; AltName: Full=Brevin; Flags: Precursor && PF00626:Gelsolin repeat	-
ENSSSCG00000028414	721440832747539	767641603645392	691120737006332	676439895224586	788353812481329	634146040058088	797547542432235	102006006275562	121470402853237	9681332439208	125944998960323	144783078254078	98873227487903	102679785256181	-	6	78011276	78045909	+	3115	protein_coding	- && Q5TGZ0.1 RecName: Full=MICOS complex subunit MIC10; AltName: Full=Mitochondrial inner membrane organizing system protein 1 && PF04418:Domain of unknown function (DUF543)	-
ENSSSCG00000040396	690436162418296	632277687303757	615981973941	670281860498972	75013451735695	673910621288456	895836079840134	102462099843019	102928033507819	918140722542162	161497539105686	125275959058988	103519543287249	107039211942447	SSNA1	AEMK02000682.1	711012	1274287	-	778	protein_coding	- && Q9JJ94.1 RecName: Full=Sjoegren syndrome nuclear autoantigen 1 homolog && -	-
ENSSSCG00000016323	986246931494391	69750273009577	676189772195086	604478107582195	686283399688171	62432641882017	128614703468882	929929433186342	825882289198656	11137687314486	660080758754965	982052400534399	143372827165518	134438415643899	COPS8	15	136827862	136838048	+	1906	protein_coding	- && Q5RF54.1 RecName: Full=COP9 signalosome complex subunit 8; Short=Signalosome subunit 8 && PF10075:CSN8/PSMD8/EIF3K family	-
ENSSSCG00000008247	570922934311789	807497795172325	575713184547654	857387963538349	809277303613276	585158078533632	65289998053478	100807635257075	137871122873319	926518981201716	137304230494271	127235914908392	97807808797991	104292110916713	SUCLG1	3	60141884	60195051	+	8951	protein_coding	- && O19069.2 RecName: Full=Succinate--CoA ligase [ADP/GDP-forming] subunit alpha, mitochondrial; AltName: Full=Succinyl-CoA synthetase subunit alpha; Short=SCS-alpha; Flags: Precursor && PF02629:CoA binding domain|PF00549:CoA-ligase	CoA_binding
ENSSSCG00000039619	739876377315638	830976711515497	602120271940532	874226819172501	877210345513075	713603295064235	771711225655228	122737492840679	934342491110029	938833757442787	117994489933237	110648485003329	108047384862598	932504254858602	PIN1	2	68715880	68729469	+	1074	protein_coding	- && Q5BIN5.1 RecName: Full=Peptidyl-prolyl cis-trans isomerase NIMA-interacting 1; AltName: Full=Peptidyl-prolyl cis-trans isomerase Pin1; Short=PPIase Pin1; AltName: Full=Rotamase Pin1 && PF00639:PPIC-type PPIASE domain|PF00397:WW domain	WW
ENSSSCG00000006089	971719610586857	872009801629663	108003023616001	105377148966005	866341726063219	580193557114055	649543774571877	805208951743878	102901480737314	832277531664588	975870771131739	103975445647752	115207962347524	832739596378063	PTDSS1	4	40297885	40376076	-	2581	protein_coding	- && Q2KHY9.1 RecName: Full=Phosphatidylserine synthase 1; Short=PSS-1; Short=PtdSer synthase 1; AltName: Full=Serine-exchange enzyme I && PF03034:Phosphatidyl serine synthase	PSS
ENSSSCG00000040666	482995076726774	754477554826882	448901223525188	623806734907272	703712678711678	583194766913739	834361410129491	998758450980727	116703279798696	123071225601454	138180711541922	15701860076913	976584142350538	957990334781471	REX1BD	2	59234320	59237219	-	1221	protein_coding	- && Q17Q97.1 RecName: Full=Uncharacterized protein C19orf60 homolog && PF14966:DNA repair REX1-B	-
ENSSSCG00000038614	805748137008557	858495258578576	630680772170434	754784046454499	850336075729381	654296474975822	829546869903453	11233527600704	107564447081053	967764571703009	111836916732572	106696156696353	101125584333622	930766398725091	NENF	9	130948191	130959159	-	890	protein_coding	- && Q1JQA5.1 RecName: Full=Neudesin; AltName: Full=Neuron-derived neurotrophic factor; AltName: Full=SCIRP10-related protein; AltName: Full=Spinal cord injury-related protein 10; Flags: Precursor && PF00173:Cytochrome b5-like Heme/Steroid binding domain	-
ENSSSCG00000017900	102562531929516	119719710578277	946779232450439	900435749661183	630497101204433	719511153921676	946727677095442	121895270334546	910191567597486	872420655765951	700664218337043	453675568227084	11209791931291	101248975741422	KIF1C	12	51897763	51924437	-	4238	protein_coding	- && O43896.3 RecName: Full=Kinesin-like protein KIF1C && PF16183:Kinesin-associated|PF00225:Kinesin motor domain	Kinesin
ENSSSCG00000031321	801738795848622	11309636970615	737499742524706	89412157468613	323134292637672	672215927846252	1026977736878	10566124366669	713139519154302	912479547127124	839907139871174	637195857826083	159441693965184	129103262380915	NR4A1	5	17385390	17408514	+	2682	protein_coding	- && P22736.1 RecName: Full=Nuclear receptor subfamily 4 group A member 1; AltName: Full=Early response protein NAK1; AltName: Full=Nuclear hormone receptor NUR/77; Short=Nur77; AltName: Full=Orphan nuclear receptor HMR; AltName: Full=Orphan nuclear receptor TR3; AltName: Full=ST-59; AltName: Full=Testicular receptor 3 && PF00105:Zinc finger, C4 type (two domains)|PF00104:Ligand-binding domain of…	zf-C4
ENSSSCG00000038953	848444320022383	978869966881163	681349487781645	71891362659264	833532375564045	6612238947732	819651095135237	846827823100037	117046482399477	100691948384635	111356966999722	111630772005778	977690438250869	79410870346271	UBE2B	2	136652784	136667949	+	2512	protein_coding	- && P63149.1 RecName: Full=Ubiquitin-conjugating enzyme E2 B; AltName: Full=E2 ubiquitin-conjugating enzyme B; AltName: Full=RAD6 homolog B; Short=HR6B; AltName: Full=Ubiquitin carrier protein B; AltName: Full=Ubiquitin-conjugating enzyme E2(14k); AltName: Full=Ubiquitin-protein ligase B >P63146.1 RecName: Full=Ubiquitin-conjugating enzyme E2 B; AltName: Full=E2 ubiquitin-conjugating enzyme B; A…	UQ_con
ENSSSCG00000004480	885497059011276	570782753890692	934308521530765	851086079865001	799872559646574	52253766633837	824475423518104	736680724741959	119292657821978	852187554192708	124652682212346	150570389725153	808810035007632	803886595051779	COX7A2	1	90696698	90703410	+	535	protein_coding	- && P13184.3 RecName: Full=Cytochrome c oxidase subunit 7A2, mitochondrial; AltName: Full=Cytochrome c oxidase subunit VIIa-liver/heart; Short=Cytochrome c oxidase subunit VIIa-L; Flags: Precursor && PF02238:Cytochrome c oxidase subunit VIIa	-
ENSSSCG00000035223	991333085345806	112874262821174	84019945757084	85742650897782	765316162206657	110730717036457	631324941848341	112716327682513	851063418365169	760518818209588	693683820917259	520511279949012	11132244919327	114091378947068	-	1	137855658	137880694	+	1128	protein_coding	- && O15061.2 RecName: Full=Synemin; AltName: Full=Desmuslin && PF00038:Intermediate filament protein	Filament
ENSSSCG00000033148	874957853902873	787785055610022	780428690775983	879341731426104	838198466572005	661674914771664	748021614424786	101452754507221	107829979004801	781465119635526	109920198950386	119975078074685	868925611252811	868814382079102	MRPL12	12	1067875	1203786	-	845	protein_coding	- && Q7YR75.1 RecName: Full=39S ribosomal protein L12, mitochondrial; Short=L12mt; Short=MRP-L12; Flags: Precursor && PF16320:Ribosomal protein L7/L12 dimerisation domain|PF00542:Ribosomal protein L7/L12 C-terminal domain	-
ENSSSCG00000035090	798737350615641	959132516882117	888305053533595	835153072853766	995918588800638	795981263259132	824517290398509	871039807509812	813468192101991	797645020870053	108263225711584	979391454917282	101787726623332	793600584274049	RAC1	3	4781771	4803687	-	2593	protein_coding	- && Q6RUV5.1 RecName: Full=Ras-related C3 botulinum toxin substrate 1; AltName: Full=p21-Rac1; Flags: Precursor >P62998.1 RecName: Full=Ras-related C3 botulinum toxin substrate 1; AltName: Full=p21-Rac1; Flags: Precursor >P62999.1 RecName: Full=Ras-related C3 botulinum toxin substrate 1; AltName: Full=Rac2; AltName: Full=p21-Rac1; Flags: Precursor >P63000.1 RecName: Full=Ras-related C3 botulinum…	Ras
ENSSSCG00000043761	106175614852708	962711390204532	835209009947229	81976967096928	114312158926391	572880224173421	113742525052593	884325498532605	113084221171633	716069879956564	848433494797221	838108891987548	780050474757826	673267002659837	-	AEMK02000489.1	5918	7787	-	1870	rRNA	- && Q5DU56.2 RecName: Full=Protein NLRC3 && -	-
ENSSSCG00000031593	638723456766834	714899997339183	714921028211185	834425698144645	907959594154	683932616226018	830940071427411	84081439117924	101111889546217	868711208118764	12518854239587	131868921000655	966789075390604	783212968584608	NUDT3	7	30320307	30443535	-	10164	protein_coding	- && P46783.1 RecName: Full=40S ribosomal protein S10 >Q3T0F4.1 RecName: Full=40S ribosomal protein S10 && PF03501:Plectin/S10 domain	-
ENSSSCG00000007504	810667509613861	804033443565877	86873803072505	732792840377266	832539764499788	790942591304795	78341336340019	126370552302968	60717924965873	802352553385809	122056341225897	761891206266445	110907399326801	971788197716418	RBM38	17	57783154	57797997	+	3063	protein_coding	- && Q9H0Z9.2 RecName: Full=RNA-binding protein 38; AltName: Full=CLL-associated antigen KW-5; AltName: Full=HSRNASEB; AltName: Full=RNA-binding motif protein 38; AltName: Full=RNA-binding region-containing protein 1; AltName: Full=ssDNA-binding protein SEB4 && PF00076:RNA recognition motif. (a.k.a. RRM, RBD, or RNP domain)	RRM_1
ENSSSCG00000032265	765958227626128	814404828022682	781939574532674	743008620755428	72213152607256	559502260327634	784393436731192	110508824366905	100408725327265	89014166711037	101954410562267	100645284862454	104354906355124	108586007656373	TLE5	2	75492207	75501543	+	1663	protein_coding	- && Q08117.4 RecName: Full=Amino-terminal enhancer of split; Short=Amino enhancer of split; AltName: Full=Gp130-associated protein GAM; AltName: Full=Grg-5; AltName: Full=Groucho-related protein 5; AltName: Full=Protein ESP1; AltName: Full=Protein GRG && PF03920:Groucho/TLE N-terminal Q-rich domain	-
ENSSSCG00000033500	583190208280755	639770662685502	517987298332613	860002743011646	816194165955883	592685562445678	933363667232984	101110739324078	103661887653603	912171173771051	132757153071587	131097483950854	893336787258506	858055114388965	SNRPD2	6	52035134	52042474	-	1383	protein_coding	- && P62316.1 RecName: Full=Small nuclear ribonucleoprotein Sm D2; Short=Sm-D2; AltName: Full=snRNP core protein D2 >P62317.1 RecName: Full=Small nuclear ribonucleoprotein Sm D2; Short=Sm-D2; AltName: Full=snRNP core protein D2 >Q3SZF8.1 RecName: Full=Small nuclear ribonucleoprotein Sm D2; Short=Sm-D2; AltName: Full=snRNP core protein D2 && PF01423:LSM domain	LSM
ENSSSCG00000039662	81059021131596	727342268660901	688064457699115	716242776548716	881055138011537	605334022249112	723229520709834	96062137429482	102952638864726	935336141059695	123931650481776	125065860947264	809060434099157	849782885231875	MRPL51	5	64167200	64168983	+	989	protein_coding	- && P0C2B6.1 RecName: Full=39S ribosomal protein L51, mitochondrial; Short=L51mt; Short=MRP-L51; Flags: Precursor && PF10244:Mitochondrial ribosomal subunit	-
ENSSSCG00000037697	673063324258675	297110738881655	285435215432437	131099397985511	973079099546304	129103431243169	108351821893389	101101564443156	612420281930369	595317529916719	114489052077344	176932500463374	574076576326597	511111978126162	MGP	5	57665248	57669764	+	1088	protein_coding	- && Q8MJ39.1 RecName: Full=Matrix Gla protein; Short=MGP; Flags: Precursor && PF00594:Vitamin K-dependent carboxylation/gamma-carboxyglutamic (GLA) domain	-
ENSSSCG00000010686	712598861325764	741305665326009	965773706675952	713410087852344	108082067324782	787684451999878	909945530123788	122574000813536	887653129874263	634143250564229	914214406187789	629261453806245	659372752349079	120364815850047	BAG3	14	129510293	129533996	+	2625	protein_coding	- && O95817.3 RecName: Full=BAG family molecular chaperone regulator 3; Short=BAG-3; AltName: Full=Bcl-2-associated athanogene 3; AltName: Full=Bcl-2-binding protein Bis; AltName: Full=Docking protein CAIR-1 && PF02179:BAG domain|PF00397:WW domain	WW
ENSSSCG00000023423	796625885061522	69388466116029	470060686165289	739347435714311	105494400053764	675912107252151	639445747728306	107616260819413	103187425240923	689268237329202	120034101435081	118251659237877	917555378426435	89435606349608	UBALD2	12	5203192	5208679	-	1567	protein_coding	- && Q8IYN6.1 RecName: Full=UBA-like domain-containing protein 2 && PF14555:UBA-like domain	-
ENSSSCG00000013727	662016798887605	728572481151551	656630899460326	721590866591299	786731240144993	621107523346613	814261101925076	109416393556968	970410210912923	917440813974452	119965414439952	105552669444042	863124095436356	960930124609701	TRIR	2	66262424	66265426	+	890	protein_coding	- && Q9D735.1 RecName: Full=Uncharacterized protein C19orf43 homolog && -	-
ENSSSCG00000039196	650882335262667	653787578211801	569740575494701	707991206468526	733690571761161	508325309695342	794992689684343	861346069730679	120525961741944	954850638009639	141696412064956	140849680726745	816877278581639	739626870415474	POLR2I	6	45479552	45481992	-	1240	protein_coding	- && P36954.1 RecName: Full=DNA-directed RNA polymerase II subunit RPB9; Short=RNA polymerase II subunit B9; AltName: Full=DNA-directed RNA polymerase II subunit I; AltName: Full=RNA polymerase II 14.5 kDa subunit; Short=RPB14.5 >P60899.1 RecName: Full=DNA-directed RNA polymerase II subunit RPB9; Short=RNA polymerase II subunit B9; AltName: Full=DNA-directed RNA polymerase II subunit I; AltName: …	-
ENSSSCG00000023562	577179605097939	567306004660245	589058057128102	755770740448894	80233492431668	53264867430177	934436992004434	101054118929589	980483223637616	998375592536837	114846716811788	132576779541717	871922560534146	911684434609484	SNRPE	9	64560515	64567025	+	509	protein_coding	- && P62305.1 RecName: Full=Small nuclear ribonucleoprotein E; Short=snRNP-E; AltName: Full=Sm protein E; Short=Sm-E; Short=SmE >P62304.1 RecName: Full=Small nuclear ribonucleoprotein E; Short=snRNP-E; AltName: Full=Sm protein E; Short=Sm-E; Short=SmE >P62303.1 RecName: Full=Small nuclear ribonucleoprotein E; Short=snRNP-E; AltName: Full=Sm protein E; Short=Sm-E; Short=SmE >A4FUI2.1 RecName: Full…	LSM
ENSSSCG00000003156	772816955726003	100133853320829	628396896171706	877248324955993	966782683733793	813848973305523	562717832171017	906938475557949	636237744789097	606926638539458	959669926372112	14620301297398	96065638489518	756731373868992	HRC	6	54337347	54341626	-	2492	protein_coding	- && P16230.1 RecName: Full=Sarcoplasmic reticulum histidine-rich calcium-binding protein; Flags: Precursor && -	-
ENSSSCG00000032599	107491045864651	99530480665631	60966681039764	985041251821431	854593956372366	763171238916807	724199470079232	840835557960228	961470019475107	664360248893252	118704772866477	951142583132336	603789028873437	694764907797681	-	AEMK02000489.1	21	514	-	414	protein_coding	- && - && -	-
ENSSSCG00000022901	884662669355343	102087661516642	676304014134225	113344238125709	829284251127708	670188059980894	648641220188535	989640144976643	842092847212857	612853015100923	695782714483875	601643815790451	121271826191875	104915323507977	KLHDC3	7	38080366	38087166	+	2199	protein_coding	- && Q58CV6.2 RecName: Full=Kelch domain-containing protein 3 && PF13964:Kelch motif|PF07646:Kelch motif|PF13418:Galactose oxidase, central domain	Kelch_2
ENSSSCG00000027357	410335957731212	699035678776812	648967646109223	904409788956777	742970061943337	457719529183813	106032503953758	858778638202872	949854120830209	888359888497492	109130506125147	120468163050467	101620730549293	896517418685423	CSTB	13	206706063	206710646	-	605	protein_coding	- && Q29290.1 RecName: Full=Cystatin-B; AltName: Full=Stefin-B && PF00031:Cystatin domain	-
ENSSSCG00000013436	653197743167028	741340364594497	51103923495311	606736311413935	837120562085824	528938994829617	599744613035535	748442972365846	136448415869706	728653276073977	128813831433197	153446260586755	766110290011604	864151516711863	-	2	76903281	76909544	+	3584	protein_coding	- && Q9CPX8.1 RecName: Full=Cytochrome b-c1 complex subunit 10; AltName: Full=Complex III subunit 10; AltName: Full=Complex III subunit XI; AltName: Full=Ubiquinol-cytochrome c reductase complex 6.4 kDa protein && PF08997:Ubiquinol-cytochrome C reductase complex, 6.4kD protein	-
ENSSSCG00000030395	57784835561139	594824921078501	110337200588561	779388193284291	187858143839429	590668412378338	506144942080784	842588477684944	56760321768492	528656579486203	540311320901548	841057483874383	957893607613431	141644892979296	ASB5	15	38710178	38790444	-	4223	protein_coding	- && Q17QS6.1 RecName: Full=Ankyrin repeat and SOCS box protein 5; Short=ASB-5 && PF12796:Ankyrin repeats (3 copies)|PF07525:SOCS box	SOCS_box
ENSSSCG00000009310	595929027119834	608009100073158	534840777048277	699126931904404	829276302563986	636152885373255	804468180298495	878056079638859	948538034663724	907230479400952	118499866955064	112464037197145	10198983060725	92325074709243	POLR1D	11	5044329	5089833	+	1388	protein_coding	- && - && -	-
ENSSSCG00000003766	723737345343508	631630596362615	121136875343646	66312522521446	138229578729328	588800670099576	677782983892734	104306756144133	927027924179624	628766180557359	686224370549022	749558377825525	532318776641912	124335945657884	DNAJB4	6	135243934	135281370	-	3010	protein_coding	- && Q2KIT4.1 RecName: Full=DnaJ homolog subfamily B member 4 && PF00226:DnaJ domain|PF01556:DnaJ C terminal domain	DnaJ_C
ENSSSCG00000032908	660165435376021	757785283737951	63404053113418	694200966698767	874486337310235	7902155942191	778349284732846	112952078813337	880183206438538	755479045499181	114737466672414	982217101221842	830251387907636	763131455707493	PSMD7	6	17047430	17057176	+	1606	protein_coding	- && P51665.2 RecName: Full=26S proteasome non-ATPase regulatory subunit 7; AltName: Full=26S proteasome regulatory subunit RPN8; AltName: Full=26S proteasome regulatory subunit S12; AltName: Full=Mov34 protein homolog; AltName: Full=Proteasome subunit p40 && PF01398:JAB1/Mov34/MPN/PAD-1 ubiquitin protease|PF13012:Maintenance of mitochondrial structure and function	Mov34
ENSSSCG00000034230	61247869265552	688097110570444	684946995718831	778486346153149	847086006950744	640164017835411	80829994593893	967841903897862	89051208696759	106831166323002	990883174116755	928268045921404	855357952418271	78439788835056	-	5	7500487	7515370	-	1362	protein_coding	- && P62877.1 RecName: Full=E3 ubiquitin-protein ligase RBX1; AltName: Full=Protein ZYP; AltName: Full=RING finger protein 75; AltName: Full=RING-box protein 1; Short=Rbx1; AltName: Full=Regulator of cullins 1; Contains: RecName: Full=E3 ubiquitin-protein ligase RBX1, N-terminally processed >P62878.1 RecName: Full=E3 ubiquitin-protein ligase RBX1; AltName: Full=RING finger protein 75; AltName: Fu…	-
ENSSSCG00000008433	526817412664907	62495883208652	518328859942846	681772645945699	640335043024723	752739745563499	783917489208803	90190370549332	856536474282394	129300593325832	895934818049963	12568838682421	928443867342428	873666871555584	STPG4	3	93372045	93438068	+	2208	protein_coding	- && Q8N801.2 RecName: Full=Uncharacterized protein C2orf61 && PF13499:EF-hand domain pair	-
ENSSSCG00000013992	704746551987774	846716401467755	741690808625328	785861815469374	704843865079322	655417247564432	811945958433232	9008976612293	780085993896362	879916635558771	904136322786586	997410180034934	971940092510067	813670924549477	ARF1	2	51219667	51237639	+	2222	protein_coding	- && P84079.2 RecName: Full=ADP-ribosylation factor 1 >P84077.2 RecName: Full=ADP-ribosylation factor 1 >P84078.2 RecName: Full=ADP-ribosylation factor 1 >P84080.2 RecName: Full=ADP-ribosylation factor 1 >Q4R5P2.3 RecName: Full=ADP-ribosylation factor 1 && PF00025:ADP-ribosylation factor family	Arf
ENSSSCG00000003106	452200506192075	704934406767324	646845994281079	817235769442266	790849096508837	682363105093848	715312991889639	947808859649488	750101376444782	601671829161564	10313265953126	135670599281144	950313151140566	103053519373177	AP2S1	6	52695640	52703198	-	899	protein_coding	- && P62744.1 RecName: Full=AP-2 complex subunit sigma; AltName: Full=Adaptor protein complex AP-2 subunit sigma; AltName: Full=Adaptor-related protein complex 2 subunit sigma; AltName: Full=Clathrin assembly protein 2 sigma small chain; AltName: Full=Clathrin coat assembly protein AP17; AltName: Full=Clathrin coat-associated protein AP17; AltName: Full=Plasma membrane adaptor AP-2 17 kDa protein…	-
ENSSSCG00000001801	952937200048767	10785761465356	118566734364796	695127292220625	852814306235295	687041060893218	703664557203247	771349860164881	899373481120167	778708767359946	568735806730321	548745046115802	936313431252498	815120445841975	BTBD1	7	51877354	51924869	+	2294	protein_coding	- && P58544.3 RecName: Full=BTB/POZ domain-containing protein 1; AltName: Full=Glucose signal-repressing protein && PF08005:PHR domain|PF00651:BTB/POZ domain|PF07707:BTB And C-terminal Kelch	BTB
ENSSSCG00000017212	578435847499589	641745385108082	510848978126238	723804094476125	925859603281261	682548387196874	792462397485718	980659744387018	80557958236239	910290011506951	112506364318961	892248911156445	86172398942936	833739505066042	SUMO2	12	6116606	6130350	+	1102	protein_coding	- && P61958.1 RecName: Full=Small ubiquitin-related modifier 2; Short=SUMO-2; AltName: Full=MIF2 suppressor; AltName: Full=SMT3 homolog 2; AltName: Full=Sentrin-2; AltName: Full=Ubiquitin-like protein SMT3A; Short=Smt3A; Flags: Precursor >P61959.1 RecName: Full=Small ubiquitin-related modifier 2; Short=SUMO-2; AltName: Full=SMT3 homolog 2; AltName: Full=Sentrin-2; AltName: Full=Ubiquitin-like pro…	-
ENSSSCG00000032674	570396812247953	913370442392293	516570004218103	829034160989331	672027921142192	636934662793887	549159393412748	117534868979612	985633233565857	855001602458814	102412051566719	790494507778303	905346199055862	829547015068939	TCEA3	6	81266664	81304618	-	2867	protein_coding	- && Q2KI09.1 RecName: Full=Transcription elongation factor A protein 3; AltName: Full=Transcription elongation factor S-II protein 3 && PF07500:Transcription factor S-II (TFIIS), central domain|PF08711:TFIIS helical bundle-like domain|PF01096:Transcription factor S-II (TFIIS)	-
ENSSSCG00000024052	56428652610247	689652991330731	588478528860415	728218099280875	748594990384437	556966462499914	768891564632031	961205127983984	107951313921569	788098342425838	980435948944496	117367094707879	764840796399612	801989799629572	GPX4	2	77320464	77323886	-	1949	protein_coding	- && P36968.3 RecName: Full=Phospholipid hydroperoxide glutathione peroxidase, mitochondrial; Short=PHGPx; AltName: Full=Glutathione peroxidase 4; Short=GPx-4; Short=GSHPx-4; Flags: Precursor && PF00255:Glutathione peroxidase	GSHPx
ENSSSCG00000035622	59773309066756	666672246114917	686035802124811	685827046052303	826141490900655	575713134581995	693341791576352	105081914621777	915207985610045	794522387191021	120161969160284	893046077327178	802677081863055	804615459313812	UBE2D3	8	118203040	118233165	+	5051	protein_coding	- && P61079.1 RecName: Full=Ubiquitin-conjugating enzyme E2 D3; AltName: Full=(E3-independent) E2 ubiquitin-conjugating enzyme D3; AltName: Full=E2 ubiquitin-conjugating enzyme D3; AltName: Full=Ubiquitin carrier protein D3; AltName: Full=Ubiquitin-conjugating enzyme E2(17)KB 3; AltName: Full=Ubiquitin-conjugating enzyme E2-17 kDa 3; AltName: Full=Ubiquitin-protein ligase D3 >P61078.1 RecName: Fu…	UQ_con
ENSSSCG00000023277	759587709127972	79736743734959	614578184104532	478505249167197	824681098664573	453085442199082	587097051988272	797582862604057	130260139001972	696834232397769	113370768842326	136985300256054	671243889216473	684189677491678	NDUFA1	X	98218876	98223796	+	1475	protein_coding	- && Q67ER4.1 RecName: Full=RING finger protein 113A; AltName: Full=Zinc finger protein 183 && PF15879:NADH-ubiquinone oxidoreductase MWFE subunit|PF13920:Zinc finger, C3HC4 type (RING finger)|PF00642:Zinc finger C-x8-C-x5-C-x3-H type (and similar)	zf-CCCH
ENSSSCG00000009281	578851938375815	708693116245704	74149361901222	875910106034043	724516626210825	725813599820429	691975932003339	995514596417007	814164687405332	886517235710891	988568165930437	775500299993211	931238330527413	7224283561577	-	11	2310269	2380053	+	1811	protein_coding	- && Q8SQ72.1 RecName: Full=Gamma-sarcoglycan; Short=Gamma-SG && PF04790:Sarcoglycan complex subunit protein	-
ENSSSCG00000008222	634373160813347	713874163597331	674501247707197	609358315061936	782047163105833	544027285810755	684171423148456	101668263731031	784895496101737	735786152430137	110226861452923	112830382810603	893991982115928	777850481289659	-	3	58206921	58279245	+	1720	protein_coding	- && Q58CS7.4 RecName: Full=Charged multivesicular body protein 3; AltName: Full=Chromatin-modifying protein 3; AltName: Full=Vacuolar protein sorting-associated protein 24 && PF03357:Snf7	ESCRT-III
ENSSSCG00000017549	571905748100479	606844461429925	70630761184691	927734511591266	669688537469493	659251512123075	728674864064353	10234130866806	774971862069095	864726227301902	112728577343043	850496527457828	731534645961422	833643310424455	PHB	12	25584443	25609656	-	1597	protein_coding	- && P35232.1 RecName: Full=Prohibitin >Q3T165.1 RecName: Full=Prohibitin && PF01145:SPFH domain / Band 7 family	-
ENSSSCG00000038718	550812878595944	679023348735267	533631520330833	794172304068982	524104335556854	662454220091407	833410410358568	118266927039005	898511678318943	85880769866968	100084622327516	823307535465852	854634688580401	879801530741898	ADRM1	17	61692945	61698146	+	1606	protein_coding	- && Q98SH3.1 RecName: Full=Proteasomal ubiquitin receptor ADRM1; AltName: Full=Adhesion-regulating molecule 1; Short=ARM-1 && PF04683:Proteasome complex subunit Rpn13 ubiquitin receptor|PF16550:UCH-binding domain	-
ENSSSCG00000016991	100636285409791	850920309093753	657204309261696	764982728466178	526382699423484	690911646193091	736735587636767	115415637668268	929228094288187	968716090826266	728128107352783	494007466121886	628847329144078	883464321633649	DUSP1	16	51458020	51461086	+	1946	protein_coding	- && P28562.3 RecName: Full=Dual specificity protein phosphatase 1; AltName: Full=Dual specificity protein phosphatase hVH1; AltName: Full=Mitogen-activated protein kinase phosphatase 1; Short=MAP kinase phosphatase 1; Short=MKP-1; AltName: Full=Protein-tyrosine phosphatase CL100 && PF00782:Dual specificity phosphatase, catalytic domain|PF00581:Rhodanese-like domain	DSPc
ENSSSCG00000033456	545417487442014	547476276962673	938958445805892	566381339312368	656837432166676	493755407345291	826056043701064	113041124899709	686978411643666	100296012502777	120031537086392	78803541570806	842658427234113	778891724625632	GPR157	6	69556455	69581651	-	2566	protein_coding	- && Q5UAW9.2 RecName: Full=Probable G-protein coupled receptor 157 && PF00002:7 transmembrane receptor (Secretin family)	7tm_2
ENSSSCG00000000444	648155301397736	761613348475786	473403128042196	761328552181172	668006036783219	671223157857591	704397484196764	977021085941006	811679351705259	812942183859002	101874937778565	101758265780746	769001901713997	861465532660915	DCTN2	5	22799286	22814364	-	1941	protein_coding	- && Q3ZCF0.1 RecName: Full=Dynactin subunit 2 && PF04912:Dynamitin	-
ENSSSCG00000010861	882512008858501	928994392339184	141530692512651	653088177318049	471106410675725	471887674619173	839694480973026	807873927455758	122960453626042	668399717773287	612123094659192	528982882100196	545026079485289	897447838267636	COQ8A	10	14596599	14643774	+	3426	protein_coding	- && Q29RI0.1 RecName: Full=Atypical kinase COQ8A, mitochondrial; AltName: Full=Chaperone activity of bc1 complex-like; Short=Chaperone-ABC1-like; AltName: Full=Coenzyme Q protein 8A; AltName: Full=aarF domain-containing protein kinase 3; Flags: Precursor && PF03109:ABC1 family	ABC1
ENSSSCG00000031513	459187355463913	595263992933839	51997895695298	730950361251231	779242933364908	621299958669408	629428609225199	118897828298683	846924181216398	702634965061494	12035011137153	916027934053274	911356394411397	820388276914497	HRAS	2	299660	302501	-	1158	protein_coding	- && P01112.1 RecName: Full=GTPase HRas; AltName: Full=H-Ras-1; AltName: Full=Ha-Ras; AltName: Full=Transforming protein p21; AltName: Full=c-H-ras; AltName: Full=p21ras; Contains: RecName: Full=GTPase HRas, N-terminally processed; Flags: Precursor >Q61411.2 RecName: Full=GTPase HRas; AltName: Full=H-Ras-1; AltName: Full=Transforming protein p21; AltName: Full=c-H-ras; AltName: Full=p21ras; Conta…	Ras
ENSSSCG00000039148	608451552565759	820682781267974	504630467781516	958321283270573	574595563568741	632072354433737	793347448359843	10328717934151	834616871423097	978690463934278	75906104761494	598920660835243	903280998975944	898278996771261	P4HB	12	1121793	1131291	+	2375	protein_coding	- && P05307.1 RecName: Full=Protein disulfide-isomerase; Short=PDI; AltName: Full=Cellular thyroid hormone-binding protein; AltName: Full=Prolyl 4-hydroxylase subunit beta; AltName: Full=p55; Flags: Precursor && PF00085:Thioredoxin|PF13848:Thioredoxin-like domain	-
ENSSSCG00000040125	474231905684411	769312129766657	474113979853202	745299503956318	598747533166958	514548890041569	683331689664632	924851156585651	961388432156388	708779978859623	103143045253308	123031764626815	967185579018144	79724217074006	NOL3	6	27809430	27818750	+	2654	protein_coding	- && O60936.2 RecName: Full=Nucleolar protein 3; AltName: Full=Apoptosis repressor with CARD; AltName: Full=Muscle-enriched cytoplasmic protein; Short=Myp; AltName: Full=Nucleolar protein of 30 kDa; Short=Nop30 && PF00619:Caspase recruitment domain|PF00447:HSF-type DNA-binding	HSF_DNA-bind
ENSSSCG00000040571	629877770696193	77520146040631	514712019740788	545756570443656	638614756489169	438339892803256	701622094881617	836842444727038	102992609725592	856771283209271	880014848223328	1261686424887	794542220762957	966896201553241	-	8	19701078	19714561	+	1012	protein_coding	- && Q8N5G0.3 RecName: Full=Small integral membrane protein 20; AltName: Full=Mitochondrial translation regulation assembly intermediate of cytochrome c oxidase protein of 7 kDa; Short=MITRAC7 && PF15061:Domain of unknown function (DUF4538)	-
ENSSSCG00000034386	823366746286141	108429383794978	108626224440017	975654259866185	706526553516188	562606629453514	627724099939372	632068790576259	105766969237633	560156906670386	399208553976575	544317024631831	632843259510679	114711566243716	ATP2A2	14	31674757	31744973	+	5599	protein_coding	- && P11607.1 RecName: Full=Sarcoplasmic/endoplasmic reticulum calcium ATPase 2; Short=SERCA2; Short=SR Ca(2+)-ATPase 2; AltName: Full=Calcium pump 2; AltName: Full=Calcium-transporting ATPase sarcoplasmic reticulum type, slow twitch skeletal muscle isoform; AltName: Full=Endoplasmic reticulum class 1/2 Ca(2+) ATPase && PF00690:Cation transporter/ATPase, N-terminus|PF00689:Cation transporting ATP…	E1-E2_ATPase
ENSSSCG00000014443	872491441880266	969026972670151	697898757357168	640897152844765	730228851244615	608916011267506	680109232820896	112812880181475	749762460492532	795990003418842	674790587840479	61068649244344	925248960981163	736308140066816	CAMK2A	2	151248356	151308658	-	4870	protein_coding	- && Q5RCC4.2 RecName: Full=Calcium/calmodulin-dependent protein kinase type II subunit alpha; Short=CaM kinase II subunit alpha; Short=CaMK-II subunit alpha >Q9UQM7.2 RecName: Full=Calcium/calmodulin-dependent protein kinase type II subunit alpha; Short=CaM kinase II subunit alpha; Short=CaMK-II subunit alpha && PF00069:Protein kinase domain|PF08332:Calcium/calmodulin dependent protein kinase II…	Pkinase
ENSSSCG00000001068	689129469752285	953598758715746	557714186425714	84800880239025	623315970430074	822656943178815	675098172520675	103000408329142	827485533036716	787131959151669	752354938921612	627907457174813	752775173571404	870327313181631	CAP2	7	13211573	13350962	+	3077	protein_coding	- && P40123.1 RecName: Full=Adenylyl cyclase-associated protein 2; Short=CAP 2 && PF08603:Adenylate cyclase associated (CAP) C terminal|PF01213:Adenylate cyclase associated (CAP) N terminal	-
novel.45	587994409960937	713045041456103	637074117990838	518397248002379	802271877410793	483358505963713	757214309923222	781022623126166	1027959050951	7616078632501	105076787216283	113744954154377	833069674557211	71967822982742	-	13	133969371	133970585	-	861	-	- && - && -	-
ENSSSCG00000026098	787575049447596	865694279967386	726239855692146	689016632309392	85943054471514	855719945424127	552936257277716	886260917143905	5328606542431	69471793734537	759869286171502	62462367216943	107316991266294	878028461321186	CMYA5	2	88391167	88506979	+	13146	protein_coding	- && Q8N3K9.3 RecName: Full=Cardiomyopathy-associated protein 5; AltName: Full=Dystrobrevin-binding protein 2; AltName: Full=Genethonin-3; AltName: Full=Myospryn; AltName: Full=SPRY domain-containing protein 2; AltName: Full=Tripartite motif-containing protein 76 && PF00041:Fibronectin type III domain	fn3
ENSSSCG00000003506	78662424387414	995446274965841	591012582281748	736794476494999	715315621257101	672194956599376	683652800084226	964464806438144	796436455445568	701144802963088	614731079699637	617167990972054	860169814095063	10460503323099	PINK1	6	78863190	78884644	+	3076	protein_coding	- && Q9BXM7.1 RecName: Full=Serine/threonine-protein kinase PINK1, mitochondrial; AltName: Full=BRPK; AltName: Full=PTEN-induced putative kinase protein 1; Flags: Precursor && PF00069:Protein kinase domain	Pkinase
ENSSSCG00000007165	576624839250129	686912422975266	617061368630194	673409213584903	721402872167785	553589455423384	658290276721535	102003623514378	693837394798358	767796760772833	115464709305422	987135266397474	93174939269539	726843196111997	MRPS26	17	32629282	32631430	-	1050	protein_coding	- && Q3SZ86.1 RecName: Full=28S ribosomal protein S26, mitochondrial; Short=MRP-S26; Short=S26mt; Flags: Precursor && PF14943:Mitochondrial ribosome subunit S26	-
ENSSSCG00000013905	641346718588522	795364273635444	595802013711601	808274546550816	650321583829189	683070110718644	728429834971767	888555473025457	859412227647966	859054655683065	823517589773498	743986105707236	884586960960391	803414796276703	FKBP8	2	59252073	59267165	+	2800	protein_coding	- && Q14318.2 RecName: Full=Peptidyl-prolyl cis-trans isomerase FKBP8; Short=PPIase FKBP8; AltName: Full=38 kDa FK506-binding protein; Short=38 kDa FKBP; Short=FKBP-38; Short=hFKBP38; AltName: Full=FK506-binding protein 8; Short=FKBP-8; AltName: Full=FKBPR38; AltName: Full=Rotamase && PF00254:FKBP-type peptidyl-prolyl cis-trans isomerase|PF13432:Tetratricopeptide repeat	FKBP_C
ENSSSCG00000017489	56218947539146	885263001316379	53229750282798	803380310443339	587925981646287	603233583300422	764859671648854	114705438856925	820479812510253	752509526620542	881069800882676	756720926074822	774257872921643	875159741833203	PSMD3	12	22344751	22360744	-	2367	protein_coding	- && Q2KJ46.1 RecName: Full=26S proteasome non-ATPase regulatory subunit 3; AltName: Full=26S proteasome regulatory subunit RPN3 && PF01399:PCI domain|PF08375:Proteasome regulatory subunit C-terminal	-
ENSSSCG00000016893	587785578062506	633322361251074	410139152313915	556690755238062	67577322206699	491524322795422	67129384235295	891138259221877	109523555706102	744423299232367	110392081007735	118361564379257	80188418821281	868711217183477	NDUFS4	16	32874450	32987828	+	2891	protein_coding	- && Q66XS7.1 RecName: Full=NADH dehydrogenase [ubiquinone] iron-sulfur protein 4, mitochondrial; AltName: Full=Complex I-18 kDa; Short=CI-18 kDa; AltName: Full=NADH-ubiquinone oxidoreductase 18 kDa subunit; Flags: Precursor && PF04800:ETC complex I subunit conserved region	-
ENSSSCG00000004470	628598822790044	74086796908947	491090183869284	642215871266256	796475996927597	609361741239381	606140236896288	805258521007611	83178508033678	719032313637423	931657540646275	11216866349575	897510461666648	789171420201086	-	1	86953923	86987465	+	1578	protein_coding	- && Q9DCB1.1 RecName: Full=High mobility group nucleosome-binding domain-containing protein 3 && PF01101:HMG14 and HMG17	-
ENSSSCG00000024784	608366574950366	778956378138433	536785284597048	102476435947826	544799303455613	748950907100493	610503901543168	10093823884721	808548464424666	102338896233932	703584019433773	512694176838974	839383385332489	764194796799005	CACNA1S	10	23502898	23568032	-	8221	protein_coding	- && P07293.1 RecName: Full=Voltage-dependent L-type calcium channel subunit alpha-1S; AltName: Full=Calcium channel, L type, alpha-1 polypeptide, isoform 3, skeletal muscle; AltName: Full=Voltage-gated calcium channel subunit alpha Cav1.1 && PF08763:Voltage gated calcium channel IQ domain|PF00520:Ion transport protein|PF16905:Voltage-dependent L-type calcium channel, IQ-associated	Ion_trans
ENSSSCG00000032364	631445949450644	660251467163113	662213138734671	57766324503073	620933620583663	476487827502458	721482793705804	73170880564478	763820170284041	873149787974656	118408150703916	113997336404503	745175873283668	713080506987046	SELENOH	2	13228312	13230076	-	776	protein_coding	- && Q8IZQ5.2 RecName: Full=Selenoprotein H; Short=SelH && -	-
ENSSSCG00000006325	562001114519258	561129951368953	600681109312144	702423609197467	638558272426653	542773236764505	720043921979371	710751599656774	128496702441457	535114762991883	908564416232707	106942760403238	739341045269102	895794779397049	MGST3	4	85069603	85095004	-	896	protein_coding	- && O14880.1 RecName: Full=Microsomal glutathione S-transferase 3; Short=Microsomal GST-3; AltName: Full=Microsomal GST-III && PF01124:MAPEG family	-
novel.109	141230285057989	150026838438116	109041122742636	20129154174017	119148150581916	63700950961306	336705580656715	160473631184379	447609420845617	684395951766829	540409732146255	78919187776648	982746837874231	47894972260972	-	2	6809626	6811970	-	2345	-	- && - && -	-
ENSSSCG00000036658	543746493325835	677918773468883	630074209566243	656388352662422	643314806315227	601964535438341	715913369304473	937849393379505	769379788089433	791435344611632	100245698559916	890453677766796	798335297478903	76515506887594	PSMD8	6	47289886	47297059	+	1586	protein_coding	- && P48556.2 RecName: Full=26S proteasome non-ATPase regulatory subunit 8; AltName: Full=26S proteasome regulatory subunit RPN12; AltName: Full=26S proteasome regulatory subunit S14; AltName: Full=p31 && PF10075:CSN8/PSMD8/EIF3K family	-
ENSSSCG00000028865	465880103922564	674449728609681	447545489048364	638183118542449	606200157041386	498899573541496	659599070227424	963326126208131	902662853554308	738716828042332	1033545692495	10590582348918	847842835650985	83169856816299	SAP18	11	1291202	1298983	+	2548	protein_coding	- && Q3T022.1 RecName: Full=Histone deacetylase complex subunit SAP18; AltName: Full=18 kDa Sin3-associated polypeptide; AltName: Full=Sin3-associated polypeptide p18 && PF06487:Sin3 associated polypeptide p18 (SAP18)	-
ENSSSCG00000008303	583342092709096	621665107190438	572415726939574	815985772863971	617337421170476	638807138311986	647124822500042	743137480503549	755134535235673	811938964083239	949794348221972	943948690938536	826063965055072	824709969909977	CCT7	3	69526534	69546548	-	2454	protein_coding	- && Q2NKZ1.1 RecName: Full=T-complex protein 1 subunit eta; Short=TCP-1-eta; AltName: Full=CCT-eta; Contains: RecName: Full=T-complex protein 1 subunit eta, N-terminally processed && PF00118:TCP-1/cpn60 chaperonin family	-
ENSSSCG00000007160	610782159228109	655814848792459	409956994547323	608100818343746	628712662496825	613627258779074	548954104893083	910291507854512	732956320715397	782004325604673	11600644607816	111345450406559	829909222953529	735224979149906	DDRGK1	17	32479976	32491400	+	1506	protein_coding	- && Q1LZB0.1 RecName: Full=DDRGK domain-containing protein 1; Flags: Precursor && PF09756:DDRGK domain	-
ENSSSCG00000014128	730578675205847	650700490501223	797521002616111	566103262454222	712301693682969	526364499909268	357170331433356	879755562042643	932371496052342	554398976791589	904552067154263	105566461769855	623408110623639	994945990198398	CKMT2	2	89796474	89832991	+	7653	protein_coding	- && Q3ZBP1.1 RecName: Full=Creatine kinase S-type, mitochondrial; AltName: Full=Basic-type mitochondrial creatine kinase; Short=Mib-CK; AltName: Full=Sarcomeric mitochondrial creatine kinase; Short=S-MtCK; Flags: Precursor && PF08333:Protein of unknown function (DUF1725)|PF02807:ATP:guanido phosphotransferase, N-terminal domain|PF00217:ATP:guanido phosphotransferase, C-terminal catalytic domain	-
ENSSSCG00000008268	469486942359284	712433407354114	397559623844354	578159590670201	571130844621629	574647415038866	691934099199396	967669369557277	847214151939027	88865365830189	125158471001271	793931768924236	758916373348254	767161480539622	AUP1	3	68519969	68523076	+	1554	protein_coding	- && A1L134.1 RecName: Full=Ancient ubiquitous protein 1 && PF02845:CUE domain	CUE
ENSSSCG00000017510	566022840471168	922335076354356	53099289479118	960594389446502	747701344309311	649707806083158	537109551481748	107103804690097	791414251559946	792405631310424	855650515562713	64017474116417	584619909561201	619369020003477	CACNB1	12	23037810	23060491	+	4000	protein_coding	- && Q9MZL7.1 RecName: Full=Voltage-dependent L-type calcium channel subunit beta-1; Short=CAB1; AltName: Full=Calcium channel voltage-dependent subunit beta 1 && PF00625:Guanylate kinase|PF12052:Voltage gated calcium channel subunit beta domain 4Aa N terminal	-
ENSSSCG00000026606	636184702266965	665771384169139	636277614758021	617609899187089	762988219965161	596179477986361	709686716661866	67966665129143	70786407634919	786876230769879	819323119641052	87983025445481	96315231390744	798367399029427	PAIP2	2	141237456	141260206	+	1566	protein_coding	- && Q9BPZ3.1 RecName: Full=Polyadenylate-binding protein-interacting protein 2; Short=PABP-interacting protein 2; Short=PAIP-2; Short=Poly(A)-binding protein-interacting protein 2 && PF07145:Ataxin-2 C-terminal region	PAM2
ENSSSCG00000010359	690211044230999	752089230905213	607007294810675	701444065977247	936855033781441	614879549571212	620547503683429	786249998836083	713601161079211	67436188553509	838772191571257	89607031082001	809774597062987	606379816057193	LDB3	14	87644242	87722251	+	10572	protein_coding	- && O75112.2 RecName: Full=LIM domain-binding protein 3; AltName: Full=Protein cypher; AltName: Full=Z-band alternatively spliced PDZ-motif protein && PF00412:LIM domain|PF00595:PDZ domain (Also known as DHR or GLGF)|PF15936:Domain of unknown function (DUF4749)	PDZ
ENSSSCG00000015650	832517424334074	55724052477502	944704352517253	628624000974907	7854623714079	591058369821944	626073025515897	897913294804488	938253593691864	565526601595781	738828825029525	555923358018287	811754728379906	757205975507234	MAPKAPK2	9	67314484	67365061	+	2646	protein_coding	- && P49137.1 RecName: Full=MAP kinase-activated protein kinase 2; Short=MAPK-activated protein kinase 2; Short=MAPKAP kinase 2; Short=MAPKAP-K2; Short=MAPKAPK-2; Short=MK-2; Short=MK2 && PF00069:Protein kinase domain	Pkinase
ENSSSCG00000037847	578684350789441	708346427943287	477314073023453	611822126897785	691304905503894	593279101748306	651240493097956	87042104945395	793576645123003	752080560969559	10099047826623	818454879863969	884921485579746	78695531250926	MOB2	2	959469	994432	-	1627	protein_coding	- && Q8VI63.1 RecName: Full=MOB kinase activator 2; AltName: Full=Mob2 homolog; AltName: Full=Mps one binder kinase activator-like 2; AltName: Full=Ovary-specific MOB-like protein && PF03637:Mob1/phocein family	-
ENSSSCG00000007949	728821473278453	90349690327659	560089462198692	907397548114425	725290238631104	876089301236703	541626350720647	106069331878813	757301001848192	64949170349922	502476962220946	494591078826887	823605975511942	691699353904274	SRL	3	38073562	38111932	+	6689	protein_coding	- && Q7TQ48.1 RecName: Full=Sarcalumenin; Flags: Precursor && PF16880:N-terminal EH-domain containing protein|PF00350:Dynamin family	-
ENSSSCG00000039670	688885410291702	733298567884459	659841162393021	812290911097937	602192700834746	661155152661061	718344173476119	101295416951305	744800756288763	775949073855879	655231432325937	424175678053526	921729371252095	778636585607529	EPN1	6	59789946	59802281	+	2462	protein_coding	- && O88339.1 RecName: Full=Epsin-1; AltName: Full=EPS-15-interacting protein 1 && PF01417:ENTH domain	-
ENSSSCG00000040827	581977291463873	562429724059575	382032701004589	763898878453547	633925296282909	574914083322707	617878083913588	72021179928683	71956352857942	655530072916813	105274841285911	118588508293164	937456633198891	78117599639841	-	13	196210011	196224923	-	1045	protein_coding	- && P57076.1 RecName: Full=UPF0769 protein C21orf59 && PF11069:Protein of unknown function (DUF2870)	-
ENSSSCG00000002040	539104569128824	487431816367625	407511884120831	532399737435013	706728590191871	493216145732762	701622094881617	865131847516108	81813617176115	779902336481729	122840541371977	117088449100634	747309461968375	681282086024836	MRPL52	7	76187446	76191617	-	924	protein_coding	- && P0C2B7.1 RecName: Full=39S ribosomal protein L52, mitochondrial; Short=L52mt; Short=MRP-L52; Flags: Precursor && -	-
ENSSSCG00000009192	861862137397922	807392469372077	715918271570807	637219142886054	775819263294665	596338718005081	779869080405014	664951659160109	854761729787712	550000771853723	709434637053078	688162889910759	709348469619876	761316205664922	PDLIM5	8	125044028	125259948	-	7069	protein_coding	- && Q8CI51.4 RecName: Full=PDZ and LIM domain protein 5; AltName: Full=Enigma homolog; AltName: Full=Enigma-like PDZ and LIM domains protein && PF00412:LIM domain|PF00595:PDZ domain (Also known as DHR or GLGF)|PF15936:Domain of unknown function (DUF4749)	LIM
ENSSSCG00000037606	538358684688599	707501157470697	523458268203403	69379655775936	577091223312189	544174374967595	777170635506956	774135927886141	90283274185101	725553388889225	966989795916685	101221308489198	661519315024362	674923463953789	PSMB3	12	23346978	23357615	-	884	protein_coding	- && P33672.3 RecName: Full=Proteasome subunit beta type-3; AltName: Full=Proteasome chain 13; AltName: Full=Proteasome component C10-II; AltName: Full=Proteasome theta chain && PF00227:Proteasome subunit	Proteasome
ENSSSCG00000014725	913591188328175	809072444130678	921807673216937	475118951783186	976709424173215	272276729237531	832159616917842	855464796167114	829770332763307	772809393127547	606491231672078	844200764811599	350540309518573	618860363728571	HBB	9	4621187	4809453	-	957	protein_coding	- && P02067.3 RecName: Full=Hemoglobin subunit beta; AltName: Full=Beta-globin; AltName: Full=Hemoglobin beta chain && PF00042:Globin	-
ENSSSCG00000002467	70440938042155	630809631081232	489969840362173	541330549088422	799707662637702	635435745275136	886987741846261	818446869302768	576977615011772	886399077053877	774988133373051	75742833391049	878571804974165	66867924776313	ASB2	7	115207557	115258654	-	5882	protein_coding	- && Q3SX45.1 RecName: Full=Ankyrin repeat and SOCS box protein 2; Short=ASB-2 && PF13637:Ankyrin repeats (many copies)|PF13857:Ankyrin repeats (many copies)|PF12796:Ankyrin repeats (3 copies)	-
ENSSSCG00000033027	461148974465378	433432986930159	504423422086916	523652941186332	598223282374559	430900182704603	748640837615535	830155829305407	821312923785469	715550235631486	962023155719758	114295948896324	944850400218279	908624235108697	CIAO2B	6	27610470	27612592	-	650	protein_coding	- && Q9Y3D0.1 RecName: Full=Mitotic spindle-associated MMXD complex subunit MIP18; AltName: Full=MSS19-interacting protein of 18 kDa; AltName: Full=Protein FAM96B && PF01883:Domain of unknown function DUF59	-
ENSSSCG00000037046	471283884976423	410316241337383	469981871254645	928805428994829	598116513484307	615854961654231	619667890330427	999026975620053	69648607067668	688840892855899	926182343202349	932064079428264	761731082468448	897282288509656	TUBB4B	AEMK02000682.1	665246	719430	-	2214	protein_coding	- && P68371.1 RecName: Full=Tubulin beta-4B chain; AltName: Full=Tubulin beta-2 chain; AltName: Full=Tubulin beta-2C chain >P68372.1 RecName: Full=Tubulin beta-4B chain; AltName: Full=Tubulin beta-2C chain >Q3MHM5.1 RecName: Full=Tubulin beta-4B chain; AltName: Full=Tubulin beta-2C chain && PF00091:Tubulin/FtsZ family, GTPase domain|PF03953:Tubulin C-terminal domain	Tubulin
ENSSSCG00000007826	638731094704078	609028508915687	445911148954329	688616378589202	605828118988007	574683006973787	630970218926439	985210809289407	719462835136637	759245545401032	101496302509154	879954271448943	631794602014242	804993155354153	-	3	21548348	21593673	-	1564	protein_coding	- && Q3T0H0.1 RecName: Full=Leucine carboxyl methyltransferase 1; AltName: Full=[Phosphatase 2A protein]-leucine-carboxy methyltransferase 1 && PF04072:Leucine carboxyl methyltransferase	-
ENSSSCG00000024144	617156566188629	775131472031681	527247255790693	67401665716826	712735237738127	541594387786042	431663745340549	780139089683004	10983840507638	564013955910858	886695474735241	93693197529164	645545670488638	776677742974091	-	2	77080375	77087361	-	3211	protein_coding	- && P42026.1 RecName: Full=NADH dehydrogenase [ubiquinone] iron-sulfur protein 7, mitochondrial; AltName: Full=Complex I-20kD; Short=CI-20kD; AltName: Full=NADH-ubiquinone oxidoreductase 20 kDa subunit; AltName: Full=PSST subunit; Flags: Precursor && PF01058:NADH ubiquinone oxidoreductase, 20 Kd subunit	-
ENSSSCG00000037775	840742418088581	679402602212377	167562815435062	784722712822717	153574181573889	916508936669194	491428435180283	862577727993474	786968220091747	673263535554154	762862821006414	559347181313418	58971242261644	315831953380028	-	AEMK02000452.1	3583001	3841357	-	8585	protein_coding	- && P01877.3 RecName: Full=Ig alpha-2 chain C region && PF07654:Immunoglobulin C1-set domain	C1-set
ENSSSCG00000034647	57521273339477	520915559591081	558580972908307	611785109350382	616030757280564	470190466010539	624483225849089	777399946066302	908715865470344	575340655378686	114674802901552	114683895767451	68487388081489	728512591458918	MRPS15	6	92541506	92547830	-	1013	protein_coding	- && P82914.1 RecName: Full=28S ribosomal protein S15, mitochondrial; Short=MRP-S15; Short=S15mt; Flags: Precursor && PF00312:Ribosomal protein S15	-
ENSSSCG00000009405	671166360985312	735464100436305	810360847039499	724991500324117	805678171415442	673541601869694	530133874983394	764147518168318	873743706686607	53067173338045	794040535461859	671638178309308	62453228884905	727362063749899	SUCLA2	11	19616499	19675791	+	2506	protein_coding	- && Q148D5.1 RecName: Full=Succinate--CoA ligase [ADP-forming] subunit beta, mitochondrial; AltName: Full=ATP-specific succinyl-CoA synthetase subunit beta; AltName: Full=Succinyl-CoA synthetase beta-A chain; Short=SCS-betaA; Flags: Precursor && PF08442:ATP-grasp domain|PF00549:CoA-ligase	-
ENSSSCG00000012050	785209891307597	383537061029601	117702778293483	581408693491046	102434878455214	209222380683531	496831359696966	108230806177777	576673506394856	775042215965362	97136714095466	443801474209143	288511448143572	113943579333222	-	13	198102098	198205629	-	3348	protein_coding	- && P53805.4 RecName: Full=Calcipressin-1; AltName: Full=Adapt78; AltName: Full=Down syndrome critical region protein 1; AltName: Full=Myocyte-enriched calcineurin-interacting protein 1; Short=MCIP1; AltName: Full=Regulator of calcineurin 1 && PF04847:Calcipressin	-
ENSSSCG00000013757	520715280471877	572052264290836	516594426177272	503268545081321	780645418106676	46248941523673	707408008918083	732241504784736	777717285861137	689523908782737	113712113819156	108837076610059	691846287467064	744107395126986	C19orf53	2	65342498	65346439	-	966	protein_coding	- && Q9UNZ5.1 RecName: Full=Leydig cell tumor 10 kDa protein homolog && PF09495:Protein of unknown function (DUF2462)	-
ENSSSCG00000000071	588670760567429	70110298718726	655537995704026	632836722854242	840327599179424	678452321076634	487119502978558	754252423292408	647672519748383	617203890558659	908374665508796	918174157885374	73792483355018	709643766622742	ST13	5	7577970	7617762	+	3766	protein_coding	- && P50502.2 RecName: Full=Hsc70-interacting protein; Short=Hip; AltName: Full=Aging-associated protein 2; AltName: Full=Progesterone receptor-associated p48 protein; AltName: Full=Protein FAM10A1; AltName: Full=Putative tumor suppressor ST13; AltName: Full=Renal carcinoma antigen NY-REN-33; AltName: Full=Suppression of tumorigenicity 13 protein && PF13414:TPR repeat	-
ENSSSCG00000022301	403240331571047	480795884858243	639360797416446	746562037524855	741941588397181	658877006350866	727734810982284	812979945786705	722612709931329	669493492658287	103293484955287	766907066708377	725051743049534	716173781386317	EIF4EBP1	15	48422816	48443399	-	2308	protein_coding	- && Q0P5A7.1 RecName: Full=Eukaryotic translation initiation factor 4E-binding protein 1; Short=4E-BP1; Short=eIF4E-binding protein 1 && PF05456:Eukaryotic translation initiation factor 4E binding protein (EIF4EBP)	-
ENSSSCG00000000045	612626636417237	740699256676568	511051314440289	501810349292497	77124478822916	468350967115019	506311482967827	644984490698076	916626118571412	620433586850125	995611736445477	121165494905283	724261651117164	611436987206572	NDUFA6	5	6562011	6567647	+	1267	protein_coding	- && P56556.3 RecName: Full=NADH dehydrogenase [ubiquinone] 1 alpha subcomplex subunit 6; AltName: Full=Complex I-B14; Short=CI-B14; AltName: Full=LYR motif-containing protein 6; AltName: Full=NADH-ubiquinone oxidoreductase B14 subunit && PF05347:Complex 1 protein (LYR family)	-
ENSSSCG00000017940	46033669509441	594324257245182	468904049592941	506902964840627	54611699920994	521055590299323	712781592531164	80057396655019	785005183000942	814778298701379	122169750234701	959212021997967	707136137725217	705040800900278	GPS2	12	52664873	52667610	-	1234	protein_coding	- && Q13227.3 RecName: Full=G protein pathway suppressor 2; Short=GPS-2 && PF15991:G-protein pathway suppressor	-
ENSSSCG00000015384	646977627030916	578618824409921	411727353288444	573020895237568	788495491637072	525691282900351	566406788460615	637268275174353	850314585596396	69890849489757	103312045051304	105170618536122	750448758174921	643795430290561	TOMM7	9	91569909	91578998	-	594	protein_coding	- && Q2KI08.1 RecName: Full=Mitochondrial import receptor subunit TOM7 homolog; AltName: Full=Translocase of outer membrane 7 kDa subunit homolog >A1XQS2.1 RecName: Full=Mitochondrial import receptor subunit TOM7 homolog; AltName: Full=Translocase of outer membrane 7 kDa subunit homolog && PF08038:TOM7 family	-
ENSSSCG00000007692	563406176927497	754839535508486	766678366068848	624029858254274	738268310866438	761181247551341	779781128348088	897187643925938	73863690793879	67973863391265	593063829262495	430327859740634	676939636171565	751536464664252	-	3	9994836	10023289	+	3602	protein_coding	- && P61983.2 RecName: Full=14-3-3 protein gamma; Contains: RecName: Full=14-3-3 protein gamma, N-terminally processed >P61981.2 RecName: Full=14-3-3 protein gamma; AltName: Full=Protein kinase C inhibitor protein 1; Short=KCIP-1; Contains: RecName: Full=14-3-3 protein gamma, N-terminally processed >P61982.2 RecName: Full=14-3-3 protein gamma; Contains: RecName: Full=14-3-3 protein gamma, N-termi…	-
ENSSSCG00000009241	596361493405304	70888648919729	487781106462368	565761600877416	697043659071331	517537096932763	603497458941851	843742200015385	720848853373911	62730363786391	865147337803014	102472588779756	819257750609107	642217335084516	COPS4	8	135280502	135314460	-	1806	protein_coding	- && Q9BT78.1 RecName: Full=COP9 signalosome complex subunit 4; Short=SGN4; Short=Signalosome subunit 4; AltName: Full=JAB1-containing signalosome subunit 4 >Q4R5E6.1 RecName: Full=COP9 signalosome complex subunit 4; Short=SGN4; Short=Signalosome subunit 4 >A7Y521.1 RecName: Full=COP9 signalosome complex subunit 4; Short=SGN4; Short=Signalosome subunit 4 && PF01399:PCI domain	-
ENSSSCG00000006016	533720693248031	657099572022398	491796470595622	640346989101195	723203526825974	491814386882364	59965377213342	650433130999034	835882566991288	690795301047495	962645877001464	89779107499015	793723956382163	700783052804001	EIF3H	4	21955042	22058707	+	7560	protein_coding	- && Q56JZ5.1 RecName: Full=Eukaryotic translation initiation factor 3 subunit H; Short=eIF3h; AltName: Full=Eukaryotic translation initiation factor 3 subunit 3; AltName: Full=eIF-3-gamma; AltName: Full=eIF3 p40 subunit && PF01398:JAB1/Mov34/MPN/PAD-1 ubiquitin protease	Mov34
ENSSSCG00000008571	50538685438853	549935137238104	865860404607471	586523409415998	449953379687446	599438240321964	586864178981368	982363379204756	895569260869484	71575648621412	880449853091456	870676168519975	521257004442751	63757786507077	HADHA	3	112752865	112797735	+	3298	protein_coding	- && Q29554.1 RecName: Full=Trifunctional enzyme subunit alpha, mitochondrial; AltName: Full=78 kDa gastrin-binding protein; AltName: Full=TP-alpha; Includes: RecName: Full=Long-chain enoyl-CoA hydratase; Includes: RecName: Full=Long chain 3-hydroxyacyl-CoA dehydrogenase; Flags: Precursor && PF02737:3-hydroxyacyl-CoA dehydrogenase, NAD binding domain|PF00725:3-hydroxyacyl-CoA dehydrogenase, C-ter…	3HCDH_N
ENSSSCG00000038493	492432169119325	56264502771498	396094432813008	530282102444014	692618429651983	567874785101822	693802177149461	810156565984093	832023101271226	561217206930113	103247268548043	962763354438873	775138233366432	695754877625906	PFDN1	2	142008962	142077925	-	1945	protein_coding	- && Q5RAM7.1 RecName: Full=Prefoldin subunit 1 && PF01920:Prefoldin subunit	-
ENSSSCG00000009327	609685794174459	757437141408735	576784783870595	599446382199232	705359790530693	648616015223418	716133081299093	678009884327207	696001373723862	650687615140947	786623436887746	686788840334276	792295313216788	647850450693117	-	11	7196633	7320841	-	1907	protein_coding	- && B2RPK0.1 PUTATIVE PSEUDOGENE: RecName: Full=Putative high mobility group protein B1-like 1; AltName: Full=High mobility group protein B1 pseudogene 1; AltName: Full=Putative high mobility group protein 1-like 1; Short=HMG-1L1 && PF09011:HMG-box domain|PF00505:HMG (high mobility group) box	HMG_box
ENSSSCG00000026617	496262110570701	671495374333227	534698187303842	578902092004052	662428241570127	531673240096938	608017024053056	821860450227522	696146451995453	731338646228897	937926765493745	883010503521129	704702135090554	680917814735522	EIF2S2	17	37538316	37570225	-	2759	protein_coding	- && P41035.1 RecName: Full=Eukaryotic translation initiation factor 2 subunit 2; AltName: Full=Eukaryotic translation initiation factor 2 subunit beta; Short=eIF-2-beta && PF01873:Domain found in IF2B/IF5	-
ENSSSCG00000006174	617338260787686	909122410315187	491766856766953	548949872684045	64149531943292	77217365488339	579562834529928	826972234151624	568554932064114	713770244528706	566523924202334	435565977982306	10064947922618	857432729290637	JPH1	4	61628299	61716546	+	4283	protein_coding	- && Q9HDC5.2 RecName: Full=Junctophilin-1; Short=JP-1; AltName: Full=Junctophilin type 1 && PF02493:MORN repeat	MORN
ENSSSCG00000016722	717641638781872	848804885676561	414095037160643	721791308498685	94019052599939	665589937682983	648175353698481	103226509504118	719727170371126	522772084381051	67815340068275	602774156292714	598678777609613	400815042366919	UBE2D4	18	48733366	48756291	-	3204	protein_coding	- && Q9Y2X8.1 RecName: Full=Ubiquitin-conjugating enzyme E2 D4; AltName: Full=E2 ubiquitin-conjugating enzyme D4; AltName: Full=HBUCE1; AltName: Full=Ubiquitin carrier protein D4; AltName: Full=Ubiquitin-protein ligase D4 && PF00179:Ubiquitin-conjugating enzyme	UQ_con
ENSSSCG00000039544	478961275992853	479042434538818	428614354562472	538002258476806	661612840264181	487306165662887	710330759127287	702130255008169	893308284438371	605784476036351	111909699072282	103303156576021	638353428252486	698906481417536	RPS24	14	80473889	81067417	+	15511	protein_coding	- && Q5RAQ8.1 RecName: Full=40S ribosomal protein S24 >Q56JU9.2 RecName: Full=40S ribosomal protein S24 && PF01282:Ribosomal protein S24e	Ribosomal_S24e
ENSSSCG00000039557	456028163688989	570030563393547	645371239483446	546952770281251	786793130391525	451221367879822	691938176385158	791287699168383	724175771598598	564501664476067	704833720268303	100147000548301	804628623287959	725888612965219	TRIM54	3	111834151	111852745	-	3964	protein_coding	- && Q5XIH6.1 RecName: Full=Tripartite motif-containing protein 54; AltName: Full=RING finger protein 30 && PF00473:Corticotropin-releasing factor family|PF13445:RING-type zinc-finger	-
ENSSSCG00000016737	449760150744693	593360680274042	551150450766755	755944651755214	661912746397966	568634269543336	730773803888488	999351355892662	73860562846761	756087236431837	822806932033539	740687313799539	514144504789852	560624589979713	-	18	50562027	50566868	-	2191	protein_coding	- && P62936.2 RecName: Full=Peptidyl-prolyl cis-trans isomerase A; Short=PPIase A; AltName: Full=Cyclophilin A; AltName: Full=Cyclosporin A-binding protein; AltName: Full=Rotamase A; Contains: RecName: Full=Peptidyl-prolyl cis-trans isomerase A, N-terminally processed >P62935.2 RecName: Full=Peptidyl-prolyl cis-trans isomerase A; Short=PPIase A; AltName: Full=Cyclophilin A; AltName: Full=Cyclospo…	Pro_isomerase
ENSSSCG00000024676	565440690423267	854367023935493	635458336964794	732450373485884	433244426795844	507781331643915	638498863252826	834295972933108	814879299480492	703209205787553	760948213275794	519321322218635	770869173570709	66173606516824	SRPK3	X	124524083	124528945	+	2733	protein_coding	- && B8Y466.1 RecName: Full=SRSF protein kinase 3; AltName: Full=Muscle-specific serine kinase 1; Short=MSSK-1; AltName: Full=Serine/arginine-rich protein-specific kinase 3; Short=SR-protein-specific kinase 3; AltName: Full=Serine/threonine-protein kinase 23 && PF00069:Protein kinase domain	Pkinase
ENSSSCG00000016874	52472608261216	592097086366263	496440591273723	559972412403322	761464225078866	50538724183547	537845743053121	794934200174262	758187786786085	579370390806453	983146251976594	881402974285977	729562217436994	659314816900937	PAIP1	16	28098579	28134275	-	3225	protein_coding	- && Q9H074.1 RecName: Full=Polyadenylate-binding protein-interacting protein 1; Short=PABP-interacting protein 1; Short=PAIP-1; Short=Poly(A)-binding protein-interacting protein 1 && PF02854:MIF4G domain	-
ENSSSCG00000035434	428649973075499	497346693207637	362349142028786	483637547024137	629128575106255	424916206857136	666180526067155	78546090259631	872045837863549	724471151784803	98229023806758	10108320516638	707271073873225	74562694255721	SEC61G	9	139127473	139135407	-	1219	protein_coding	- && P60058.1 RecName: Full=Protein transport protein Sec61 subunit gamma >P60059.1 RecName: Full=Protein transport protein Sec61 subunit gamma >P60060.1 RecName: Full=Protein transport protein Sec61 subunit gamma >Q3T104.1 RecName: Full=Protein transport protein Sec61 subunit gamma && PF00584:SecE/Sec61-gamma subunits of protein translocation complex	-
ENSSSCG00000003612	537989259263894	630364192939421	390517112649872	653940974310121	58834158724512	506018390548232	668275431141481	741614150136024	743938223793034	573253938581057	932976460279116	739321263252524	801065285230987	811577663249806	EIF3I	6	88695947	88705078	+	1205	protein_coding	- && Q5E966.1 RecName: Full=Eukaryotic translation initiation factor 3 subunit I; Short=eIF3i; AltName: Full=Eukaryotic translation initiation factor 3 subunit 2; AltName: Full=eIF-3-beta; AltName: Full=eIF3 p36 && PF00400:WD domain, G-beta repeat	WD40
ENSSSCG00000034159	472829594588956	608176939035598	478560788982441	47231402176885	569965409782181	437490726021383	638154089726643	806672968019776	748256588232977	767173369568203	98951931338533	877206654394807	767325120759439	676585242940497	SNAPIN	4	95984358	95989474	-	979	protein_coding	- && O95295.1 RecName: Full=SNARE-associated protein Snapin; AltName: Full=Biogenesis of lysosome-related organelles complex 1 subunit 7; Short=BLOC-1 subunit 7; AltName: Full=Synaptosomal-associated protein 25-binding protein; Short=SNAP-associated protein && PF14712:Snapin/Pallidin|PF07528:DZF domain	-
ENSSSCG00000038399	535191602397009	67394606229554	446280091219677	551774356083196	703911875970609	457682364893474	489374023332413	626688762472579	983099414839365	54991151498115	931834911878869	109504923117837	621541395302954	631600814858529	ATP5PF	13	189278945	189290229	-	3167	protein_coding	- && P02721.2 RecName: Full=ATP synthase-coupling factor 6, mitochondrial; Short=ATPase subunit F6; Flags: Precursor && PF05511:Mitochondrial ATP synthase coupling factor 6	-
ENSSSCG00000024481	739703965881234	740521344956059	82056641865577	622841515191031	647686710658133	718735179762074	768228149315159	644903054707739	570372368590915	737689631330534	500432430402904	355999023698991	719614912620155	700616598323321	PDE4DIP	4	100646938	100863250	-	11668	protein_coding	- && Q5VU43.1 RecName: Full=Myomegalin; AltName: Full=Cardiomyopathy-associated protein 2; AltName: Full=Phosphodiesterase 4D-interacting protein && PF07989:Centrosomin N-terminal motif 1|PF06758:Repeat of unknown function (DUF1220)	-
ENSSSCG00000027538	41384774189756	483098752666913	417840344678709	631902915669279	633572255188529	491276082223594	637822485857989	742230108732482	862361291196367	634561581404835	967495138648511	946275829278634	74508010337031	642249664172615	TMEM258	2	9757033	9760895	+	685	protein_coding	- && P61165.1 RecName: Full=Transmembrane protein 258 >P61166.1 RecName: Full=Transmembrane protein 258 >Q76LT9.1 RecName: Full=Transmembrane protein 258; AltName: Full=Protein NEF1 && PF05251:Uncharacterised protein family (UPF0197)	-
ENSSSCG00000050649	787580254220489	153277479000549	151768957699743	136981138163998	105731820119644	565008580951361	835924975280561	503015391504467	25753389987731	108209999215578	434751126106236	622354414465947	343566600383624	666814370721733	-	2	1381838	1384446	-	2234	lncRNA	- && - && -	-
ENSSSCG00000035417	50065304658739	49965671988047	263427618973983	416184586965842	81195292352927	474425865816966	699606893965219	649624117512601	827204552129412	739946423861513	124033578000686	103796734285073	591890623488021	449928201742498	TMEM238	6	59554323	59554859	-	537	protein_coding	- && C9JI98.1 RecName: Full=Transmembrane protein 238 && PF15125:TMEM238 protein family	-
ENSSSCG00000038628	529954483744582	661130211644472	558548513634073	476988027124583	630253677542981	496480467121565	614087357177677	785054819962785	721273196528346	804311428262005	761532550615164	675676880135732	809106297849176	676901086250216	SKP1	2	136458949	136476005	-	3813	protein_coding	- && P63208.2 RecName: Full=S-phase kinase-associated protein 1; AltName: Full=Cyclin-A/CDK2-associated protein p19; Short=p19A; AltName: Full=Organ of Corti protein 2; Short=OCP-2; AltName: Full=Organ of Corti protein II; Short=OCP-II; AltName: Full=RNA polymerase II elongation factor-like protein; AltName: Full=SIII; AltName: Full=Transcription elongation factor B polypeptide 1-like; AltName: F…	Skp1
ENSSSCG00000001779	632161471965444	710881133054703	437052677912723	563051181927176	69644711873159	514614505084044	587742806796942	808544982279054	675062226620476	706441935722367	741747568277054	641838903016879	799843326631469	660953742740023	ZFAND6	7	48967566	49034703	+	2093	protein_coding	- && Q5R7S6.1 RecName: Full=AN1-type zinc finger protein 6; AltName: Full=Zinc finger A20 domain-containing protein 3 && PF01428:AN1-like Zinc finger|PF01754:A20-like zinc finger	zf-A20
ENSSSCG00000012840	468164394939204	60557722176918	443724584540019	724405270857671	604837435335516	666858893746434	643836026106495	906713235321398	615988969352358	550666083663874	650486865915891	814076181377452	737270410113185	699029725071032	CD151	2	525043	529583	+	1805	protein_coding	- && Q3ZBH3.1 RecName: Full=CD151 antigen; AltName: CD_antigen=CD151 && PF00335:Tetraspanin family	Tetraspannin
ENSSSCG00000040845	595909355055758	569265125410449	600524127480332	754133681371199	68033092112197	574863917229197	445950294364188	987787517067395	794680868102581	485085678148517	857008483430447	48868107620471	699754253309786	595983026459889	AGPAT2	AEMK02000682.1	936921	1106715	+	1469	protein_coding	- && O15120.1 RecName: Full=1-acyl-sn-glycerol-3-phosphate acyltransferase beta; AltName: Full=1-acylglycerol-3-phosphate O-acyltransferase 2; Short=1-AGP acyltransferase 2; Short=1-AGPAT 2; AltName: Full=Lysophosphatidic acid acyltransferase beta; Short=LPAAT-beta; Flags: Precursor && PF01553:Acyltransferase	Acyltransferase
ENSSSCG00000022404	364469259234587	395674778484352	429118122315849	652974257197194	424603044435523	634237048783389	743595133896035	701129418672377	695138639542329	102363282333887	870617002242598	983570128253583	612267062626085	561638658988777	SLC3A2	2	8892089	8919072	-	2149	protein_coding	- && P08195.3 RecName: Full=4F2 cell-surface antigen heavy chain; Short=4F2hc; AltName: Full=4F2 heavy chain antigen; AltName: Full=Lymphocyte activation antigen 4F2 large subunit; AltName: Full=Solute carrier family 3 member 2; AltName: CD_antigen=CD98 && PF00128:Alpha amylase, catalytic domain|PF16028:Solute carrier family 3 member 2 N-terminus	-
ENSSSCG00000007272	593338872899308	735111393358391	441183326240794	629819425432349	605930072493272	457182089423519	565924113679763	885037769752617	609421690023465	694339946218367	802540944685204	819895366875999	665664108366475	577892126047606	CHMP4B	17	37285441	37334101	+	1606	protein_coding	- && Q9H444.1 RecName: Full=Charged multivesicular body protein 4b; AltName: Full=Chromatin-modifying protein 4b; Short=CHMP4b; AltName: Full=SNF7 homolog associated with Alix 1; AltName: Full=SNF7-2; Short=hSnf7-2; AltName: Full=Vacuolar protein sorting-associated protein 32-2; Short=Vps32-2; Short=hVps32-2 && PF03357:Snf7	ESCRT-III
ENSSSCG00000003342	781219154191967	881646431366018	554373973355305	696948977767724	500053764459205	560097686901443	462121030653144	691917702546602	919502463679657	737456347436128	533562075060907	418858972412119	646646364105874	695341020850544	DVL1	6	63617789	63629229	-	3039	protein_coding	- && Q5IS48.1 RecName: Full=Segment polarity protein dishevelled homolog DVL-1; Short=Dishevelled-1; AltName: Full=DSH homolog 1 && PF00610:Domain found in Dishevelled, Egl-10, and Pleckstrin (DEP)|PF12316:Segment polarity protein dishevelled (Dsh) C terminal|PF00778:DIX domain|PF00595:PDZ domain (Also known as DHR or GLGF)|PF02377:Dishevelled specific domain	DIX
ENSSSCG00000031292	256312388207413	90379490014924	641011969026155	109027345587062	532857786484936	987467790479498	198751443511334	310700975748481	487480519547825	783414173186353	660716567188571	958838267262354	338978284107341	840919439232064	-	12	39387676	39388373	-	258	protein_coding	- && P14730.2 RecName: Full=WAP four-disulfide core domain protein 18; AltName: Full=Extracellular peptidase inhibitor; AltName: Full=Protein WDNM1; Flags: Precursor && PF00095:WAP-type (Whey Acidic Protein) 'four-disulfide core'	-
ENSSSCG00000033982	419392461091864	584127593616152	351485702379393	52211554416293	655629634464786	368210554668802	616613260027102	694019587751286	693819658773259	643882344282384	960925581197404	111923374516899	680610845424126	655803664941312	ZNHIT1	3	8918872	8926589	+	1401	protein_coding	- && O43257.1 RecName: Full=Zinc finger HIT domain-containing protein 1; AltName: Full=Cyclin-G1-binding protein 1; AltName: Full=Zinc finger protein subfamily 4A member 1; AltName: Full=p18 Hamlet >Q24JY4.1 RecName: Full=Zinc finger HIT domain-containing protein 1 && PF04438:HIT zinc finger	-
ENSSSCG00000007845	600992368579314	626375294778102	452020718236347	729976844909414	588797239368912	607953308098582	415050996015998	930596873378933	783063880095213	531198647699868	673179719459744	588540237863241	603255163629928	832503138192303	UQCRC2	3	24197745	24228832	-	2510	protein_coding	- && P23004.2 RecName: Full=Cytochrome b-c1 complex subunit 2, mitochondrial; AltName: Full=Complex III subunit 2; AltName: Full=Core protein II; AltName: Full=Ubiquinol-cytochrome-c reductase complex core protein 2; Flags: Precursor && PF00675:Insulinase (Peptidase family M16)|PF05193:Peptidase M16 inactive domain	-
ENSSSCG00000041063	613777953728118	692084039977294	533722155815235	787029254002765	739977825753014	393014826365485	520678676593769	905957338599941	705062171968029	546059578268763	639956606182216	544924279588974	623865871870074	655297590346317	-	2	40680354	40683346	+	204	protein_coding	- && Q99816.2 RecName: Full=Tumor susceptibility gene 101 protein; AltName: Full=ESCRT-I complex subunit TSG101 && PF05743:UEV domain	-
ENSSSCG00000004446	511512765381203	495979698120747	427457872424938	512601990997676	750688302792896	481451242372275	555265014178469	760109349632939	655705257931095	49607595144028	104158542371656	943648996600063	633963700885919	610470384218791	RWDD1	1	82161738	82182180	+	3072	protein_coding	- && Q9H446.1 RecName: Full=RWD domain-containing protein 1; AltName: Full=DRG family-regulatory protein 2 && PF05773:RWD domain|PF16543:DRG Family Regulatory Proteins, Tma46	RWD
ENSSSCG00000015424	510556228146427	650457613356164	487214848246981	590706656779077	51282004510086	485578321622519	623716289879025	799414964995949	717623762215895	656560647109857	757285822322944	780374531333182	633577572917755	665628466724493	PSMC2	9	103362598	103376346	+	2531	protein_coding	- && P35998.3 RecName: Full=26S protease regulatory subunit 7; AltName: Full=26S proteasome AAA-ATPase subunit RPT1; AltName: Full=Proteasome 26S subunit ATPase 2; AltName: Full=Protein MSS1 >Q5E9F9.3 RecName: Full=26S protease regulatory subunit 7; AltName: Full=26S proteasome AAA-ATPase subunit RPT1; AltName: Full=Proteasome 26S subunit ATPase 2 >Q4R4R0.3 RecName: Full=26S protease regulatory s…	AAA
ENSSSCG00000011290	552914683591242	612352824875202	652977981996024	506469907841415	576090238018752	444907173004589	619492418223234	538178888204689	900786158646698	721695594606314	790932543613261	703254956557305	513396511877603	73147292622286	HIGD1A	13	26278208	26286199	-	1495	protein_coding	- && Q9Y241.1 RecName: Full=HIG1 domain family member 1A, mitochondrial; AltName: Full=Hypoxia-inducible gene 1 protein; AltName: Full=RCF1 homolog A; Short=RCF1a >Q5NVQ1.1 RecName: Full=HIG1 domain family member 1A, mitochondrial && PF04588:Hypoxia induced protein conserved region	-
ENSSSCG00000041935	536781550528443	542051835506692	832913227513911	758426362257293	532358444326987	485452558253635	651993232576997	944527977329006	85329430671754	218745515889696	679915647013598	538844092822021	472966366478283	768728110434707	HSPB7	6	75166990	75174893	-	5775	lncRNA	- && Q9UBY9.1 RecName: Full=Heat shock protein beta-7; Short=HspB7; AltName: Full=Cardiovascular heat shock protein; Short=cvHsp && PF00011:Hsp20/alpha crystallin family	-
ENSSSCG00000003691	87638446552798	684041960957103	419329685853379	733817822941874	692417720713645	536905923842881	638431220977222	774507697730628	792876116900481	400367787626763	552973151826016	4801994900016	500087240228513	722059863012533	MYL12A	6	103388506	103424779	-	9612	protein_coding	- && Q3THE2.2 RecName: Full=Myosin regulatory light chain 12B; AltName: Full=Myosin regulatory light chain 2-B, smooth muscle isoform; AltName: Full=Myosin regulatory light chain 20 kDa; Short=MLC20; AltName: Full=Myosin regulatory light chain MRLC2 >O14950.2 RecName: Full=Myosin regulatory light chain 12B; AltName: Full=MLC-2A; Short=MLC-2; AltName: Full=Myosin regulatory light chain 2-B, smooth…	-
ENSSSCG00000002860	511083745371472	508320999296092	404832688503255	42379727545489	590097436735147	454505424198851	600269303235206	767190892845948	68469518891047	527206534846145	101620449414553	975084085266514	703182829262067	621917875151948	PDCD5	6	42482931	42491591	+	1576	protein_coding	- && Q2HJH9.3 RecName: Full=Programmed cell death protein 5 && PF01984:Double-stranded DNA-binding domain	-
ENSSSCG00000006358	593405508218418	641369399641803	575883954940817	582305308744379	547176347584518	444936603771878	46823328720612	752121625482619	777295475042583	619554025939806	749039066912428	708659921959249	569547046698365	715261991243073	NDUFS2	4	89246960	89261687	-	2026	protein_coding	- && P17694.2 RecName: Full=NADH dehydrogenase [ubiquinone] iron-sulfur protein 2, mitochondrial; AltName: Full=Complex I-49kD; Short=CI-49kD; AltName: Full=NADH-ubiquinone oxidoreductase 49 kDa subunit; Flags: Precursor && PF00346:Respiratory-chain NADH dehydrogenase, 49 Kd subunit	-
ENSSSCG00000038255	571393678946069	587566066375605	784159569705327	826682132161883	511622897451332	581030190592097	555630047010469	582155336733117	819091254469664	632516198569347	750312439280227	33009878990221	597745375464146	606155985210475	ART1	9	6433177	6443603	-	1034	protein_coding	- && P52961.2 RecName: Full=GPI-linked NAD(P)(+)--arginine ADP-ribosyltransferase 1; AltName: Full=ADP-ribosyltransferase C2 and C3 toxin-like 1; Short=ARTC1; AltName: Full=Mono(ADP-ribosyl)transferase 1; AltName: CD_antigen=CD296; Flags: Precursor && PF01129:NAD:arginine ADP-ribosyltransferase	-
ENSSSCG00000032501	433397753883158	720328874653588	371312110739626	485963992619482	603122716844513	42400905704518	469965845231802	789166417859188	748579581430558	614826122434342	999090916420381	965765443477872	648462512972248	455678973794139	-	3	41095242	41096700	+	933	protein_coding	- && - && -	-
ENSSSCG00000038203	450544258750687	579306372009353	390213250298467	609850142165506	625522825619746	495786457695384	542930704220159	725320482506613	619109461016516	574206979210452	917933047849693	965792958600209	659643613036399	570754904796508	EDF1	AEMK02000682.1	960073	965213	+	2897	protein_coding	- && O60869.1 RecName: Full=Endothelial differentiation-related factor 1; Short=EDF-1; AltName: Full=Multiprotein-bridging factor 1; Short=MBF1 >Q3T0V7.1 RecName: Full=Endothelial differentiation-related factor 1; Short=EDF-1 && PF08523:Multiprotein bridging factor 1|PF01381:Helix-turn-helix	HTH_3
ENSSSCG00000013919	356167165796496	609717626340444	5577094981767	650238555479451	599403828159709	555142001770571	471605564829435	832632901488781	676510651508251	659925572609139	950994606745012	563299192835664	660812831638826	576959263201467	-	2	58913979	58922475	+	1601	protein_coding	- && Q9NSC5.2 RecName: Full=Homer protein homolog 3; Short=Homer-3 && PF00568:WH1 domain	-
ENSSSCG00000037274	526550882753028	551529520661442	553186435207724	753301859809608	771221787452624	654140873161785	6695093736487	557675595209811	539324130868503	437638832803642	667797228771212	882594199971613	526663603862043	627831417529852	PTMA	15	132355655	132361435	+	1295	protein_coding	- && P01252.2 RecName: Full=Prothymosin alpha; Contains: RecName: Full=Prothymosin alpha, N-terminally processed; Contains: RecName: Full=Thymosin alpha-1 && PF03247:Prothymosin/parathymosin family	-
ENSSSCG00000000406	541747347941023	485893125178736	676839841556799	431354420229183	706033629063219	602052890145002	590225502710867	670670698142312	5804834184726	652326193307643	844006785018784	621834501959955	686219043638127	626222992507934	PTGES3	5	22000339	22021663	-	1867	protein_coding	- && Q15185.1 RecName: Full=Prostaglandin E synthase 3; AltName: Full=Cytosolic prostaglandin E2 synthase; Short=cPGES; AltName: Full=Hsp90 co-chaperone; AltName: Full=Progesterone receptor complex p23; AltName: Full=Telomerase-binding protein p23 >Q5NVM4.1 RecName: Full=Prostaglandin E synthase 3; AltName: Full=Cytosolic prostaglandin E2 synthase; Short=cPGES >Q6PWL5.1 RecName: Full=Prostaglandi…	-
ENSSSCG00000016397	736475382981458	817440273102923	90995719899707	485640525264455	610530141257694	841192743034593	565969303701191	541760283288388	430364647264278	589967779964895	475332062674346	533788214032503	576313885713476	560835508475809	NEB	15	546233	766131	+	23244	protein_coding	- && P20929.5 RecName: Full=Nebulin && PF00880:Nebulin repeat|PF14604:Variant SH3 domain	-
ENSSSCG00000017792	634119009722046	688578787403327	374014991990566	521902603277125	605757584441229	536485441408481	703495209709713	823230120598522	670449367447734	543710719128704	705701500009301	457919656525882	656220938241733	740394169891674	CORO6	12	45806006	45814534	-	2749	protein_coding	- && Q920J3.2 RecName: Full=Coronin-6 && PF08953:Domain of unknown function (DUF1899)	-
ENSSSCG00000014834	659907212380885	434288377435973	582327050394917	24087099012081	320652664180505	503264280150884	102926321363858	2191522316058	398056929574211	13351386219846	679744368431345	115299401185681	743804175493359	316973185437129	UCP3	9	8378019	8386211	-	2005	protein_coding	- && O97649.1 RecName: Full=Mitochondrial uncoupling protein 3; Short=UCP 3; AltName: Full=Solute carrier family 25 member 9 && PF00153:Mitochondrial carrier protein	Mito_carr
ENSSSCG00000014075	484008059877267	51174322556642	433326032624978	484628082864588	637834645805818	511225972623762	625364089611302	515447342208346	665186347896449	58998339076621	915831897558813	924510881029362	695016088893685	600297191526218	NSA2	2	83843898	83852212	+	2111	protein_coding	- && Q3SX11.1 RecName: Full=Ribosome biogenesis protein NSA2 homolog; AltName: Full=TGF-beta-inducible nuclear protein 1 && PF01201:Ribosomal protein S8e	-
ENSSSCG00000010996	532177725317857	569426880334819	435915288756705	636682177784785	660036639250017	43884064623446	4826665437264	786998415913092	63184094697531	590699281150436	777400552430441	656558825637093	739826771381277	632845642363895	BAG1	10	33227338	33240724	+	2089	protein_coding	- && Q99933.4 RecName: Full=BAG family molecular chaperone regulator 1; Short=BAG-1; AltName: Full=Bcl-2-associated athanogene 1 && PF00240:Ubiquitin family|PF02179:BAG domain	ubiquitin
ENSSSCG00000031073	449716014265445	52524125400302	502430551361864	565090639613034	52410772739767	421486545888255	573392809211978	71351797404133	640406543179253	706818290806399	896349688454892	696066631735972	728401364914638	609554776875639	BABAM1	2	60398191	60407557	-	1732	protein_coding	- && Q9NWV8.1 RecName: Full=BRISC and BRCA1-A complex member 1; AltName: Full=Mediator of RAP80 interactions and targeting subunit of 40 kDa; AltName: Full=New component of the BRCA1-A complex && -	-
ENSSSCG00000001531	422481846163855	517873687524745	35333714351456	496464751546255	502802562149198	428707438256013	555157744602567	806451437289477	705048217249138	618188790384019	795561721077477	994384749214593	672100608019243	681536921832804	SNRPC	7	30708332	30724045	+	1410	protein_coding	- && E1C6F0.1 RecName: Full=U1 small nuclear ribonucleoprotein C; Short=U1 snRNP C; Short=U1-C; Short=U1C && PF06220:U1 zinc finger	-
ENSSSCG00000035249	460756955144567	377901100591947	101417029699758	320221713179679	474897715548483	28532727964577	635401607140229	356434330044485	764383271163199	610656180282688	704548878148468	252067284052585	10237210273104	124442995881005	GADD45G	14	1165982	1167538	+	1087	protein_coding	- && Q2KIX1.1 RecName: Full=Growth arrest and DNA damage-inducible protein GADD45 gamma && PF01248:Ribosomal protein L7Ae/L30e/S12e/Gadd45 family	-
ENSSSCG00000035430	747327689269858	676625786694898	326100852073156	412212977836015	515842159689619	36344422315075	525677287327938	629292769928669	580976023448942	55474880250631	887892563182188	660610090102996	973135099620734	654169797532476	YPEL3	3	18277999	18281298	-	1505	protein_coding	- && P61236.1 RecName: Full=Protein yippee-like 3 >P61237.1 RecName: Full=Protein yippee-like 3; AltName: Full=Small ubiquitinated apoptotic protein >Q65Z57.1 RecName: Full=Protein yippee-like 3 >A6QPH8.2 RecName: Full=Protein yippee-like 3 && PF03226:Yippee zinc-binding/DNA-binding /Mis18, centromere assembly	-
ENSSSCG00000023272	514195301126229	528183179059595	557107299453041	652042125034264	598784164504239	555137680968883	603016800191114	786033852854399	730039059889976	494822079898843	605249133983088	586067257983246	658722640129414	631399744871984	ILK	9	3145647	3159858	-	1830	protein_coding	- && Q13418.2 RecName: Full=Integrin-linked protein kinase; AltName: Full=59 kDa serine/threonine-protein kinase; AltName: Full=ILK-1; AltName: Full=ILK-2; AltName: Full=p59ILK && PF07714:Protein tyrosine kinase|PF12796:Ankyrin repeats (3 copies)	Pkinase_Tyr
ENSSSCG00000008540	548911339570705	584617574142311	994124067234527	525540006455461	50455924811944	568556202615401	748845001783499	50807418157283	599908814672494	683728341445986	448048109332859	467804932785976	562631831922068	718301841408786	PPP1CB	3	110437687	110474891	-	3864	protein_coding	- && P61292.3 RecName: Full=Serine/threonine-protein phosphatase PP1-beta catalytic subunit; Short=PP-1B >P62142.3 RecName: Full=Serine/threonine-protein phosphatase PP1-beta catalytic subunit; Short=PP-1B >P62140.3 RecName: Full=Serine/threonine-protein phosphatase PP1-beta catalytic subunit; Short=PP-1B; Short=PPP1CD >P62141.3 RecName: Full=Serine/threonine-protein phosphatase PP1-beta catalyti…	Metallophos
ENSSSCG00000001565	403966102198608	410351703729265	578993231531706	31200088283681	65444148588201	888438826236451	98135655565606	576943571913904	738909841020979	172714462706841	264222302143021	349074984937906	250231915640194	323140746761818	CDKN1A	7	32359455	32363761	+	1904	protein_coding	- && O19002.3 RecName: Full=Cyclin-dependent kinase inhibitor 1; AltName: Full=CDK-interacting protein 1; AltName: Full=p21 && PF02234:Cyclin-dependent kinase inhibitor	-
ENSSSCG00000013244	485958906072437	568816845075199	517497664440027	580337545334742	574275105678444	649357112418102	485225580980858	789476789165145	618479533396678	503825583559321	797780681746938	543827159731558	680081490729202	642544272197932	PACSIN3	2	15380763	15389887	+	6331	protein_coding	- && Q99JB8.1 RecName: Full=Protein kinase C and casein kinase II substrate protein 3 && PF00611:Fes/CIP4, and EFC/F-BAR homology domain|PF14604:Variant SH3 domain	-
ENSSSCG00000027840	392233015641198	584820528717987	454670615934144	622059139474115	47767001789135	475962180739277	543543805450677	674607574850578	596957689965299	694354908600608	876846345749296	794451783182579	64156389774366	589189024287182	-	2	58930990	58972977	+	2294	protein_coding	- && Q28104.3 RecName: Full=Coatomer subunit epsilon; AltName: Full=Epsilon-coat protein; Short=Epsilon-COP && PF04733:Coatomer epsilon subunit|PF03798:TLC domain	LAG1
ENSSSCG00000039885	615680490741534	586143899482512	653716104388138	464407756112734	657246260481729	594611203028191	483536003816512	632848829550853	567125993010342	609769859440622	744412986765167	555372411430973	622463186904415	611711891919847	PTP4A2	6	88419387	88452589	-	4085	protein_coding	- && Q6P9X4.1 RecName: Full=Protein tyrosine phosphatase type IVA 2; AltName: Full=Protein-tyrosine phosphatase 4a2; AltName: Full=Protein-tyrosine phosphatase of regenerating liver 2; Short=PRL-2; Flags: Precursor >O70274.1 RecName: Full=Protein tyrosine phosphatase type IVA 2; AltName: Full=Protein-tyrosine phosphatase 4a2; AltName: Full=Protein-tyrosine phosphatase of regenerating liver 2; Sho…	-
ENSSSCG00000005297	561741499988913	586380087621805	61661967005648	487011901030924	961754129446745	641091989568408	392917018877163	501398797787308	810172745418358	433505975889951	688515143727976	372584461989649	578848286884394	757910776370993	DNAJB5	1	235790289	235799385	+	2971	protein_coding	- && O89114.1 RecName: Full=DnaJ homolog subfamily B member 5; AltName: Full=Heat shock protein Hsp40-3; AltName: Full=Heat shock protein cognate 40; Short=Hsc40 && PF00226:DnaJ domain|PF01556:DnaJ C terminal domain	DnaJ_C
ENSSSCG00000047367	109303464723161	113844084770582	226235438605566	354943689181247	628656264931441	170010110839702	223783934731117	733028909037451	656549341377109	282357977380346	645127598394089	112170611003624	784135546900396	312988720033484	-	8	87459588	87464685	-	968	lncRNA	- && - && -	-
ENSSSCG00000033586	497235766177078	659467200780314	466042702956613	550000258981871	44784921706975	569314594629841	508722205278277	471982222988861	848597190161162	47789956429612	692068702187842	690040626201075	878088138395433	611666174494759	DBNDD2	17	47686259	47729668	+	3315	protein_coding	- && Q9CRD4.1 RecName: Full=Dysbindin domain-containing protein 2 && PF09801:Integral membrane protein S linking to the trans Golgi network|PF04440:Dysbindin (Dystrobrevin binding protein 1)	-
ENSSSCG00000002406	539206368105461	480896289932881	718566361522574	56021500552129	674299502026242	537569658032004	505326374955512	543210776036947	545131091110407	571540899214118	804509846738852	693795919687255	581067876481192	552641388096599	AHSA1	7	100510301	100520348	+	1723	protein_coding	- && O95433.1 RecName: Full=Activator of 90 kDa heat shock protein ATPase homolog 1; Short=AHA1; AltName: Full=p38 && PF09229:Activator of Hsp90 ATPase, N-terminal|PF08327:Activator of Hsp90 ATPase homolog 1-like protein	-
ENSSSCG00000013554	544806431675472	512332546686531	348735333958645	685871409863137	51238220414283	543011488976901	467321294351172	727939627267692	59512440169318	548486116487469	753446739595967	753626705051521	613936061740807	689952446971286	TRIP10	2	72406175	72416138	-	2545	protein_coding	- && Q5RCJ1.1 RecName: Full=Cdc42-interacting protein 4; AltName: Full=Thyroid receptor-interacting protein 10; Short=TR-interacting protein 10; Short=TRIP-10 && PF00018:SH3 domain|PF00611:Fes/CIP4, and EFC/F-BAR homology domain	SH3_1
ENSSSCG00000003109	460055470246771	420269264533823	436040527778566	502644727437466	414636725364909	426776011890274	520170212358038	659396792633116	690601210301396	611306989614651	956083210515612	997816301993534	624866537789034	548676266518033	TMEM160	6	52874828	52877190	-	681	protein_coding	- && Q24JY6.1 RecName: Full=Transmembrane protein 160 && -	-
ENSSSCG00000012275	481504328107631	597653714933093	520164884125711	687895307268132	593122994359309	494274113005012	511881337723799	74897316976905	573376981391388	636933334351323	666813357851954	453611797825896	725113149178767	577857203170702	ARAF	X	42078195	42090247	+	4513	protein_coding	- && O19004.1 RecName: Full=Serine/threonine-protein kinase A-Raf; AltName: Full=Proto-oncogene A-Raf; AltName: Full=Proto-oncogene A-Raf-1 && PF02196:Raf-like Ras-binding domain|PF07714:Protein tyrosine kinase|PF00130:Phorbol esters/diacylglycerol binding domain (C1 domain)	Pkinase_Tyr
ENSSSCG00000027085	573834144806833	619294427794282	623585065017707	532472712818207	532394779469112	4016822991568	458185678272806	556396512964817	834921300995416	592879384698061	671237751974294	681519524084467	504926937318011	647198983865739	UQCRFS1	6	39364887	39373873	-	4705	protein_coding	- && P20788.2 RecName: Full=Cytochrome b-c1 complex subunit Rieske, mitochondrial; AltName: Full=Complex III subunit 5; AltName: Full=Cytochrome b-c1 complex subunit 5; AltName: Full=Liver regeneration-related protein LRRGT00195; AltName: Full=Rieske iron-sulfur protein; Short=RISP; AltName: Full=Ubiquinol-cytochrome c reductase iron-sulfur subunit; Contains: RecName: Full=Cytochrome b-c1 complex…	-
ENSSSCG00000029652	501453451138289	651443305907423	56528032218747	618772339594666	60764880038711	614886568869809	51989751403305	635829949260573	569701454499536	582009951749683	566321861274387	549224973343738	688309890420378	509770362769702	TMBIM6	5	15674049	15723328	+	3753	protein_coding	- && Q66RM2.1 RecName: Full=Bax inhibitor 1; Short=BI-1; AltName: Full=Testis-enhanced gene transcript protein; AltName: Full=Transmembrane BAX inhibitor motif-containing protein 6 && PF01027:Inhibitor of apoptosis-promoting Bax1	-
ENSSSCG00000020744	464721692200895	59468352473387	390272949465732	549754397513201	482041490022119	473826527950895	578846324552746	857147853619077	541841776446148	588969489626261	609835275104619	611549505733703	805166523657779	630193373722037	DUSP3	12	19336354	19349734	+	5251	protein_coding	- && P51452.1 RecName: Full=Dual specificity protein phosphatase 3; AltName: Full=Dual specificity protein phosphatase VHR; AltName: Full=Vaccinia H1-related phosphatase; Short=VHR >Q5RD73.1 RecName: Full=Dual specificity protein phosphatase 3; AltName: Full=Vaccinia H1-related phosphatase; Short=VHR && PF00782:Dual specificity phosphatase, catalytic domain	DSPc
ENSSSCG00000023903	477554701737675	619215868279813	442113129070829	453328850305592	613558373112374	373024480719637	452957142964302	524904611575079	872505260499971	503376355348232	638070623218849	109832541364286	539203476858544	56302360863741	ATP5ME	8	110604	114908	-	2278	protein_coding	- && Q9MYT8.4 RecName: Full=ATP synthase subunit e, mitochondrial; Short=ATPase subunit e && PF05680:ATP synthase E chain	-
ENSSSCG00000031892	462655968315121	476010504513772	560653712333581	49718780419439	591035351342833	444027783145942	569747638549073	53312783103479	55119626363201	67274333617949	747406284830384	762282223088571	636607682470679	631170312372438	HSBP1	6	4793920	4798191	-	1789	protein_coding	- && Q5RDI2.1 RecName: Full=Heat shock factor-binding protein 1 && PF06825:Heat shock factor binding protein 1	-
ENSSSCG00000040681	559466537519412	463009871711745	752172247183984	450583611287129	569030031533062	107698300489476	180493803853703	469681303532323	311047722628904	40065245816292	35988662983992	444033946731964	165368433728845	307935636414493	FABP4	4	55096404	55101897	+	1555	protein_coding	- && O97788.3 RecName: Full=Fatty acid-binding protein, adipocyte; AltName: Full=AP2; AltName: Full=Adipocyte lipid-binding protein; Short=ALBP; AltName: Full=Adipocyte-type fatty acid-binding protein; Short=A-FABP; Short=AFABP; AltName: Full=Fatty acid-binding protein 4 && PF00061:Lipocalin / cytosolic fatty-acid binding protein family	-
ENSSSCG00000014058	453047869972895	50325717797255	472039055179163	570421801769164	545920377428046	485497774255261	514106849318861	828946101633901	569152668028438	530585854957201	84336159645358	680254177185253	585572610585697	539488479670986	CLTB	2	81464885	81495014	+	5555	protein_coding	- && Q5E996.1 RecName: Full=Nucleolar protein 16 && PF09420:Ribosome biogenesis protein Nop16|PF04588:Hypoxia induced protein conserved region|PF01086:Clathrin light chain	-
ENSSSCG00000029226	458108564379118	877827066347972	512514461327645	537669101525238	413507286797134	338434573198261	567861267175241	627745798580145	561280761868895	393989761922974	638651361004788	105266810743749	429398438727631	6978259216005	UBC	14	28257027	28263044	+	5031	protein_coding	- && P0CG71.1 RecName: Full=Polyubiquitin-A; Contains: RecName: Full=Ubiquitin; Contains: RecName: Full=Ubiquitin-related; Flags: Precursor && PF00240:Ubiquitin family	ubiquitin
ENSSSCG00000004691	492059962516862	490071295687703	676651139914908	445632504570178	619995706863061	500110490067416	510118163600686	589255225305584	588483740790595	444767100846062	903696382169313	64379375904918	568588264761482	631816852015931	EIF3J	1	126997199	127019148	-	2950	protein_coding	- && Q0VCU8.1 RecName: Full=Eukaryotic translation initiation factor 3 subunit J; Short=eIF3j; AltName: Full=Eukaryotic translation initiation factor 3 subunit 1; AltName: Full=eIF-3-alpha; AltName: Full=eIF3 p35 && PF08597:Translation initiation factor eIF3 subunit	-
ENSSSCG00000000905	428945646752068	455083068283633	370926806215997	442571853239597	552861306401731	362984568752535	434658337235457	599097698212642	811373257043022	469957211620808	909031585396478	995159825927361	570998295865248	674018300102723	-	5	88292761	88317109	+	3101	protein_coding	- && O97725.1 RecName: Full=NADH dehydrogenase [ubiquinone] 1 alpha subcomplex subunit 12; AltName: Full=Complex I-B17.2; Short=CI-B17.2; Short=CIB17.2; AltName: Full=NADH-ubiquinone oxidoreductase subunit B17.2 && PF05071:NADH ubiquinone oxidoreductase subunit NDUFA12	Complex1_17_2kD
ENSSSCG00000006469	428934022226137	45409184206517	413176556032682	48078027702483	431728978570055	382325267329758	518454911654076	652564726469498	687765004163884	593475669787984	876689542553543	847330118356827	599300073470534	678572095425582	MRPL24	4	93353110	93358342	+	1639	protein_coding	- && Q3SYS0.1 RecName: Full=39S ribosomal protein L24, mitochondrial; Short=L24mt; Short=MRP-L24; Flags: Precursor && PF00467:KOW motif	KOW
ENSSSCG00000022147	524933111366473	737558717417838	455055026310368	534131662246473	627465652456781	489586048662096	434423138071331	558624401748241	609297040459534	610862919849204	621314509637343	533825191977305	715155929391063	567545061568961	CHURC1	7	88985006	89003906	+	2757	protein_coding	- && Q8WUH1.2 RecName: Full=Protein Churchill >Q5R6Q5.3 RecName: Full=Protein Churchill && PF06573:Churchill protein	Churchill
ENSSSCG00000022725	497413961678205	42994353273998	484838826528761	545347386365992	516779480827512	425131936528431	543426279512926	794788717468288	623542632737311	522306866524188	794195842344346	584094564591903	621849034323175	613477585005266	FLOT1	7	23253160	23265106	-	1737	protein_coding	- && Q767L6.1 RecName: Full=Flotillin-1 && PF01145:SPFH domain / Band 7 family|PF15975:Flotillin	-
ENSSSCG00000039295	365031724159827	421297957284585	415565922521958	395774711009065	488091200640772	363932307447983	555156801540943	69318822098904	682590021065729	617254262277055	837875509637577	92310525992401	628609959919286	581983212073355	MRPL34	2	60377905	60378874	-	787	protein_coding	- && Q9BQ48.1 RecName: Full=39S ribosomal protein L34, mitochondrial; Short=L34mt; Short=MRP-L34; Flags: Precursor && PF00468:Ribosomal protein L34	-
ENSSSCG00000013299	364187877519339	524988203101	252804332091455	366843666957459	575912751730594	40474557621638	607524443890214	849607171442476	621097377647503	718508061979969	837116750702167	699952206627095	587442382832653	540109217935348	APIP	2	26095038	26115464	+	1341	protein_coding	- && Q0VCJ2.1 RecName: Full=Methylthioribulose-1-phosphate dehydratase; Short=MTRu-1-P dehydratase; AltName: Full=APAF1-interacting protein && PF00596:Class II Aldolase and Adducin N-terminal domain	Aldolase_II
ENSSSCG00000017287	358438781530392	575002216313833	34370628946244	55052832139925	391826866215076	44223173433585	456093727705083	794747488562785	520581510704191	688886220587124	799965262399904	823870545577432	61743612778259	573658001040439	PSMC5	12	15097650	15106205	-	6374	protein_coding	- && P62197.1 RecName: Full=26S protease regulatory subunit 8; AltName: Full=26S proteasome AAA-ATPase subunit RPT6; AltName: Full=Proteasome 26S subunit ATPase 5; AltName: Full=Proteasome subunit p45; AltName: Full=Tat-binding protein homolog 10; Short=TBP10; AltName: Full=p45/SUG >P62198.1 RecName: Full=26S protease regulatory subunit 8; AltName: Full=26S proteasome AAA-ATPase subunit RPT6; Alt…	AAA
ENSSSCG00000006830	465013785142464	497319402479441	42880204976153	456863188208828	576955980330374	458100433091595	603138690745691	698338301773015	683160222193682	541264831241626	689154702603654	735864208094554	544939151410932	555125133037145	PSMA5	4	110662692	110717293	+	1133	protein_coding	- && Q9Z2U1.1 RecName: Full=Proteasome subunit alpha type-5; AltName: Full=Macropain zeta chain; AltName: Full=Multicatalytic endopeptidase complex zeta chain; AltName: Full=Proteasome zeta chain >P28066.3 RecName: Full=Proteasome subunit alpha type-5; AltName: Full=Macropain zeta chain; AltName: Full=Multicatalytic endopeptidase complex zeta chain; AltName: Full=Proteasome zeta chain >Q5E987.1 R…	Proteasome
ENSSSCG00000003768	5070462036398	389688770415773	70809936686035	325566681633393	840866920127257	644525167135797	67199518613307	499943057404461	483856030443767	290250787298828	81533064281747	561629769074923	542478643784529	640229187058787	NEXN	6	135318754	135382699	-	4105	protein_coding	- && Q0ZGT2.1 RecName: Full=Nexilin; AltName: Full=F-actin-binding protein; AltName: Full=Nelin && PF07679:Immunoglobulin I-set domain	I-set
ENSSSCG00000024453	543505814466173	639538947851341	488717439903946	435739641799017	650909337072423	451604558741562	50340228971876	676088801643374	516419091917423	536569360313125	620724035708452	501260821604116	779585372349353	571614843874726	RAF1	13	68580812	68657829	-	3692	protein_coding	- && P04049.1 RecName: Full=RAF proto-oncogene serine/threonine-protein kinase; AltName: Full=Proto-oncogene c-RAF; Short=cRaf; AltName: Full=Raf-1 >Q5R5M7.1 RecName: Full=RAF proto-oncogene serine/threonine-protein kinase; AltName: Full=Proto-oncogene c-RAF; Short=cRaf; AltName: Full=Raf-1 && PF00130:Phorbol esters/diacylglycerol binding domain (C1 domain)|PF07714:Protein tyrosine kinase	Pkinase_Tyr
ENSSSCG00000028850	405203274087199	310053649909828	238654670642715	525189868057738	384577047155638	316011500385665	501383641497926	629411132205145	805760353800114	647195066345647	895102277807101	942202221038798	631774571538088	662316078199207	-	12	53548321	53553451	-	1125	protein_coding	- && P61256.1 RecName: Full=60S ribosomal protein L26 >P61257.1 RecName: Full=60S ribosomal protein L26 >P61254.1 RecName: Full=60S ribosomal protein L26 >P61255.1 RecName: Full=60S ribosomal protein L26; AltName: Full=Silica-induced gene 20 protein; Short=SIG-20 && PF16906:Ribosomal proteins L26 eukaryotic, L24P archaeal|PF00467:KOW motif	KOW
ENSSSCG00000041322	628604924163554	583403105444819	543062558142634	495420813125465	493198449187712	657567093016609	577296339135419	582866897477674	476360354006069	717803458118644	488193758782818	365077431033755	640863401653316	636480494190849	-	7	52667344	52718762	-	6418	protein_coding	- && Q96L96.2 RecName: Full=Alpha-protein kinase 3; AltName: Full=Muscle alpha-protein kinase && PF02816:Alpha-kinase family|PF07679:Immunoglobulin I-set domain	I-set
ENSSSCG00000012046	423453626251698	496825088822905	261448770107449	414690845389523	520651130246781	379958746116398	43466622385186	820068065932629	640085525834378	492338505740933	786791106608501	912606334740203	626768625639727	64599804049555	-	13	197985463	197998285	+	2546	protein_coding	- && P58511.1 RecName: Full=Small integral membrane protein 11A && PF14981:FAM165 family	-
ENSSSCG00000034876	375085617953374	463065549414598	374312887697935	439133234356598	567356128501596	402911341500378	486713242445286	577628770450946	592062331389303	563595351257897	805923981428912	108184261493665	599053136672335	493872075613953	PET100	2	71519390	71520926	-	487	protein_coding	- && A1XQS1.1 RecName: Full=Protein PET100 homolog, mitochondrial; Flags: Precursor && PF09803:Uncharacterized conserved protein (DUF2346)	-
novel.131	379295127406842	462506525505407	412421665857227	368535499976036	513997914680135	434234553917262	49030332136267	526570028713359	701385796207894	625649250955698	805361716575451	993251471386675	600510118425133	486849720101299	-	4	94661634	94662223	+	413	-	- && Q3ZC71.1 RecName: Full=Dolichol-phosphate mannosyltransferase subunit 3; AltName: Full=Dolichol-phosphate mannose synthase subunit 3; Short=DPM synthase subunit 3; AltName: Full=Dolichyl-phosphate beta-D-mannosyltransferase subunit 3; AltName: Full=Mannose-P-dolichol synthase subunit 3; Short=MPD synthase subunit 3 && PF08285:Dolichol-phosphate mannosyltransferase subunit 3 (DPM3)	-
ENSSSCG00000007947	437025734371755	489881367579859	491365488208088	46266363811641	499567810810925	391623028836532	423086759326545	657846639294219	700808896684695	443644835445662	754363260311795	868217645686089	540602102642081	637488829618218	PAM16	3	37989180	38005617	+	862	protein_coding	- && Q9CQV1.1 RecName: Full=Mitochondrial import inner membrane translocase subunit TIM16; AltName: Full=Mitochondria-associated granulocyte macrophage CSF-signaling molecule; AltName: Full=Presequence translocated-associated motor subunit PAM16 && PF03656:Pam16	-
ENSSSCG00000002433	520252116062132	532308466537841	359477312831764	559771842201482	457222780093191	448362997773411	503155059796755	780521524060013	675410235979206	597629939370206	71082109215292	630693557320439	517977659516583	49692987094501	PSMC1	7	112027921	112041489	+	1667	protein_coding	- && P62193.1 RecName: Full=26S protease regulatory subunit 4; Short=P26s4; AltName: Full=26S proteasome AAA-ATPase subunit RPT2; AltName: Full=Proteasome 26S subunit ATPase 1 >P62191.1 RecName: Full=26S protease regulatory subunit 4; Short=P26s4; AltName: Full=26S proteasome AAA-ATPase subunit RPT2; AltName: Full=Proteasome 26S subunit ATPase 1 >P62192.1 RecName: Full=26S protease regulatory sub…	AAA
ENSSSCG00000032367	549990349711827	49430463300784	717199684564074	485505280285455	277369239346996	415864154108457	943050620456286	613271209531858	530025438956977	634953200177117	545795811976471	354246713139291	580589925023036	597370594037838	CEBPD	4	79872421	79873989	+	1295	protein_coding	- && Q9N0J3.1 RecName: Full=CCAAT/enhancer-binding protein delta; Short=C/EBP delta && PF07716:Basic region leucine zipper	bZIP_2
ENSSSCG00000017202	503037401797952	442128734732212	474787868986856	534527234316122	581451435055164	522642871229775	488467040095135	587447976301684	567009159056308	599766192309454	61655350146025	538447336932231	559138324563479	710897010047032	-	12	5632365	5634726	+	1640	protein_coding	- && P84245.2 RecName: Full=Histone H3.3 >P84243.2 RecName: Full=Histone H3.3 >P84244.2 RecName: Full=Histone H3.3 >P84246.2 RecName: Full=Histone H3.3 >P84247.2 RecName: Full=Histone H3.3; AltName: Full=H3.3A/B; AltName: Full=Histone H3 class II >P84248.2 RecName: Full=Histone H3.3 >P84249.2 RecName: Full=Histone H3.3; AltName: Full=H3.3Q; AltName: Full=H3.A/B >P84250.2 RecName: Full=Histone H3.…	Histone
ENSSSCG00000034014	418415046150497	464615859005736	388741952985042	486527175201709	519672568248197	400017042171418	528667971581926	659957393330716	690328592809734	643807825175355	742016549501983	693576714643638	527228275277857	53738617201904	MRPL40	14	51102613	51105767	+	1254	protein_coding	- && Q9NQ50.1 RecName: Full=39S ribosomal protein L40, mitochondrial; Short=L40mt; Short=MRP-L40; AltName: Full=Nuclear localization signal-containing protein deleted in velocardiofacial syndrome; AltName: Full=Up-regulated in metastasis; Flags: Precursor && PF09812:Mitochondrial ribosomal protein L28	-
ENSSSCG00000008094	37886370253042	380213324065248	357717523327145	534068792598582	545655917729638	421000402236712	465910099484659	602687423930412	731489946950141	517912177327074	920731872513941	725963746130132	559315044101918	549135589210173	CHCHD5	3	43910224	43915708	-	867	protein_coding	- && Q9BSY4.1 RecName: Full=Coiled-coil-helix-coiled-coil-helix domain-containing protein 5 && PF16860:CHCH-CHCH-like Cx9C, IMS import disulfide relay-system,|PF06747:CHCH domain	-
ENSSSCG00000037032	445970477700426	545873423684153	637649059747557	678768503708644	722946378523288	557108799257581	467074074690644	586083716981845	414985390165379	494364077922543	478073275177661	646922019383776	580716647302691	39985164891177	DNASE1L1	X	124931408	124939965	-	1388	protein_coding	- && Q2QDF0.1 RecName: Full=Deoxyribonuclease-1-like 1; AltName: Full=DNase X; AltName: Full=Deoxyribonuclease I-like 1; Short=DNase I-like 1; Flags: Precursor && PF03372:Endonuclease/Exonuclease/phosphatase family	Exo_endo_phos
ENSSSCG00000006581	485566828358473	861835919452275	524073462849754	123217539407206	61958572458046	753295458067509	274553674042739	608459359097807	35408098832685	464605494965719	187174637125315	472685991060374	651667043042383	164569843015977	-	4	96030899	96037483	+	1315	lncRNA	- && Q0VCM0.1 RecName: Full=Protein S100-A16; AltName: Full=S100 calcium-binding protein A16 && PF01023:S-100/ICaBP type calcium binding domain	-
ENSSSCG00000010640	699146285209332	534727686587374	70574751405988	599058473245015	738615829703666	684326180385222	415629225091834	555141615463551	541718883469417	209345579291243	453302941289988	267252636039539	516243428443228	731107114125862	NRAP	14	123926925	124007779	-	8363	protein_coding	- && Q86VF7.2 RecName: Full=Nebulin-related-anchoring protein; Short=N-RAP && PF00880:Nebulin repeat|PF00412:LIM domain|PF00089:Trypsin	Trypsin
ENSSSCG00000017971	379786928606266	518443306085669	299943029714347	384475133574033	481896788449188	349695593841013	46987506974296	55132391668599	750573275297559	579299724037152	837067253776775	93299627208599	589709135579729	514464941481405	-	12	53111244	53123047	-	902	protein_coding	- && Q9D2U5.1 RecName: Full=N-alpha-acetyltransferase 38, NatC auxiliary subunit; AltName: Full=LSM domain-containing protein 1 && PF01423:LSM domain	LSM
ENSSSCG00000003194	445514238010967	633586101604773	38716269610066	553964899764408	404414394035629	507649917253248	456458000787451	814810510512807	594618831300703	573911453230416	547795185088068	411771303280632	709091398513047	592423344863007	AKT1S1	6	54881584	54889954	-	1943	protein_coding	- && Q96B36.1 RecName: Full=Proline-rich AKT1 substrate 1; AltName: Full=40 kDa proline-rich AKT substrate && PF15798:Proline-rich AKT1 substrate 1	-
ENSSSCG00000004255	394055091446816	465576023593717	663228585978623	544936523473914	679629672451106	254541844647605	506410022042968	592656480922675	342266604585265	473374386346418	65913530606524	428852918294506	799930967791941	778966902214953	VGLL2	1	44549410	44557797	-	2238	protein_coding	- && Q8N8G2.1 RecName: Full=Transcription cofactor vestigial-like protein 2; Short=Vgl-2; AltName: Full=Protein VITO1 && PF07545:Vestigial/Tondu family	-
ENSSSCG00000005072	422338518452289	550202990927845	35762438158249	355972433613169	472008701317152	400696517855766	499170924293735	676940084445746	666526988729978	558145245526243	715849333588426	736171919648755	599332316873682	552509610255974	PSMA3	1	187343507	187372215	+	2717	protein_coding	- && P18422.3 RecName: Full=Proteasome subunit alpha type-3; AltName: Full=Macropain subunit C8; AltName: Full=Multicatalytic endopeptidase complex subunit C8; AltName: Full=Proteasome component C8; AltName: Full=Proteasome subunit K && PF10584:Proteasome subunit A N-terminal signature|PF00227:Proteasome subunit	Proteasome
ENSSSCG00000013435	480648094291199	486522818022995	449297708941743	531351710370507	488639812716554	49740892723973	513387553240972	736743906212047	538987741216482	651288173606133	547417935073301	356145881092667	716462845229844	566552171001238	MBD3	2	76906644	76923435	+	4194	protein_coding	- && O95983.1 RecName: Full=Methyl-CpG-binding domain protein 3; AltName: Full=Methyl-CpG-binding protein MBD3 && PF16564:p55-binding region of Methyl-CpG-binding domain proteins MBD|PF14048:C-terminal domain of methyl-CpG binding protein 2 and 3	-
ENSSSCG00000013448	4777494842489	577747794732387	561325069634749	631014431651147	432359240725093	577300657011694	506055652471079	815374296773271	487545344084999	486740567260953	43800673893135	254425913639077	579045740538585	710799897214527	MKNK2	2	76510303	76522885	+	3440	protein_coding	- && Q9HBH9.3 RecName: Full=MAP kinase-interacting serine/threonine-protein kinase 2; AltName: Full=MAP kinase signal-integrating kinase 2; Short=MAPK signal-integrating kinase 2; Short=Mnk2 && PF00069:Protein kinase domain	Pkinase
ENSSSCG00000007369	580332121343506	772413858075662	523522045688956	526572749128421	572299560845239	555794773834481	437438859416549	703860947453951	451308353336617	423976491542238	358692426907225	355227273052394	75012752576872	517032334798062	-	17	46591675	46638070	-	3482	protein_coding	- && Q2PS20.1 RecName: Full=Junctophilin-2; Short=JP-2; AltName: Full=Junctophilin type 2 && PF02493:MORN repeat	MORN
ENSSSCG00000029161	577075467781572	487429524458297	287100165182379	505257127449253	446790084215514	454029835320569	426111083300329	685640188840171	515232584390544	357213844525397	7759471034934	663475310705218	700617547428488	644430369189501	ADI1	3	131295257	131304337	+	1810	protein_coding	- && Q3ZBL1.2 RecName: Full=1,2-dihydroxy-3-keto-5-methylthiopentene dioxygenase; AltName: Full=Acireductone dioxygenase (Fe(2+)-requiring); Short=ARD; Short=Fe-ARD; AltName: Full=Membrane-type 1 matrix metalloproteinase cytoplasmic tail-binding protein 1; Short=MTCBP-1 && PF03079:ARD/ARD' family	-
ENSSSCG00000005436	484342480225624	550126189840335	50869734938991	508726505607898	524595648447105	459274833638087	531370723761804	831406225039765	446196558477286	539319117979301	561068355953337	421644097663804	584680509415122	558383685395639	RAD23B	1	248448265	248492860	+	2189	protein_coding	- && P54727.1 RecName: Full=UV excision repair protein RAD23 homolog B; Short=HR23B; Short=hHR23B; AltName: Full=XP-C repair-complementing complex 58 kDa protein; Short=p58 && PF00627:UBA/TS-N domain|PF09280:XPC-binding domain|PF00240:Ubiquitin family	UBA
ENSSSCG00000040103	439344210783448	652739899226083	421390658959172	494267135718372	415821092200502	44580996798707	516300444888177	707485094427644	625589996447268	581191435647586	635069124488951	439757398719503	531413651338839	592905077484221	-	3	532966	547525	+	2713	protein_coding	- && Q0P5I8.1 RecName: Full=Golgi to ER traffic protein 4 homolog && PF04190:Protein of unknown function (DUF410)	-
ENSSSCG00000002307	407318858440979	383158994576784	42974626325613	472107349939021	570895544597664	37728988873869	542170727433391	536103194055317	533161773328536	625798504763783	684052345993848	794724153544555	59249618679498	516546532949309	ERH	7	93068250	93083981	-	857	protein_coding	- && P84089.1 RecName: Full=Enhancer of rudimentary homolog; Short=Mer >P84090.1 RecName: Full=Enhancer of rudimentary homolog >Q3SZC0.1 RecName: Full=Enhancer of rudimentary homolog && PF01133:Enhancer of rudimentary	-
ENSSSCG00000013747	388597332923285	490675379197516	428977397314475	544059773189879	545859773718787	4587694784033	445605013222667	64467860470044	474240353596586	567889507241738	67205315875283	61152073481082	615980323692041	564000005589888	RAD23A	2	66084856	66096484	-	3363	protein_coding	- && A3KMV2.1 RecName: Full=UV excision repair protein RAD23 homolog A && PF09280:XPC-binding domain|PF00627:UBA/TS-N domain|PF00240:Ubiquitin family|PF10147:Growth arrest and DNA-damage-inducible proteins-interacting protein 1	ubiquitin
ENSSSCG00000000077	315660958178719	475776680969294	395317729948428	732621259686331	475121151325499	389438449440861	41443826893926	707112913167452	624051279290155	599026673405296	655708856712387	664415622785009	515799386013068	481307897674313	ADSL	5	7985700	8045510	-	1712	protein_coding	- && P30566.2 RecName: Full=Adenylosuccinate lyase; Short=ADSL; Short=ASL; AltName: Full=Adenylosuccinase; Short=ASase && PF10397:Adenylosuccinate lyase C-terminus|PF00206:Lyase	-
ENSSSCG00000004499	485217626086952	551465103986222	528079892226788	549697648474292	491461562805526	376061333114023	388887734118679	665225110934229	644410611872548	45076447842158	583824130522627	643209059319665	498624252975432	587723018137584	ATP5F1A	1	95625800	95750875	-	14834	protein_coding	- && P80021.2 RecName: Full=ATP synthase subunit alpha, mitochondrial; AltName: Full=ATP synthase subunit alpha heart isoform, mitochondrial; AltName: Full=ATP synthase subunit alpha liver isoform, mitochondrial; Flags: Precursor && PF02874:ATP synthase alpha/beta family, beta-barrel domain|PF00006:ATP synthase alpha/beta family, nucleotide-binding domain	ATP-synt_ab
ENSSSCG00000015073	384398692794901	444037170190147	477486172617969	43375467111733	432401897153684	665448875610586	688867073200472	222594211036203	298077859724368	294917798294078	355833689786878	206997261623852	219088380934025	445145801638943	TAGLN	9	44560785	44567385	+	1984	protein_coding	- && Q9TS87.4 RecName: Full=Transgelin; AltName: Full=25 kDa F-actin-binding protein; AltName: Full=Smooth muscle protein 22-alpha; Short=SM22-alpha && PF00402:Calponin family repeat|PF00307:Calponin homology (CH) domain	CH
ENSSSCG00000015565	359671489028727	450956736138556	556357623934894	477733345318958	57334284812902	479917094797437	475231868909196	547352886043706	559680778369278	389059429410301	903284729799308	643090513299426	513134237551424	496365460720981	C1orf21	9	125613193	125844228	+	6212	protein_coding	- && Q9H246.1 RecName: Full=Uncharacterized protein C1orf21; AltName: Full=Cell proliferation-inducing gene 13 protein && PF15389:Domain of unknown function (DUF4612)	-
ENSSSCG00000009775	424983638604942	377828133649699	517621774755346	449889372572524	649568571082851	38736497558846	534267539518583	548434888468997	59398591714751	525816323325147	739560210183919	672696401865662	582924786871157	392455915411494	CDK2AP1	14	29631084	29642253	+	1329	protein_coding	- && O14519.1 RecName: Full=Cyclin-dependent kinase 2-associated protein 1; Short=CDK2-associated protein 1; AltName: Full=Deleted in oral cancer 1; Short=DOC-1; AltName: Full=Putative oral cancer suppressor && PF09806:Cyclin-dependent kinase 2-associated protein	-
ENSSSCG00000022742	45439383032204	632640105726322	435604285520263	571353745290312	610773310475182	538448542473521	407774155803885	561437070449969	532498708889031	576199369839218	529159255140824	457431525722742	562528330482666	526580417675705	PRDX6	9	115857644	115868892	+	1441	protein_coding	- && Q9TSX9.3 RecName: Full=Peroxiredoxin-6; AltName: Full=Non-selenium glutathione peroxidase; Short=NSGPx && PF10417:C-terminal domain of 1-Cys peroxiredoxin|PF00578:AhpC/TSA family	-
ENSSSCG00000013647	344282058830179	536267745798541	397053649853062	55954580653686	42621508804397	448847484625366	441353846373788	718092544220857	472507632546923	588601056602584	653228970160051	646009511804036	604461913545493	536550557656112	CDC37	2	69201579	69225994	-	2952	protein_coding	- && Q63692.2 RecName: Full=Hsp90 co-chaperone Cdc37; AltName: Full=Hsp90 chaperone protein kinase-targeting subunit; AltName: Full=p50Cdc37; Contains: RecName: Full=Hsp90 co-chaperone Cdc37, N-terminally processed && PF08564:Cdc37 C terminal domain|PF08565:Cdc37 Hsp90 binding domain	-
ENSSSCG00000006487	386179375095708	36587673548776	542341328479234	60236258887124	600483968348721	500481731752392	545303605685638	561155496701583	592297896245099	545646234152613	628674283227469	552184798175981	405322994901966	511796827362603	CCT3	4	93733917	93753340	+	2111	protein_coding	- && Q3T0K2.1 RecName: Full=T-complex protein 1 subunit gamma; Short=TCP-1-gamma; AltName: Full=CCT-gamma && PF00118:TCP-1/cpn60 chaperonin family	-
ENSSSCG00000011137	493861347725479	482254225115858	46830981507662	560051146405169	463060200076211	446528686740522	488624848886623	576862778807629	552736014585452	504633873718233	584627124452119	548212686959387	58398604408551	566432576607986	GDI2	10	65160653	65230777	+	2509	protein_coding	- && Q6Q7J2.1 RecName: Full=Rab GDP dissociation inhibitor beta; Short=Rab GDI beta; AltName: Full=Guanosine diphosphate dissociation inhibitor 2; Short=GDI-2 && PF00996:GDP dissociation inhibitor	-
ENSSSCG00000040773	610440605330188	57598078785284	4189978655406	383281453922002	555705768754155	358293255145161	422885712814791	583639711923583	618091182474412	631496878275185	515969017931652	436540835176773	548888278704094	657196507147201	TOB1	12	27115824	27119928	-	2195	pseudogene	- && P50616.1 RecName: Full=Protein Tob1; AltName: Full=Transducer of erbB-2 1 && PF07742:BTG family	-
ENSSSCG00000028530	402450739970721	738326210999618	474367648266575	578445187960981	42516386073096	411207555915675	523637209720651	500837819107099	525226995787487	729133435988397	553175760953385	525890766637673	511915617661647	404584333254128	TMEM52	6	63969440	63974286	-	3988	protein_coding	- && Q8NDY8.1 RecName: Full=Transmembrane protein 52; Flags: Precursor && PF14979:Transmembrane 52	-
ENSSSCG00000032693	5678993502847	79385610566992	51095518552904	622509708490615	342213494753949	418755496085806	506724021844384	410346088846958	568605242933287	612602869803276	295860439972063	414612807665721	718296084200232	511236840652163	MAPK12	5	429645	439775	+	5638	protein_coding	- && Q63538.1 RecName: Full=Mitogen-activated protein kinase 12; Short=MAP kinase 12; Short=MAPK 12; AltName: Full=Extracellular signal-regulated kinase 6; Short=ERK-6; AltName: Full=Mitogen-activated protein kinase p38 gamma; Short=MAP kinase p38 gamma; AltName: Full=Stress-activated protein kinase 3 && PF00069:Protein kinase domain	Pkinase
ENSSSCG00000000719	433475326121316	488999483166337	454090830954548	571368065403609	546873881106025	393576075671255	334382733726309	598871847816998	618594105395959	468631615307067	604429575056557	692294497112563	489320003861514	595597820993857	NDUFA9	5	65759160	65788646	-	2801	protein_coding	- && P34943.1 RecName: Full=NADH dehydrogenase [ubiquinone] 1 alpha subcomplex subunit 9, mitochondrial; AltName: Full=Complex I-39kD; Short=CI-39kD; AltName: Full=NADH-ubiquinone oxidoreductase 39 kDa subunit; Flags: Precursor && PF05368:NmrA-like family	NmrA
ENSSSCG00000001858	428219091395534	42608113145696	293877056221845	473095340622991	447145747578594	420339663690923	447143623932548	650249785447218	643657445803515	475376173838601	73779138339711	676403064460833	543134175436099	586533962387231	CIB1	7	55794834	55798590	-	1162	protein_coding	- && Q17QE5.1 RecName: Full=Calcium and integrin-binding protein 1; AltName: Full=Calmyrin >B1A8Z2.1 RecName: Full=Calcium and integrin-binding protein 1; AltName: Full=Calmyrin && PF13499:EF-hand domain pair	-
ENSSSCG00000010345	454765926562801	523736974104948	438785016451376	41257815461292	533634200265154	430318880999163	450913478612272	459038037681935	561544689914772	524425551128683	617589042199345	711538711735334	565047354960426	55531388119266	GHITM	14	85385868	85401674	+	2503	protein_coding	- && Q9H3K2.2 RecName: Full=Growth hormone-inducible transmembrane protein; AltName: Full=Dermal papilla-derived protein 2; AltName: Full=Mitochondrial morphology and cristae structure 1; Short=MICS1; AltName: Full=Transmembrane BAX inhibitor motif-containing protein 5; Flags: Precursor && PF01027:Inhibitor of apoptosis-promoting Bax1|PF12811:Bax inhibitor 1 like	-
ENSSSCG00000007669	431879276804795	4948268330141	433514563976439	496139852095331	445795379956689	422044805128155	480989739156018	713759640227939	490712149234126	48803729121319	611061427874599	600043722196726	56613615696403	563356691089599	GNB2	3	8579122	8584267	+	1486	protein_coding	- && P62879.3 RecName: Full=Guanine nucleotide-binding protein G(I)/G(S)/G(T) subunit beta-2; AltName: Full=G protein subunit beta-2; AltName: Full=Transducin beta chain 2 >P62880.3 RecName: Full=Guanine nucleotide-binding protein G(I)/G(S)/G(T) subunit beta-2; AltName: Full=G protein subunit beta-2; AltName: Full=Transducin beta chain 2 >P54313.4 RecName: Full=Guanine nucleotide-binding protein …	-
ENSSSCG00000012841	467057729732563	647601880135565	488547463709246	570705752838322	340850446795119	503522286108441	59136610292363	720296970615762	482187950054534	40723201609101	47363719196759	45965136234449	543370629775976	520184874838958	PNPLA2	2	513076	518187	+	2335	protein_coding	- && Q2KI18.1 RecName: Full=Patatin-like phospholipase domain-containing protein 2; AltName: Full=Adipose triglyceride lipase && PF01734:Patatin-like phospholipase	-
ENSSSCG00000040701	343901103603921	5485386188785	200223750201985	499772941228143	479209478950713	313819173586509	493856283308278	827369307306746	432088708459018	3648578378134	802643956189672	681872254178613	441733492083247	741621739017261	GYPC	15	25569938	25606600	-	2101	protein_coding	- && P04921.1 RecName: Full=Glycophorin-C; AltName: Full=Glycoconnectin; AltName: Full=Glycophorin-D; Short=GPD; AltName: Full=Glycoprotein beta; AltName: Full=PAS-2'; AltName: Full=Sialoglycoprotein D; AltName: CD_antigen=CD236 && -	-
ENSSSCG00000006232	443039834334267	456319147237776	44486351479898	396594430447426	431398852562158	382246848527857	55470444532048	553317110895056	61031657020569	56875564712934	578165608271278	612972155268997	562963233272436	575364416306727	-	4	72800624	72882147	-	2212	protein_coding	- && P61019.1 RecName: Full=Ras-related protein Rab-2A >P61105.1 RecName: Full=Ras-related protein Rab-2A >Q5R6B6.1 RecName: Full=Ras-related protein Rab-2A >Q4R4X6.1 RecName: Full=Ras-related protein Rab-2A && PF00071:Ras family	Ras
ENSSSCG00000008602	452197175064958	568961906898461	403990946720919	453808894668255	521999748391792	428385017921204	509367522913962	556467545607723	542583525025336	551682838037003	534296318154425	694183750770453	530421210636802	4219520594881	LAPTM4A	3	118152586	118170279	+	1810	protein_coding	- && Q5EI37.1 RecName: Full=Lysosomal-associated transmembrane protein 4A && PF03821:Golgi 4-transmembrane spanning transporter	-
ENSSSCG00000017866	397013883773743	517818910995124	333946749794655	433302274589281	584595218624154	384369582989287	415203684548958	513116286219713	601728985944869	555838081246511	684022112705036	768863711409387	506509466034478	472075621794979	TAX1BP3	12	49754164	49760147	-	2407	protein_coding	- && O14907.2 RecName: Full=Tax1-binding protein 3; AltName: Full=Glutaminase-interacting protein 3; AltName: Full=Tax interaction protein 1; Short=TIP-1; AltName: Full=Tax-interacting protein 1 && PF00595:PDZ domain (Also known as DHR or GLGF)|PF07019:Rab5-interacting protein (Rab5ip)	Rab5ip
ENSSSCG00000036731	395805702960037	573170966250067	317089305712036	452952253129845	613445569366742	453523257576699	342960911641378	589622048993093	552280823249897	475107083109957	717037872742671	682858910318156	549779370201266	448196645139272	TSPAN31	5	23029306	23038983	+	1605	protein_coding	- && Q32KP1.1 RecName: Full=Tetraspanin-31; Short=Tspan-31 && PF00335:Tetraspanin family	Tetraspannin
ENSSSCG00000008981	465840963681956	526357802664362	200752702425016	329296291641849	626921866554629	491201764103205	438288293122862	508875645883729	435339662636449	472451126535649	666597671841954	595222962285193	814139231291896	584921185448003	-	8	71940500	71987535	+	6196	protein_coding	- && Q6ZV65.3 RecName: Full=Protein FAM47E && PF14642:FAM47 family	-
ENSSSCG00000028056	628595343756035	333658342028216	242551837246215	376613426194965	341049512883381	346539939740831	487736518926735	736967842600348	554931304007649	670942050995062	706889796898358	217252481183526	310244710104027	119747526922994	ZFP36	6	48052137	48066257	+	2962	protein_coding	- && Q6S9E0.1 RecName: Full=mRNA decay activator protein ZFP36; AltName: Full=Tristetraprolin; Short=TTP; AltName: Full=Zinc finger protein 36; Short=Zfp-36 && PF00642:Zinc finger C-x8-C-x5-C-x3-H type (and similar)|PF11568:Mediator complex subunit 29	zf-CCCH
ENSSSCG00000033162	416965057790038	493892791187654	47423561889393	492025068818582	443108241665167	377083448932522	437749475696515	695941982213462	616699451659585	509331915661781	639057996015024	461116836597075	564403757276491	526517228428667	UBAC1	AEMK02000682.1	1657163	1675095	+	9621	protein_coding	- && Q9BSL1.1 RecName: Full=Ubiquitin-associated domain-containing protein 1; Short=UBA domain-containing protein 1; AltName: Full=E3 ubiquitin-protein ligase subunit KPC2; AltName: Full=Glialblastoma cell differentiation-related protein 1; AltName: Full=Kip1 ubiquitination-promoting complex protein 2 && PF00627:UBA/TS-N domain	UBA
ENSSSCG00000031692	495526189894254	666256075042879	461422259820462	481132022367789	495978772529999	684140712597136	480071682306424	646695540281767	476903208927764	39228001550021	279923000597834	32295749382975	771129260462304	482778081899356	-	17	46663461	46664808	-	303	protein_coding	- && Q2PS20.1 RecName: Full=Junctophilin-2; Short=JP-2; AltName: Full=Junctophilin type 2 && -	-
ENSSSCG00000032060	2865946319244	316276374464804	403617919295414	312671602348842	46531768889826	257670791333088	447635326126915	539914512591937	699198096623215	566664030386669	887517868697372	780920765622025	551920748588859	617142897409251	-	6	7255060	7278714	+	1218	protein_coding	- && Q2NKR3.1 RecName: Full=COX assembly mitochondrial protein 2 homolog && PF08583:Cytochrome c oxidase biogenesis protein Cmc1 like	-
ENSSSCG00000001436	392852992663821	48971742936996	375005225223901	395411199026319	448585290721069	327449098451784	501375107453544	527354113951621	478726233426724	613423969635631	797630326192322	60648849483478	637357772400284	528324853258609	RNF5	7	24215703	24217972	+	981	protein_coding	- && Q99942.1 RecName: Full=E3 ubiquitin-protein ligase RNF5; AltName: Full=Protein G16; AltName: Full=RING finger protein 5; AltName: Full=Ram1 homolog; Short=HsRma1 && PF13920:Zinc finger, C3HC4 type (RING finger)	-
ENSSSCG00000033450	395162949011048	483256696897297	413086862092481	429352384903005	507605180759203	408361755069061	490329886100428	603361249679308	438080039993098	543644349671831	701440828300729	647744385592291	555813406045239	499712061194684	PDAP1	3	6343831	6355180	-	1240	protein_coding	- && Q13442.1 RecName: Full=28 kDa heat- and acid-stable phosphoprotein; AltName: Full=PDGF-associated protein; Short=PAP; AltName: Full=PDGFA-associated protein 1; Short=PAP1 && PF10252:Casein kinase substrate phosphoprotein PP28	-
ENSSSCG00000017947	515173434937716	500750679912015	618553882379844	514164441349271	353268783228923	453867183201757	392582309297731	609234244796429	64501477185374	454024123096636	491693592503546	416942433917465	4304617799161	689904845450449	ACADVL	12	52576401	52581755	+	2623	protein_coding	- && P48818.3 RecName: Full=Very long-chain specific acyl-CoA dehydrogenase, mitochondrial; Short=VLCAD; Flags: Precursor && PF02770:Acyl-CoA dehydrogenase, middle domain|PF02771:Acyl-CoA dehydrogenase, N-terminal domain|PF00441:Acyl-CoA dehydrogenase, C-terminal domain	-
ENSSSCG00000043612	351136144876073	46354796541184	548339980064771	226183524675103	494707846783606	291711034487983	567648993312991	465074877183154	676559115839983	570146109484777	764495589868033	561392397845771	598194446264453	499826425080393	-	13	93052021	93053657	+	707	lncRNA	- && - && -	-
ENSSSCG00000015595	58207760364384	625441258520854	757889864054377	297023702264359	706299549549027	259358639136801	363369790742074	748754746013273	435464274168053	414311543627108	372440399361741	13974292456962	48942535865767	866822759631182	ATF3	9	130770428	130787462	-	7053	protein_coding	- && Q2KII1.1 RecName: Full=Cyclic AMP-dependent transcription factor ATF-3; Short=cAMP-dependent transcription factor ATF-3; AltName: Full=Activating transcription factor 3 && -	-
ENSSSCG00000034860	290401614242527	331046086490442	299096264573999	341655620347418	425314822639408	316347996999861	477287445953537	634201636194254	653040923447753	521613366309118	879529265624819	854552822569239	507715184982961	525874395527523	HSCB	14	45967502	45980628	+	797	protein_coding	- && Q8IWL3.3 RecName: Full=Iron-sulfur cluster co-chaperone protein HscB, mitochondrial; AltName: Full=DnaJ homolog subfamily C member 20; AltName: Full=Hsc20; Flags: Precursor && PF07743:HSCB C-terminal oligomerisation domain	-
ENSSSCG00000011447	389628939532017	467135077451158	409227075106977	416370785631182	424912020835324	346469591313435	51878528513874	538131201993496	653961580346315	595556270459175	632508384865684	719784447332622	503523658106612	440504169315353	SPCS1	13	34839383	34841605	+	1291	protein_coding	- && Q9D958.3 RecName: Full=Signal peptidase complex subunit 1; AltName: Full=Microsomal signal peptidase 12 kDa subunit; Short=SPase 12 kDa subunit && PF06645:Microsomal signal peptidase 12 kDa subunit (SPC12)	-
ENSSSCG00000001804	652554935578085	401861419067424	485891992559338	614142961923479	469516405190817	460507350439407	49441820046504	351781515605844	684211732915093	358277648106162	54224112209854	333765546772958	592474297552668	61135270482113	HOMER2	7	52001578	52096847	+	3340	protein_coding	- && Q9NSB8.1 RecName: Full=Homer protein homolog 2; Short=Homer-2; AltName: Full=Cupidin && PF00568:WH1 domain	-
ENSSSCG00000038776	318119926450207	49067993691597	285434865634808	451783358223909	419145720807347	371547228959713	416534736057012	568715841541868	613222973371777	552305513377756	745594389246849	7029025312093	558906352769408	532536065373138	GET3	2	66249566	66260954	-	3251	protein_coding	- && O43681.2 RecName: Full=ATPase ASNA1; AltName: Full=Arsenical pump-driving ATPase; AltName: Full=Arsenite-stimulated ATPase; AltName: Full=Transmembrane domain recognition complex 40 kDa ATPase subunit; AltName: Full=hARSA-I; AltName: Full=hASNA-I >A5PJI5.1 RecName: Full=ATPase ASNA1; AltName: Full=Arsenical pump-driving ATPase; AltName: Full=Arsenite-stimulated ATPase && PF02374:Anion-transp…	-
ENSSSCG00000013524	415968237019535	374694418877941	431884261324647	482744289749579	496723477897127	353817930761382	386259598530523	483700520297573	693042768754234	467107699941986	643739646021237	849698989024541	424595455613977	519554788706334	MICOS13	2	73294842	73296836	+	890	protein_coding	- && A1XQR7.1 RecName: Full=MICOS complex subunit MIC13 && PF15884:Protein QIL1	-
ENSSSCG00000030295	387889906286494	521896876865291	442904128678784	413683840717765	502380057860585	34957938300026	452043537573578	595818589486672	495765875958423	521648631137836	588139735715223	710043628108302	565127252223313	469029711700899	NUTF2	6	28469505	28489007	+	2043	protein_coding	- && P61972.1 RecName: Full=Nuclear transport factor 2; Short=NTF-2 >P61970.1 RecName: Full=Nuclear transport factor 2; Short=NTF-2; AltName: Full=Placental protein 15; Short=PP15 >P61971.1 RecName: Full=Nuclear transport factor 2; Short=NTF-2 >Q32KP9.1 RecName: Full=Nuclear transport factor 2; Short=NTF-2 >Q5R8G4.2 RecName: Full=Nuclear transport factor 2; Short=NTF-2 && PF02136:Nuclear transpor…	-
ENSSSCG00000011106	399479779826203	542200750846117	330390543307603	284880373664262	295482903772529	188767589679131	470152579280826	480410476970804	344296651724127	657708873256807	79833545185584	735820675568185	738963763745433	741734069476487	CREM	10	57829518	57895610	+	2730	protein_coding	- && Q1LZH5.3 RecName: Full=cAMP-responsive element modulator && PF02173:pKID domain|PF00170:bZIP transcription factor	bZIP_1
ENSSSCG00000023915	466818462385886	775098031734675	451159011590992	512729549764479	348614326391851	495059320476996	345872885612426	500061810544342	543789969211605	458432902540548	394920862581139	452515450485842	608642026278807	63589493697836	SLC2A4	12	52628450	52634967	+	2832	protein_coding	- && P14672.1 RecName: Full=Solute carrier family 2, facilitated glucose transporter member 4; AltName: Full=Glucose transporter type 4, insulin-responsive; Short=GLUT-4 && PF00083:Sugar (and other) transporter	Sugar_tr
ENSSSCG00000000274	448719174219964	416758885790419	442968887835384	44864658049023	546496702097875	398637647824977	480326350099962	578779600943672	46956724959684	436530508801583	684932115761757	680631072010318	520721850150276	428856035575526	PCBP2	5	18673981	18706838	+	6035	protein_coding	- && Q15366.1 RecName: Full=Poly(rC)-binding protein 2; AltName: Full=Alpha-CP2; AltName: Full=Heterogeneous nuclear ribonucleoprotein E2; Short=hnRNP E2 && PF07714:Protein tyrosine kinase|PF00013:KH domain|PF00069:Protein kinase domain	KH_1
ENSSSCG00000013510	475449518101867	456021870920358	433532128046289	538516984654162	485753409032958	369889795865545	378615073087208	5678112139396	496527599673092	410415039584576	696493601794079	511456466691863	640815229236626	505806218535512	UBXN6	2	74340838	74378595	+	2149	protein_coding	- && Q2KIJ6.1 RecName: Full=UBX domain-containing protein 6; AltName: Full=UBX domain-containing protein 1 && PF09409:PUB domain|PF00789:UBX domain	UBX
ENSSSCG00000015105	714289812591918	677315479109215	181878959499167	629027310039417	581723903592817	470920132183496	236761808227557	793124411350059	657579383064609	312785911056163	463379426298297	390743270404495	550433138840669	279180038490739	SLC37A4	9	46247282	46254017	-	2873	protein_coding	- && O43826.1 RecName: Full=Glucose-6-phosphate exchanger SLC37A4; AltName: Full=Glucose-5-phosphate transporter; AltName: Full=Glucose-6-phosphate translocase; AltName: Full=Solute carrier family 37 member 4; AltName: Full=Transformation-related gene 19 protein; Short=TRG-19 && PF07690:Major Facilitator Superfamily	MFS_1
ENSSSCG00000021084	37231941951312	265040162231256	236476610755709	68871682476303	456305867809536	454179251397749	88674942131975	703012470893388	761940759599691	375313368016225	392172542739258	628117564907552	301424040697605	414924402190025	S100A6	4	96098283	96099685	+	511	protein_coding	- && Q2EN75.1 RecName: Full=Protein S100-A6; AltName: Full=Calcyclin; AltName: Full=S100 calcium-binding protein A6 && PF01023:S-100/ICaBP type calcium binding domain	-
ENSSSCG00000016034	48221863505951	345463972415755	955074025062749	145544543840548	102657669821654	774394805610672	491949568358505	537317524424173	343901900650987	210344956072465	388977667385723	287750643078399	249190996168823	186849819194395	COL3A1	15	93556912	93615815	+	5618	protein_coding	- && P08121.4 RecName: Full=Collagen alpha-1(III) chain; Flags: Precursor && PF01410:Fibrillar collagen C-terminal domain|PF00093:von Willebrand factor type C domain|PF01391:Collagen triple helix repeat (20 copies)	VWC
ENSSSCG00000015747	404522638623082	466995466110352	303444956758737	751820570091779	381500101384706	634513262191407	374351719118731	724231385466957	43404025304643	502233046453828	419140299474129	45547814188238	436434440311395	577375009544724	-	15	33496988	33606928	+	11959	protein_coding	- && P54296.2 RecName: Full=Myomesin-2; AltName: Full=165 kDa connectin-associated protein; AltName: Full=165 kDa titin-associated protein; AltName: Full=M-protein; AltName: Full=Myomesin family member 2 && PF00041:Fibronectin type III domain|PF07679:Immunoglobulin I-set domain	fn3
ENSSSCG00000034387	304286981639691	365626162696852	295370012451306	485051236624866	404661167752346	369515771071092	48356054002204	497915115944073	634990553160769	540086783416868	917355165759046	681243860901649	408741520527085	475050646796259	-	2	7157963	7167329	-	1279	protein_coding	- && Q2TA37.1 RecName: Full=ADP-ribosylation factor-like protein 2 && PF00025:ADP-ribosylation factor family	Arf
ENSSSCG00000025766	335676771134914	465738894576537	308746606208035	419649848577297	443236072181981	343741224955326	46095894912346	621445299476167	618924234020726	488695995114069	638165226405035	620459902982597	568905513293474	51457568230256	SLC10A3	X	125007122	125013980	-	3982	protein_coding	- && B2KIK3.1 RecName: Full=Ubiquitin-like protein 4A && PF00240:Ubiquitin family	ubiquitin
ENSSSCG00000003104	473158045701273	426441801624677	516975561990892	428690713557041	389455351984473	419683406537291	554651577052117	639537564952977	499107541260091	561740161015589	462141426956748	269781284462564	601952830832387	581341145802176	STRN4	6	52601934	52627902	-	4698	protein_coding	- && P58404.2 RecName: Full=Striatin-4; AltName: Full=Zinedin && PF00400:WD domain, G-beta repeat|PF08232:Striatin family	WD40
ENSSSCG00000003776	503682277709526	602819884953698	570635149742111	288812597279221	42070860605947	373812111250135	373825974428085	355918532743486	704793603779027	474587018377604	64276774875275	521899310028876	431824401232084	531341142539852	ACADM	6	137541380	137595108	-	2784	protein_coding	- && P41367.3 RecName: Full=Medium-chain specific acyl-CoA dehydrogenase, mitochondrial; Short=MCAD; Flags: Precursor && PF00441:Acyl-CoA dehydrogenase, C-terminal domain|PF02770:Acyl-CoA dehydrogenase, middle domain|PF02771:Acyl-CoA dehydrogenase, N-terminal domain	-
ENSSSCG00000048856	73900798400038	8582282212755	624393101204696	349039877342755	70161162849941	520159635057591	209392508851754	24257758947673	205422082751357	241915499985326	590743702374533	706039800178742	562387197594312	235175475489817	-	2	6752140	6757157	-	4403	lncRNA	- && - && -	-
ENSSSCG00000008987	364987312864655	489377363119414	442067197863877	486300883492313	561352855280922	499030870965077	52029366752225	50109685987718	509638724981817	496715339662318	494585173132731	392252018425509	576539049021102	44439773854734	CCNI	8	72686100	72719076	-	2838	protein_coding	- && Q14094.1 RecName: Full=Cyclin-I && PF00134:Cyclin, N-terminal domain	-
ENSSSCG00000027197	551234809643411	624685177425508	403053576567093	606009940921196	522859947691862	437102048266998	367444736673597	595571614341444	525451305920038	420519396925881	396424648018159	34964682839373	565852728650325	409629347843069	DYRK1B	6	48305844	48314886	-	3654	protein_coding	- && Q9Y463.1 RecName: Full=Dual specificity tyrosine-phosphorylation-regulated kinase 1B; AltName: Full=Minibrain-related kinase; AltName: Full=Mirk protein kinase && PF00069:Protein kinase domain	Pkinase
ENSSSCG00000036832	438477018239092	478469823976783	50736683691961	474216051568169	373540994318809	416436945287207	496216851142629	670913358490483	457573023552476	579628539136349	48608253869107	269790493090462	598830210261223	522463651661933	STK40	6	92424984	92483709	-	3601	protein_coding	- && Q8N2I9.2 RecName: Full=Serine/threonine-protein kinase 40; AltName: Full=SINK-homologous serine/threonine-protein kinase; AltName: Full=Sugen kinase 495; Short=SgK495 && PF00069:Protein kinase domain	Pkinase
ENSSSCG00000009772	388556531625522	447130920458933	364112835684212	444204491790648	418175478870346	393430328360038	472844043598004	598167052778114	543675172547336	485546753475634	607753784254536	657426405784197	481123279129885	467785952247283	-	14	29390335	29400437	-	2066	protein_coding	- && Q9R0Q3.1 RecName: Full=Transmembrane emp24 domain-containing protein 2; AltName: Full=COPI-coated vesicle membrane protein p24; AltName: Full=Membrane protein p24A; AltName: Full=Sid 394; AltName: Full=p24 family protein beta-1; Short=p24beta1; Flags: Precursor && PF01105:emp24/gp25L/p24 family/GOLD	-
ENSSSCG00000005212	424054709806669	409103790678158	340432184750708	488921441426676	46273624626432	327795115432013	426407767656938	628281006866086	732300506628608	409371537228903	669775557130327	656078470178256	367163963740731	419401302069919	PLGRKT	1	216692047	216739728	+	951	protein_coding	- && D4ACN8.1 RecName: Full=Plasminogen receptor (KT); Short=Plg-R(KT) && PF10166:Uncharacterised conserved protein (DUF2368)	-
ENSSSCG00000017525	530177487148923	494580749361271	744659797547457	408478042054769	344214434097654	403683817810253	693929205560754	507672005221232	410086930138574	47992846567047	415142980022791	326895342009067	473551637839536	513097867901387	NFE2L1	12	24303399	24316763	+	5987	protein_coding	- && Q61985.2 RecName: Full=Nuclear factor erythroid 2-related factor 1; Short=NF-E2-related factor 1; Short=NFE2-related factor 1; AltName: Full=Nuclear factor, erythroid derived 2, like 1 && PF03131:bZIP Maf transcription factor	bZIP_Maf
ENSSSCG00000035344	302197994916821	387265541770821	335776931494379	399253672181013	375221847089915	341531165482722	464205048825981	691872313744733	432178878985301	558539089659724	720541863958613	591177979501736	544364380233533	594335805954967	UBE2S	6	59565030	59570490	-	1356	protein_coding	- && Q1RML1.2 RecName: Full=Ubiquitin-conjugating enzyme E2 S; AltName: Full=E2 ubiquitin-conjugating enzyme S; AltName: Full=Ubiquitin carrier protein S; AltName: Full=Ubiquitin-protein ligase S && PF00179:Ubiquitin-conjugating enzyme	UQ_con
ENSSSCG00000006867	43982567074372	512658998758732	421328322849666	40982066264897	43856402413193	391189840340057	452412095409129	500228298195002	591289922180228	417385109987055	584068063812272	521624409154486	450347212302718	607319520787119	LRRC39	4	117939896	117963468	+	3797	protein_coding	- && Q3ZC49.1 RecName: Full=Leucine-rich repeat-containing protein 39 && PF05206:Methyltransferase TRM13|PF13855:Leucine rich repeat	-
ENSSSCG00000006304	418847293098999	402390520746039	412827432942879	429154879736365	439989766818018	33275483232728	358610280500796	563317892440217	691762764699089	388115106963381	744651753291865	571039180128998	437032840535896	536228672503763	MPC2	4	83069748	83096990	+	5082	protein_coding	- && O95563.1 RecName: Full=Mitochondrial pyruvate carrier 2; AltName: Full=Brain protein 44 && PF03650:Uncharacterised protein family (UPF0041)|PF08333:Protein of unknown function (DUF1725)	-
ENSSSCG00000011082	355712223183341	41002907989779	391602302917319	355843169054981	41957276358051	310647789438053	488025277209052	530801580163253	630393691502005	505881869905362	583674288294069	605014284282273	530285991089563	597259233855801	COMMD3	10	52597587	52601733	-	832	protein_coding	- && Q9UBI1.1 RecName: Full=COMM domain-containing protein 3; AltName: Full=Protein Bup; AltName: Full=Protein PIL && PF07258:HCaRG protein	-
ENSSSCG00000029066	359621148712829	768996485988085	939349827883948	39482381989506	682413230340887	52049354107886	363503363694371	527233166178963	43017936856323	398563137613024	494224204728454	782378502924899	491848101202893	379954330688861	IDI1	10	68534796	68539279	+	1664	protein_coding	- && Q4R4W5.2 RecName: Full=Isopentenyl-diphosphate Delta-isomerase 1; AltName: Full=Isopentenyl pyrophosphate isomerase 1; Short=IPP isomerase 1; Short=IPPI1 && PF00293:NUDIX domain	NUDIX
ENSSSCG00000025321	508713551329033	424875061267373	459566889908149	514101722115158	490487909374952	476460185752808	48336784341584	61959458644431	472341094497179	506177333898935	445722452045338	259946966618609	549212181416634	47717296700231	MAZ	3	18042007	18047530	+	3123	protein_coding	- && P56270.1 RecName: Full=Myc-associated zinc finger protein; Short=MAZI; AltName: Full=Pur-1; AltName: Full=Purine-binding transcription factor; AltName: Full=Serum amyloid A-activating factor-1; Short=SAF-1; AltName: Full=Transcription factor Zif87; AltName: Full=ZF87; AltName: Full=Zinc finger protein 801 && PF00096:Zinc finger, C2H2 type	zf-C2H2
ENSSSCG00000035120	523976592293436	560956358736147	501121213834094	356732557041877	343461066064271	440388233114756	478269610445105	665505830169829	413653692614766	470497502086868	444892210886236	342366737836058	610154014854574	535009942586705	ALKBH5	12	60507662	60529534	-	2641	protein_coding	- && E1BH29.1 RecName: Full=RNA demethylase ALKBH5; AltName: Full=Alkylated DNA repair protein alkB homolog 5; AltName: Full=Alpha-ketoglutarate-dependent dioxygenase alkB homolog 5 && PF13532:2OG-Fe(II) oxygenase superfamily	-
ENSSSCG00000010522	630100823281947	381980683154169	419258895065735	635969739892314	587211941253937	630185804142688	461597080540663	858224071348279	522592377613907	124132277999076	244645088244184	206787027680539	211926850550382	770944208184319	ANKRD2	14	108944534	108959382	+	4524	protein_coding	- && Q9GZV1.3 RecName: Full=Ankyrin repeat domain-containing protein 2; AltName: Full=Skeletal muscle ankyrin repeat protein; Short=hArpp && PF12796:Ankyrin repeats (3 copies)	-
ENSSSCG00000012133	445392833117038	508079923235305	411454107696858	306982953127272	434384343900614	37959081323465	35230712517183	498447785629731	51871187897078	437811773005037	675958274308924	588169808926971	614763312747007	499350562235537	ASB11	X	11842855	11868793	-	1705	protein_coding	- && Q8WXH4.1 RecName: Full=Ankyrin repeat and SOCS box protein 11; Short=ASB-11 && PF07525:SOCS box|PF12796:Ankyrin repeats (3 copies)	SOCS_box
ENSSSCG00000000141	404176827380783	458310028990723	302824237548118	530775338324665	40193940384787	438030576184949	466950160202886	557500552667184	538972478139077	509014416870743	49554102071478	577142494308085	488281338197109	485940788913966	EIF3D	5	11213701	11233005	+	2017	protein_coding	- && Q3T122.1 RecName: Full=Eukaryotic translation initiation factor 3 subunit D; Short=eIF3d; AltName: Full=Eukaryotic translation initiation factor 3 subunit 7; AltName: Full=eIF-3-zeta && PF05091:Eukaryotic translation initiation factor 3 subunit 7 (eIF-3)	-
ENSSSCG00000017196	368241467023359	431982126051762	350623879735128	46728850061659	344442059368367	356668342423414	464440982516632	597554144681135	564499478228967	530457876032513	575475688810747	453803876244156	498922067514009	647010454543343	MRPL38	12	5514413	5521666	+	1575	protein_coding	- && Q3ZBF3.2 RecName: Full=39S ribosomal protein L38, mitochondrial; Short=L38mt; Short=MRP-L38; Flags: Precursor && PF01161:Phosphatidylethanolamine-binding protein	-
ENSSSCG00000011171	373891925938174	391125616693206	281912549459695	360151457035129	487703763108164	456754585812339	371123673052564	769998655278982	57747900637219	44777403172257	551548801622676	643119882428413	552700501774744	370443295566193	CTSV	10	25202388	25209235	+	2566	protein_coding	- && Q28944.1 RecName: Full=Cathepsin L1; AltName: Full=Cathepsin L; Contains: RecName: Full=Cathepsin L1 heavy chain; Contains: RecName: Full=Cathepsin L1 light chain; Flags: Precursor && PF00112:Papain family cysteine protease|PF08246:Cathepsin propeptide inhibitor domain (I29)	Peptidase_C1
ENSSSCG00000010954	4442790639915	442468080563454	406153006235531	373411814440883	462471152563708	31782056739041	454395754579888	512893128674941	548637940889231	447719915505064	594223755205781	62674092505396	494676949945617	49890136752163	-	10	29066176	29098769	+	4408	protein_coding	- && Q9BUE6.1 RecName: Full=Iron-sulfur cluster assembly 1 homolog, mitochondrial; AltName: Full=HESB-like domain-containing protein 2; AltName: Full=Iron-sulfur assembly protein IscA; Short=hIscA; Flags: Precursor >Q4R5F0.1 RecName: Full=Iron-sulfur cluster assembly 1 homolog, mitochondrial; AltName: Full=HESB-like domain-containing protein 2; AltName: Full=Iron-sulfur assembly protein IscA; Fla…	-
ENSSSCG00000031888	319175720290033	554352978984777	626340206744644	227120621523144	532461247862243	281780960902671	376410430606561	361938546408939	311605101290496	626047402290406	353366925576256	609082604774931	101070300278971	432563496722444	DDIT4	14	75117707	75119903	+	1739	protein_coding	- && Q08E62.1 RecName: Full=DNA damage-inducible transcript 4 protein && PF07809:RTP801 C-terminal region	-
ENSSSCG00000017885	229763520195936	361788526608037	583357548465723	349177657210704	352697338239569	31222723300707	523835054656356	739992791147757	541190604048182	588486429333997	626628464479392	387589879452492	549867011107188	463853743566265	SMTNL2	12	50582243	50602711	-	2654	protein_coding	- && Q2KI85.1 RecName: Full=Smoothelin-like protein 2 && PF00307:Calponin homology (CH) domain	CH
ENSSSCG00000029362	346255232041654	452928540570994	363050238365547	497733869268275	449967719231391	389748775176852	477885018185621	474138738189274	436327336777277	48828333423056	580959600919021	679438575440069	514584103761119	452319303086328	CHMP2A	6	63102156	63104943	-	969	protein_coding	- && Q6IP52.1 RecName: Full=Charged multivesicular body protein 2a; AltName: Full=Chromatin-modifying protein 2a; Short=CHMP2a && PF03357:Snf7	ESCRT-III
ENSSSCG00000034773	492190313965321	56874151519713	463416616813298	354360225721875	385908892871387	36767811035681	475528956036392	642424823632442	467361868752582	516963779582826	39584710894615	318221449468921	733863861167817	406458180547745	-	12	61506577	61507870	+	1294	protein_coding	- && Q14500.2 RecName: Full=ATP-sensitive inward rectifier potassium channel 12; AltName: Full=Inward rectifier K(+) channel Kir2.2; Short=IRK-2; AltName: Full=Inward rectifier K(+) channel Kir2.2v; AltName: Full=Potassium channel, inwardly rectifying subfamily J member 12 && PF01007:Inward rectifier potassium channel|PF08466:Inward rectifier potassium channel N-terminal	-
ENSSSCG00000032007	372728220817572	525047228342234	391489058754159	522930258398738	622491826577115	536754268078018	431003501300968	490383309529916	456899063288877	412510393716019	460006314458596	464213015245769	531363294525099	368820525575195	RTN4	3	86180047	86252122	+	9201	protein_coding	- && Q9NQC3.2 RecName: Full=Reticulon-4; AltName: Full=Foocen; AltName: Full=Neurite outgrowth inhibitor; Short=Nogo protein; AltName: Full=Neuroendocrine-specific protein; Short=NSP; AltName: Full=Neuroendocrine-specific protein C homolog; AltName: Full=RTN-x; AltName: Full=Reticulon-5 && PF02453:Reticulon	-
ENSSSCG00000039782	359795817817569	370531147557075	272644160726156	447121103886993	391959683069714	378065727564613	392291279949018	610634716481534	517472204876417	470849722952571	645901185020155	60469793029562	500254826022453	596439846653359	STOML2	1	235890679	235894625	-	1850	protein_coding	- && Q9UJZ1.1 RecName: Full=Stomatin-like protein 2, mitochondrial; Short=SLP-2; AltName: Full=EPB72-like protein 2; AltName: Full=Paraprotein target 7; Short=Paratarg-7; Flags: Precursor && PF01145:SPFH domain / Band 7 family|PF16200:C-terminal region of band_7	-
ENSSSCG00000026414	315059397676674	280493675817721	404044350769502	406402231035678	390656262306718	311535354550733	460290851017146	499845588849531	556097292146411	482692741898786	712002676336806	730251300204467	492554103262036	50335717569942	-	16	71275909	71314495	+	640	protein_coding	- && Q9XT28.1 RecName: Full=Copper transport protein ATOX1; AltName: Full=Copper chaperone SAH; AltName: Full=Metal transport protein ATX1 >Q3T0E0.1 RecName: Full=Copper transport protein ATOX1; AltName: Full=Metal transport protein ATX1 && PF00403:Heavy-metal-associated domain	HMA
ENSSSCG00000013442	436291305609886	466341660807598	390308617881678	464237441826189	469297952476112	380948581696369	399192950317833	549959906147388	533722022731882	423236539585998	587661727239266	40558454132089	574660946813813	452666651000762	ABHD17A	2	76658068	76666562	+	1548	protein_coding	- && Q2HJ19.1 RecName: Full=Protein ABHD17A; AltName: Full=Alpha/beta hydrolase domain-containing protein 17A; Short=Abhydrolase domain-containing protein 17A; Flags: Precursor && PF12695:Alpha/beta hydrolase family	-
ENSSSCG00000032003	480498825376987	334118426452067	287818617496273	429871694299286	424977464553875	388540591054073	469328530985685	393979016553454	532743637868967	442588914564957	752789493410109	729353232699757	422990899206475	423616741014572	-	2	4975809	5009533	-	3717	protein_coding	- && P28801.2 RecName: Full=Glutathione S-transferase P; AltName: Full=GST class-pi && PF02798:Glutathione S-transferase, N-terminal domain|PF00043:Glutathione S-transferase, C-terminal domain	GST_C
ENSSSCG00000011494	326095775026635	446480295735996	323753562974663	378406005931976	346557591654774	400665966107877	468779578736354	587253933612999	564122883126974	479573115226573	659458515877395	578648584446514	463817010221888	482357970930464	PSMD6	13	45496362	45527331	-	1614	protein_coding	- && Q15008.1 RecName: Full=26S proteasome non-ATPase regulatory subunit 6; AltName: Full=26S proteasome regulatory subunit RPN7; AltName: Full=26S proteasome regulatory subunit S10; AltName: Full=Breast cancer-associated protein SGA-113M; AltName: Full=Phosphonoformate immuno-associated protein 4; AltName: Full=Proteasome regulatory particle subunit p44S10; AltName: Full=p42A && PF01399:PCI doma…	-
ENSSSCG00000036350	452555715731749	458019914804837	549895554476303	352044494832663	549742417263767	438814189042653	427389196178931	341754686141064	428115466601723	42136777975113	609325234320286	470975590432177	482724908474259	486997116322946	-	18	46205418	46215858	+	5688	protein_coding	- && O88569.2 RecName: Full=Heterogeneous nuclear ribonucleoproteins A2/B1; Short=hnRNP A2/B1 && PF00076:RNA recognition motif. (a.k.a. RRM, RBD, or RNP domain)	RRM_1
ENSSSCG00000017089	386874933401401	427224655399355	280943523159232	648440185698743	37369374177714	431979077063796	413125179263827	659503180725608	557838366125367	415599443935291	443831245893224	461471715980881	468993249727905	483014663268903	ANXA6	16	71857258	71913723	+	2889	protein_coding	- && P79134.2 RecName: Full=Annexin A6; AltName: Full=Annexin VI; AltName: Full=Annexin-6 && PF00191:Annexin	-
ENSSSCG00000026931	325837391584632	388460723325921	274947777238151	342353262187305	365617588291482	294477629823746	515000943438999	367607350638772	392035272829456	668279956270765	578459806862019	749305342092498	632096994468253	546145631868786	SERTAD1	6	48698849	48702400	-	1587	protein_coding	- && Q9UHV2.2 RecName: Full=SERTA domain-containing protein 1; AltName: Full=CDK4-binding protein p34SEI1; Short=SEI-1; AltName: Full=Transcriptional regulator interacting with the PHD-bromodomain 1; Short=TRIP-Br1 && PF06031:SERTA motif	-
ENSSSCG00000036712	33759789340088	40022731416179	35027593538559	407029967724915	462504242314463	356943602575776	431735697855024	516849733249788	475929319827849	50341433793793	674341500876135	519754518343826	526896034982141	46431505885037	TPD52L2	17	62733593	62750557	+	2190	protein_coding	- && Q6PCT3.1 RecName: Full=Tumor protein D54; AltName: Full=Tumor protein D52-like 2 && PF04201:Tumour protein D52 family	-
ENSSSCG00000009910	468758211065815	463566925459508	493372425769177	401534172897946	489903646193255	381205427200425	405948086175366	55475047170603	430356414247925	395615645171823	567167165214115	448292793793728	491271590151499	42985741482609	RNF10	14	40481249	40521998	+	3765	protein_coding	- && Q08E13.1 RecName: Full=RING finger protein 10 && PF13639:Ring finger domain	-
ENSSSCG00000017937	281417110446156	411730247707685	329768997311962	421765443619349	378764014352456	325953241707675	407916436207894	582574897588801	489044775318323	525692348722059	661834753514326	601036287039377	531984238219583	449925703182444	PHF23	12	52590801	52598175	-	2450	protein_coding	- && Q9BUL5.1 RecName: Full=PHD finger protein 23; AltName: Full=PDH-containing protein JUNE-1 && PF02991:Autophagy protein Atg8 ubiquitin like|PF00628:PHD-finger	PHD
ENSSSCG00000039582	363595723717477	39962022672275	315391632600467	379516125462211	405726221863938	290084474743764	514306899407787	499785175692197	549588072704235	550915065023862	643712518316058	556217198049562	483503222513508	436519511716885	-	18	51909473	51921243	+	2342	protein_coding	- && P25787.2 RecName: Full=Proteasome subunit alpha type-2; AltName: Full=Macropain subunit C3; AltName: Full=Multicatalytic endopeptidase complex subunit C3; AltName: Full=Proteasome component C3 >Q3T0Y5.3 RecName: Full=Proteasome subunit alpha type-2 && PF10584:Proteasome subunit A N-terminal signature|PF00227:Proteasome subunit	Proteasome
ENSSSCG00000004047	315895332400296	339128093515348	368010458332558	385746546052784	568154356820916	363918163084069	402625754205674	471524971673124	546630805026255	461416322579827	6807975791055	621873528508434	425570841999949	436103545927995	MRPL18	1	7581763	7590032	-	1848	protein_coding	- && Q3ZBR7.1 RecName: Full=39S ribosomal protein L18, mitochondrial; Short=L18mt; Short=MRP-L18; Flags: Precursor && PF00861:Ribosomal L18p/L5e family	-
ENSSSCG00000026794	38203563540023	375416787981815	405304489062234	474224798673448	37949427225753	34972852396355	350967661926496	555155762526066	500374773536096	532223635135573	707674119986568	530787241057978	398946381055852	444865894406724	SIRT2	6	47682424	47703529	-	2202	protein_coding	- && Q8VDQ8.2 RecName: Full=NAD-dependent protein deacetylase sirtuin-2; AltName: Full=Regulatory protein SIR2 homolog 2; AltName: Full=SIR2-like protein 2; Short=mSIR2L2 && PF02146:Sir2 family	SIR2
ENSSSCG00000037343	331743358019322	293485262065559	294586904183734	332696793460489	358742203709584	355742961253302	399710897535208	50393517908679	535191378907825	618675640006449	658351412706356	674545048074916	511331870644603	515740931083361	MRPS11	1	191309198	191321648	-	1330	protein_coding	- && P82911.2 RecName: Full=28S ribosomal protein S11, mitochondrial; Short=MRP-S11; Short=S11mt; Flags: Precursor && PF00411:Ribosomal protein S11	-
ENSSSCG00000027778	402411060057194	504382352882548	308544434298295	336519985383903	427313105643371	389039045427143	382928602754725	679478818165931	470442884255722	472311156831847	611111201178235	406074892479535	498906740117999	490454988846375	-	7	34068806	34183528	-	2271	protein_coding	- && Q96Q07.2 RecName: Full=BTB/POZ domain-containing protein 9 && PF07707:BTB And C-terminal Kelch|PF00651:BTB/POZ domain|PF00903:Glyoxalase/Bleomycin resistance protein/Dioxygenase superfamily	BTB
ENSSSCG00000026153	508884537815055	58611538923712	407523546310229	406533324685171	462211505619924	32951043043132	361671939404333	397119553425158	605427302149291	394170586678909	463171462041315	583882601006177	424383818924225	436930978696218	ACAT1	9	36525261	36545633	+	1684	protein_coding	- && Q29RZ0.1 RecName: Full=Acetyl-CoA acetyltransferase, mitochondrial; AltName: Full=Acetoacetyl-CoA thiolase; Flags: Precursor && PF00108:Thiolase, N-terminal domain|PF02803:Thiolase, C-terminal domain	Thiolase_N
ENSSSCG00000006930	301079275407129	502726652592044	332712344420304	408600986256838	381767265274582	34335743766813	405245609799969	655352640249339	473579194582883	408193046198844	602925504405618	544167135855411	532923447529185	465311792652792	SH3GLB1	4	129357548	129395583	-	5707	protein_coding	- && Q32LM0.1 RecName: Full=Endophilin-B1; AltName: Full=SH3 domain-containing GRB2-like protein B1 && PF14604:Variant SH3 domain|PF03114:BAR domain	-
ENSSSCG00000010464	302411919562719	120273762663151	18355911916483	673548163099958	871179371556798	643191154029383	292083001161661	884411272931461	303758351467813	396496707883422	306879333709967	293363335598393	370771647765704	707920493882648	PPP1R3C	14	103273401	103278763	-	3341	protein_coding	- && Q0VCR4.1 RecName: Full=Protein phosphatase 1 regulatory subunit 3C; AltName: Full=Protein phosphatase 1 regulatory subunit 5; Short=PP1 subunit R5; AltName: Full=Protein targeting to glycogen; Short=PTG && PF03370:Carbohydrate/starch-binding module (family 21)	-
ENSSSCG00000047299	581168735407262	569837685898212	457854213005135	373652870554913	502368062873231	268246722397304	530798450245435	431446057856796	534475882411958	472569273264645	461124493765576	380958587267067	372748951696357	38731896323599	RN18S	AEMK02000489.1	43232	45101	+	1870	rRNA	- && Q5DU56.2 RecName: Full=Protein NLRC3 && -	-
ENSSSCG00000008468	478649019489801	533134685468098	376002568872221	275381348140423	300497728975775	405146894394542	54863568796266	302029196990187	45530650820967	552737028516028	464390017979026	25565592692942	7658496658536	595162197797419	PKDCC	3	98258460	98268557	-	2514	protein_coding	- && Q504Y2.2 RecName: Full=Extracellular tyrosine-protein kinase PKDCC; AltName: Full=Protein kinase domain-containing protein, cytoplasmic; AltName: Full=Protein kinase-like protein SgK493; AltName: Full=Sugen kinase 493; AltName: Full=Vertebrate lonesome kinase; Flags: Precursor && PF12260:Protein-kinase domain of FAM69	-
ENSSSCG00000010299	356181636974028	510717362159781	342877570956924	395766661860652	357687395978546	387982029152627	513904349280623	53932831292116	474796954867146	432340905436522	515950690226889	512216349603258	448799329959241	500006961786012	ANXA7	14	76205224	76234631	-	2129	protein_coding	- && P20072.2 RecName: Full=Annexin A7; AltName: Full=Annexin VII; AltName: Full=Annexin-7; AltName: Full=Synexin && PF00191:Annexin	-
ENSSSCG00000003348	328520493174006	305470430701607	272803098788556	369198983715469	335377179829947	322158244955516	434267696051955	430748206627899	540096604104523	564353193295764	736836867867143	666215460890995	500949396598708	466673913730686	SSU72	6	63728325	63755163	-	1282	protein_coding	- && Q4KLK9.1 RecName: Full=RNA polymerase II subunit A C-terminal domain phosphatase SSU72; Short=CTD phosphatase SSU72 && PF04722:Ssu72-like protein	-
ENSSSCG00000037245	40384452600022	441044866158688	3001417367424	353263514124702	415059887439706	356058796667608	430709024361434	383433796756641	50794662949341	49828672589225	644585346499297	52386462123819	525222644538015	485214177089546	HNRNPDL	8	135802894	135809866	+	3585	protein_coding	- && O14979.3 RecName: Full=Heterogeneous nuclear ribonucleoprotein D-like; Short=hnRNP D-like; Short=hnRNP DL; AltName: Full=AU-rich element RNA-binding factor; AltName: Full=JKT41-binding protein; AltName: Full=Protein laAUF1 && PF00076:RNA recognition motif. (a.k.a. RRM, RBD, or RNP domain)	RRM_1
ENSSSCG00000036988	272988450350006	309209282619551	234684712475442	413053085807149	49563610287018	368000418812235	395855075309884	470366754952561	666558303490759	44734729775698	68227043081332	646305540907853	472893678994896	38263427135512	PSMG4	7	1980292	1988729	+	1376	protein_coding	- && Q5JS54.2 RecName: Full=Proteasome assembly chaperone 4; Short=PAC-4; Short=hPAC4 && PF16093:Proteasome assembly chaperone 4	-
ENSSSCG00000025751	530261259684192	422855743107006	578004054917167	415146688211401	393113219931289	311456862397911	355525336334989	400936799806385	631358579805324	347942086212048	475163412779516	531684922091918	345948479901286	492106237855798	MDH1	3	78244999	78440488	-	3360	protein_coding	- && P11708.4 RecName: Full=Malate dehydrogenase, cytoplasmic; AltName: Full=Cytosolic malate dehydrogenase && PF02866:lactate/malate dehydrogenase, alpha/beta C-terminal domain|PF00056:lactate/malate dehydrogenase, NAD binding domain	-
ENSSSCG00000010303	50867024427872	36701021649124	495988387036325	418022796947333	532546276325289	678012247249819	504563537268614	47080477950669	406273463291906	409657121215948	332325549742601	245943287358262	351645277943665	495220244010761	SYNPO2L	14	76456167	76473423	-	5182	protein_coding	- && Q9H987.3 RecName: Full=Synaptopodin 2-like protein && -	-
ENSSSCG00000000273	305074627328692	305242830620303	358735474590635	4726012957851	457892599287912	344897708797512	337017696262275	470246615163845	51445220959725	405703802466978	705773195505466	581982526307596	489126442901156	455941431139824	PRR13	5	18660814	18665925	+	1329	protein_coding	- && Q9NZ81.1 RecName: Full=Proline-rich protein 13; AltName: Full=Taxane-resistance protein && -	-
ENSSSCG00000006468	415801740880331	534012754821937	378139391948636	445478296944275	452974602400224	368527828943102	403821822349684	554212664492473	382793188873072	469487755843157	524067278892349	391003746782651	482187123943082	387495107873229	HDGF	4	93340882	93353473	+	2791	protein_coding	- && Q9XSK7.1 RecName: Full=Hepatoma-derived growth factor; Short=HDGF && PF00855:PWWP domain	PWWP
ENSSSCG00000036114	245083186955204	294189569683545	200515864517611	280479635492006	34755839868409	302861744807963	571300008677541	444289313640766	557705852458539	54359735861028	657965522127576	712457921301462	476605046682542	553149903800341	-	13	109495553	109499921	-	1557	protein_coding	- && A4FUH0.1 RecName: Full=60S ribosomal protein L22-like 1 && PF01776:Ribosomal L22e protein family	-
ENSSSCG00000003189	24776528764388	423930211348601	38022431159268	536249646986042	411868197235195	379561586033453	313571214155998	61052380431663	427532430491848	472532388699682	545837586234135	461324347682511	443926734036769	511815326899276	PRMT1	6	54711393	54732574	+	5303	protein_coding	- && Q99873.2 RecName: Full=Protein arginine N-methyltransferase 1; AltName: Full=Histone-arginine N-methyltransferase PRMT1; AltName: Full=Interferon receptor 1-bound protein 4 && PF13847:Methyltransferase domain	-
ENSSSCG00000006835	309004578238222	266080329790934	336783696323769	443039577195608	418680651730285	45615956486964	454327317361594	74333681366598	441226987953953	417241850698648	469495459545565	532275041838595	378231206979924	499401988197474	SARS1	4	110857088	110874815	-	2012	protein_coding	- && Q9GMB8.3 RecName: Full=Serine--tRNA ligase, cytoplasmic; AltName: Full=Seryl-tRNA synthetase; Short=SerRS; AltName: Full=Seryl-tRNA(Ser/Sec) synthetase && PF00587:tRNA synthetase class II core domain (G, H, P, S and T)|PF02403:Seryl-tRNA synthetase N-terminal domain	tRNA-synt_2b
ENSSSCG00000015892	351064347750222	345989724081138	404048992876497	387348275989667	388810268604508	317447556214868	40057089976281	548287860281755	515651811537745	431313297416102	594654408527606	644940404731165	412026151154371	419425070467724	PSMD14	15	68107546	68208884	+	1527	protein_coding	- && O00487.1 RecName: Full=26S proteasome non-ATPase regulatory subunit 14; AltName: Full=26S proteasome regulatory subunit RPN11; AltName: Full=26S proteasome-associated PAD1 homolog 1 >O35593.2 RecName: Full=26S proteasome non-ATPase regulatory subunit 14; AltName: Full=26S proteasome regulatory subunit RPN11; AltName: Full=MAD1 && PF01398:JAB1/Mov34/MPN/PAD-1 ubiquitin protease|PF13012:Mainte…	Mov34
ENSSSCG00000003693	420922376504214	467152138321438	319929793330389	57178405350138	426849206790791	485120937372102	333910336293373	522522197708896	451850544415283	331363902795065	394266276175944	523870034726079	354028498957587	538067450923386	MYOM1	6	103451343	103597324	+	6091	protein_coding	- && P52179.2 RecName: Full=Myomesin-1; AltName: Full=190 kDa connectin-associated protein; AltName: Full=190 kDa titin-associated protein; AltName: Full=Myomesin family member 1 && PF00041:Fibronectin type III domain|PF07679:Immunoglobulin I-set domain	I-set
ENSSSCG00000031271	422172154574851	454166021346437	384074973818912	405652554105896	599924726952167	358309393837433	2902611141455	553228764593148	446764429624611	368023504291065	543284119094163	458283083971566	494986628409296	362432935696933	STRADB	15	105055274	105144628	+	6358	protein_coding	- && Q9C0K7.1 RecName: Full=STE20-related kinase adapter protein beta; Short=STRAD beta; AltName: Full=Amyotrophic lateral sclerosis 2 chromosomal region candidate gene 2 protein; AltName: Full=CALS-21; AltName: Full=ILP-interacting protein; AltName: Full=Pseudokinase ALS2CR2 && PF02994:L1 transposable element|PF00069:Protein kinase domain	Pkinase
ENSSSCG00000045485	326426240633849	425015180867682	314673762520821	367550933873478	48914474797245	284777664340259	291560162254987	525439582525349	63799090727687	326503183885617	625098396397508	77612724187936	385508827320591	355893599515651	-	AEMK02000452.1	2377035	2389237	-	6755	lncRNA	- && P14790.1 RecName: Full=6.8 kDa mitochondrial proteolipid && PF08039:Mitochondrial proteolipid	-
ENSSSCG00000047432	640509329313999	845870812048291	534258180893609	33897646232957	655158062116022	453224738389864	17898185204947	244170624967641	209127564180431	209101559532448	496744075143888	601550882304151	530886843905854	175749368492978	-	2	6749400	6750686	+	1222	lncRNA	- && - && -	-
ENSSSCG00000012943	304775631319263	334769367270703	349310877131744	425667992965623	389116135844545	28532037216569	418501773103584	449036008841715	481505588897275	451089646479385	55485051536754	617085572089303	544076620477328	494741843595431	MRPL11	2	5978462	5981449	+	1124	protein_coding	- && Q2YDI0.2 RecName: Full=39S ribosomal protein L11, mitochondrial; Short=L11mt; Short=MRP-L11; Flags: Precursor && PF00298:Ribosomal protein L11, RNA binding domain	-
ENSSSCG00000039659	317169472905353	321248679655395	248867016654418	362576731892035	410506474233555	286339373494854	38989122824143	482661636421466	616999203969449	406210423007165	665228777891322	65490907704195	454997034992011	482127145159717	TIMM10	2	13393281	13396448	+	875	protein_coding	- && P62072.1 RecName: Full=Mitochondrial import inner membrane translocase subunit Tim10 >P62073.1 RecName: Full=Mitochondrial import inner membrane translocase subunit Tim10 >P62074.1 RecName: Full=Mitochondrial import inner membrane translocase subunit Tim10 && PF02953:Tim10/DDP family zinc finger	-
ENSSSCG00000039348	401948413889649	511839488810245	472276102452809	271313862115466	416670984601979	341595352313299	527144517625616	407267415527167	557269353286229	559652030930266	338896370446623	3011556157771	538801058999702	447664595745173	H1-0	5	10038951	10041080	-	2012	protein_coding	- && Q0IIJ2.3 RecName: Full=Histone H1.0; AltName: Full=Histone H1(0); Contains: RecName: Full=Histone H1.0, N-terminally processed && PF00538:linker histone H1 and H5 family	-
ENSSSCG00000031299	337859185625561	482968416881733	305254039795785	479698785466245	401500706826455	297915576196792	292970918540231	592520258886704	507149696750576	382926001985921	627436480913482	567868613443701	425786403831104	387842192177128	-	2	64718582	64752181	-	11041	protein_coding	- && Q9NZ01.1 RecName: Full=Very-long-chain enoyl-CoA reductase; AltName: Full=Synaptic glycoprotein SC2; AltName: Full=Trans-2,3-enoyl-CoA reductase; Short=TER && PF05676:NADH-ubiquinone oxidoreductase B18 subunit (NDUFB7)|PF02544:3-oxo-5-alpha-steroid 4-dehydrogenase	NDUF_B7
ENSSSCG00000009828	401358625709164	435045271704192	347380700229398	355736277144781	429973383238582	347947767573864	364494412600825	447701429358613	501189283191692	472785019530144	562516974996717	475729485215568	502679309990485	435795857472531	PPP1CC	14	32070544	32091499	-	3329	protein_coding	- && P61287.1 RecName: Full=Serine/threonine-protein phosphatase PP1-gamma catalytic subunit; Short=PP-1G; AltName: Full=Protein phosphatase 1C catalytic subunit >P63088.1 RecName: Full=Serine/threonine-protein phosphatase PP1-gamma catalytic subunit; Short=PP-1G; AltName: Full=Protein phosphatase 1C catalytic subunit >P63087.1 RecName: Full=Serine/threonine-protein phosphatase PP1-gamma catalyti…	Metallophos
ENSSSCG00000040317	477492704989311	511049932123961	551938125172839	413070371979394	435631556380114	36413868602223	305000089334004	442077622901388	568583218278742	336314165256768	397862388155286	379287289265172	406296110843418	449835272417489	SOD2	1	7651280	7691723	+	4644	protein_coding	- && P41976.1 RecName: Full=Superoxide dismutase [Mn], mitochondrial; Flags: Precursor && PF00081:Iron/manganese superoxide dismutases, alpha-hairpin domain|PF02777:Iron/manganese superoxide dismutases, C-terminal domain	-
ENSSSCG00000009178	271306237386314	210690728215618	37743361361059	337793289658603	383763306959131	296455621941705	500493874609731	368360223633936	452614130094369	621093445169312	637540305428719	527157044329273	465097885324658	579826100054706	H2AFZ	8	120563752	120566034	+	943	protein_coding	- && Q5RC42.3 RecName: Full=Histone H2A.Z; Short=H2A/z >Q6YNC8.3 RecName: Full=Histone H2A.Z; Short=H2A/z >P0C0S4.2 RecName: Full=Histone H2A.Z; Short=H2A/z >P0C0S5.2 RecName: Full=Histone H2A.Z; Short=H2A/z >P0C0S6.2 RecName: Full=Histone H2A.Z; Short=H2A/z >P0C0S7.2 RecName: Full=Histone H2A.Z; Short=H2A/z >P22647.4 RecName: Full=Histone H2A.Z; Short=H2A/z && PF00125:Core histone H2A/H2B/H3/H4|…	Histone
ENSSSCG00000046793	339457936890692	351688393275175	263491619853228	204341413584718	331848822019919	211786099614415	515315662907402	399229831212168	623376322023318	63800775467828	688746967008692	438869874342464	385662538974227	632266142498825	-	6	85596981	85597846	-	396	protein_coding	- && - && -	-
ENSSSCG00000017496	304047843522322	410077791248907	351143655404317	285191021296868	361142886519276	275181170160791	352905530647566	418201438559621	503696393755069	537779825270557	556670993185351	653463242940997	534984813920586	456407355886133	MIEN1	12	22588118	22590251	+	1198	protein_coding	- && Q148C8.1 RecName: Full=Migration and invasion enhancer 1; Flags: Precursor && PF10262:Rdx family	-
ENSSSCG00000002963	35866375507084	353803302029349	306317657862638	451450779005959	45195247358032	334731278289737	375231860548762	395191869973894	496379028722302	44275169015929	622773523423612	567239555829297	467877335567349	376006442440619	-	6	47463095	47488933	+	4023	protein_coding	- && Q3T0V3.1 RecName: Full=Eukaryotic translation initiation factor 3 subunit K; Short=eIF3k; AltName: Full=Eukaryotic translation initiation factor 3 subunit 12; AltName: Full=eIF-3 p25 && PF10075:CSN8/PSMD8/EIF3K family	-
ENSSSCG00000033116	531361635960345	471675300870201	661917046159151	435853877741758	322732711788594	351446957842216	331848921158204	431888538227004	511624285267117	392283214834828	478238471444099	240097178361624	423108583514256	40450632734534	YBEY	AEMK02000328.1	460420	465765	-	1777	protein_coding	- && P58557.2 RecName: Full=Putative ribonuclease && PF02130:Uncharacterized protein family UPF0054	-
ENSSSCG00000014338	405798401825982	406476316146311	491648089998561	407697544128812	391520198932336	395647799169918	416528205650805	410958286414897	488350122674869	390295803104268	420694500919602	391283935131165	402375825085277	565970212430433	HSPA9	2	140515246	140531845	-	2785	protein_coding	- && Q5R511.1 RecName: Full=Stress-70 protein, mitochondrial; AltName: Full=75 kDa glucose-regulated protein; Short=GRP-75; AltName: Full=Heat shock 70 kDa protein 9; Flags: Precursor && PF00012:Hsp70 protein|PF10712:NAD-specific glutamate dehydrogenase	HSP70
ENSSSCG00000033673	318881902138237	460845197458344	18470370271024	522233462608335	414830596646889	405360042376428	391813679064841	409540179245729	589211973797584	421715517572696	502258430402047	456995307248454	284141068916203	60262782004954	SLC25A6	AEMK02000569.1	792563	820520	-	5283	protein_coding	- && Q6QRN9.3 RecName: Full=ADP/ATP translocase 3; AltName: Full=ADP,ATP carrier protein 3; AltName: Full=Adenine nucleotide translocator 3; Short=ANT 3; AltName: Full=Solute carrier family 25 member 6; Contains: RecName: Full=ADP/ATP translocase 3, N-terminally processed && PF16864:Dimerisation domain|PF02545:Maf-like protein|PF00891:O-methyltransferase|PF00153:Mitochondrial carrier protein	Maf
ENSSSCG00000030113	438613886263964	409090672438228	28003733129199	254221335533795	173275058698064	157939751214668	419361222327223	643185570219767	305644791758283	712969772396379	40426586125922	429006328687284	100315226855423	33322549837903	SHISA2	11	3806297	3811594	-	2458	protein_coding	- && A6QPA0.1 RecName: Full=Protein shisa-2 homolog; AltName: Full=Transmembrane protein 46; Flags: Precursor && PF13908:Wnt and FGF inhibitory regulator	-
ENSSSCG00000031129	371301693741806	47971335116568	313273227722108	312039717320534	311334934498184	235278665061513	353502009586276	628288918977749	517364584244711	422859158477212	594900463936121	46823551421128	510879880904867	444327564494505	SIRT5	7	9951030	9968448	+	1381	protein_coding	- && Q3ZBQ0.1 RecName: Full=NAD-dependent protein deacylase sirtuin-5, mitochondrial; AltName: Full=Regulatory protein SIR2 homolog 5; AltName: Full=SIR2-like protein 5; Flags: Precursor && PF02146:Sir2 family	SIR2
ENSSSCG00000029630	28183168605223	295990798208287	479300854915156	450460295804517	366009440289032	266788463213555	436373037743269	489088565857183	520898945043812	463356211023106	56505919357564	493688536513802	467865434371862	386401186889442	TAF10	9	3144277	3145720	+	777	protein_coding	- && Q12962.1 RecName: Full=Transcription initiation factor TFIID subunit 10; AltName: Full=STAF28; AltName: Full=Transcription initiation factor TFIID 30 kDa subunit; Short=TAF(II)30; Short=TAFII-30; Short=TAFII30 && PF03540:Transcription initiation factor TFIID 23-30kDa subunit	-
ENSSSCG00000016367	442166165090893	40468681538103	446194778651834	450815314357376	379935746417281	348045330485042	431160963311343	554627065501674	402447060517301	405335871545016	334578647148096	33625520506388	566837502770963	455984603108286	RNPEPL1	15	139542602	139551250	+	2540	protein_coding	- && Q9HAU8.2 RecName: Full=Arginyl aminopeptidase-like 1; Short=RNPEP-like 1 && PF09127:Leukotriene A4 hydrolase, C-terminal|PF01433:Peptidase family M1	-
ENSSSCG00000008368	282534359404023	338591188341769	575438131247309	350310446365324	434285346208103	407641959765291	46151918388626	522299830520658	544940718693184	431671814039315	543923082929217	346927849212263	319397003951075	365622206065324	UGP2	3	77975440	78031731	-	5366	protein_coding	- && P79303.3 RecName: Full=UTP--glucose-1-phosphate uridylyltransferase; AltName: Full=UDP-glucose pyrophosphorylase; Short=UDPGP; Short=UGPase && PF01704:UTP--glucose-1-phosphate uridylyltransferase	-
ENSSSCG00000005842	372971102317001	474606417410633	318866656589047	314430833001815	468805827495698	410806264629966	346191415243885	412505958350378	652549034774191	466746693876171	424413445252025	581587227338417	334349288550872	313809342205263	TMEM141	AEMK02000682.1	1019721	1038177	-	529	protein_coding	- && Q3SZU9.1 RecName: Full=Transmembrane protein 141 && PF15110:TMEM141 protein family	-
ENSSSCG00000033301	325841570401457	314212580830449	264070968758502	382396073429337	46063231643312	293419801035552	386671042529941	55394824591372	524387148379302	40840822664887	624669356074539	54658948945928	420023237013091	366439510446915	THAP7	14	50591440	50593580	-	1226	protein_coding	- && Q9BT49.2 RecName: Full=THAP domain-containing protein 7 && PF05485:THAP domain	THAP
ENSSSCG00000001571	343601277009672	452058673627203	364187584051812	457282947157152	330496589813767	378946999656838	387225973391375	590501496824515	411913266444413	537243286691253	436403154046641	334682358519746	420781082024271	417567122036364	MTCH1	7	32617426	32635575	-	2035	protein_coding	- && Q9NZJ7.1 RecName: Full=Mitochondrial carrier homolog 1; AltName: Full=Presenilin-associated protein && PF00153:Mitochondrial carrier protein	Mito_carr
ENSSSCG00000033653	276769899559098	324930703119313	230824858079244	352196634971614	352595298058871	354326486362559	43858083924084	505484298188501	399707752317598	457690178389233	602698155035822	606863687092596	456169299823219	493738538606263	-	13	206244772	206258222	-	1508	protein_coding	- && A1A4K8.1 RecName: Full=Splicing factor U2AF 35 kDa subunit; AltName: Full=U2 auxiliary factor 35 kDa subunit; AltName: Full=U2 snRNP auxiliary factor small subunit && PF00642:Zinc finger C-x8-C-x5-C-x3-H type (and similar)|PF13893:RNA recognition motif. (a.k.a. RRM, RBD, or RNP domain)	zf-CCCH
[truncated: 31,348 more rows]

## Sheet: gene_fpkm_expressed
gene_id	H29	H18	H27	H9	H7	H2	H66	L14	L34	L63	L80	L37	L68	L75	gene_name	gene_chr	gene_start	gene_end	gene_strand	gene_length	gene_biotype	gene_description	tf_family
ENSSSCG00000047566	0	0	0	0	0	0	0	0	0	0	0.291767007847071	0	0.687010190885263	0	TRBV3-1	18	7669043	7669327	-	285	TR_V_gene	- && P06321.1 RecName: Full=T-cell receptor beta chain V region A20.2.25; Flags: Precursor && PF07686:Immunoglobulin V-set domain	V-set
[truncated: 20,676 more rows]

## Sheet: pie
Row Labels	Count of gene_biotype		Row Labels	Count of gene_biotype		Row Labels	Gene type
IG_C_gene	1		IG_C_gene	1		lncRNA	3018	0.145959
[truncated: 17 more rows]
