# Supplementary material for: Gene expression profiling by RNA-sequencing reveals regulators of intramuscular fat in Black Slavonian pigs
Source: Sci Rep. 2026 May 20;16:17856. doi: 10.1038/s41598-026-52510-x (PMC13249812; doi:10.1038/s41598-026-52510-x)
Supplement: Supplementary file 4 — Supplementary Information 4. [file 41598_2026_52510_MOESM4_ESM.xlsx]

## Sheet: High_IMFvsLow_IMF_deg_all
gene_id	H29	H18	H27	H9	H7	H2	H66	L14	L34	L63	L80	L37	L68	L75	High_IMF	Low_IMF	log2FoldChange	pvalue	padj	gene_name	gene_chr	gene_start	gene_end	gene_strand	gene_length	gene_biotype	gene_description	tf_family	H29_count	H18_count	H27_count	H9_count	H7_count	H2_count	H66_count	L14_count	L34_count	L63_count	L80_count	L37_count	L68_count	L75_count	H29_fpkm	H18_fpkm	H27_fpkm	H9_fpkm	H7_fpkm	H2_fpkm	H66_fpkm
ENSSSCG00000044051	569.943	644.047	595.199	815.49	820.032	696.03	429.226	296.687	255.598	250.725	277.655	341.828	346.797	321.02	652.852	298.616	1.12769	1.12249e-13	1.53141e-09	-	11	76894904	76997414	-	2018	protein_coding	- && P02462.3 RecName: Full=Collagen alpha-1(IV) chain; Contains: RecName: Full=Arresten; Flags: Precursor && PF01391:Collagen triple helix repeat (20 copies)	Collagen	655	628	899	791	758	822	511	249	238	272	208	272	331	365	17.5934	19.8809	18.373	25.1731	25.3133	21.4855	13.2496
ENSSSCG00000051368	94.8455	129.22	101.958	83.5078	99.529	85.522	122.636	251.41	214.788	171.452	296.343	295.329	218.975	190.853	102.46	234.164	-1.18841	3.19087e-13	2.17665e-09	CA9	1	236388690	236400822	+	6959	protein_coding	- && Q16790.2 RecName: Full=Carbonic anhydrase 9; AltName: Full=Carbonate dehydratase IX; AltName: Full=Carbonic anhydrase IX; Short=CA-IX; Short=CAIX; AltName: Full=Membrane antigen MN; AltName: Full=P54/58N; AltName: Full=Renal cell carcinoma-associated antigen G250; Short=RCC-associated antigen G250; AltName: Full=pMW1; Flags: Precursor && PF00194:Eukaryotic-type carbonic anhydrase	-	109	126	154	81	92	101	146	211	200	186	222	235	209	217	0.849003	1.1567	0.912673	0.747514	0.890926	0.765544	1.09777
ENSSSCG00000003157	303.68	228.698	209.875	277.328	372.152	256.566	403.187	633.886	655.103	642.484	1093.27	935.001	618.158	578.716	293.069	736.659	-1.32945	1.1952e-12	5.43537e-09	LIN7B	6	54309535	54313138	+	939	protein_coding	- && Q9HAP6.1 RecName: Full=Protein lin-7 homolog B; Short=Lin-7B; Short=hLin7B; AltName: Full=Mammalian lin-seven protein 2; Short=MALS-2; AltName: Full=Vertebrate lin-7 homolog 2; Short=Veli-2; Short=hVeli2 && PF02828:L27 domain	-	349	223	317	269	344	303	480	532	610	697	819	744	590	658	20.146	15.1718	13.9231	18.3979	24.6884	17.0205	26.7473
ENSSSCG00000008480	87.8844	109.734	122.483	111.344	122.248	83.8285	169.674	208.515	265.263	226.759	335.055	287.789	230.5	254.178	115.314	258.294	-1.16092	4.72567e-12	1.61181e-08	MORN2	3	101452602	101458986	-	3096	protein_coding	- && - && PF02493:MORN repeat	MORN	101	107	185	108	113	99	202	175	247	246	251	229	220	289	1.76828	2.2079	2.46441	2.24029	2.45968	1.68667	3.41393
ENSSSCG00000000145	147.054	161.012	188.027	157.737	157.948	154.956	88.1971	48.8521	55.8449	71.8992	58.7347	79.1734	57.6249	85.3123	150.704	65.3488	1.20122	8.59234e-11	1.95376e-07	MYH9	5	11264590	11422660	+	2065	protein_coding	- && Q258K2.1 RecName: Full=Myosin-9; AltName: Full=Myosin heavy chain 9; AltName: Full=Myosin heavy chain, non-muscle IIa; AltName: Full=Non-muscle myosin heavy chain IIa; Short=NMMHC II-a; Short=NMMHC-IIA && PF00085:Thioredoxin|PF02736:Myosin N-terminal SH3-like domain|PF00063:Myosin head (motor domain)	Myosin_head	169	157	284	153	146	183	105	41	52	78	44	63	55	97	4.43605	4.85709	5.67205	4.75831	4.76468	4.67441	2.66056
ENSSSCG00000006199	73.9621	90.2486	125.793	78.353	70.3194	89.7558	36.1188	17.8727	22.5527	11.0614	16.0186	32.6747	33.5272	24.6262	80.6501	22.6191	1.83867	1.0223e-10	1.97885e-07	PREX2	4	66715234	67116135	-	10297	protein_coding	- && Q70Z35.1 RecName: Full=Phosphatidylinositol 3,4,5-trisphosphate-dependent Rac exchanger 2 protein; Short=P-Rex2; Short=PtdIns(3,4,5)-dependent Rac exchanger 2; AltName: Full=DEP domain-containing protein 2 && PF00621:RhoGEF domain|PF00169:PH domain|PF00610:Domain found in Dishevelled, Egl-10, and Pleckstrin (DEP)	RhoGEF	85	88	190	76	65	106	43	15	21	12	12	26	32	28	0.447443	0.54597	0.760999	0.474006	0.425406	0.542989	0.218505
ENSSSCG00000004132	132.262	172.293	207.227	124.746	200.14	132.093	105.836	54.8097	71.954	46.0892	48.0557	89.2272	66.0067	62.4451	153.514	62.6554	1.29504	1.16036e-10	1.97885e-07	PHACTR2	1	21441492	21723790	-	9397	protein_coding	- && O75167.2 RecName: Full=Phosphatase and actin regulator 2 && PF02755:RPEL repeat	-	152	168	313	121	185	156	126	46	67	50	36	71	63	71	0.876766	1.14213	1.37371	0.826946	1.32673	0.875651	0.701593
ENSSSCG00000016634	487.28	513.802	528.992	567.028	482.499	452.166	284.751	200.175	242.71	169.608	178.874	326.747	158.207	221.636	473.788	213.994	1.14768	2.79776e-10	3.692e-07	CAV1	18	29649992	29682465	-	1524	protein_coding	- && Q6RVA9.1 RecName: Full=Caveolin-1 >Q09YK1.1 RecName: Full=Caveolin-1 && PF01146:Caveolin	-	560	501	799	550	446	534	339	168	226	184	134	260	151	252	19.9174	21.0015	21.6224	23.1771	19.722	18.4821	11.6391
ENSSSCG00000010893	180.99	172.293	127.117	159.799	172.012	152.415	200.753	64.3418	66.5843	34.106	44.051	113.105	79.6272	51.891	166.483	64.8152	1.36615	2.97676e-10	3.692e-07	CFH	AEMK02000698.1	2468696	2570975	+	7200	protein_coding	- && Q28085.3 RecName: Full=Complement factor H; AltName: Full=H factor 1; Flags: Precursor && PF00084:Sushi repeat (SCR repeat)	Sushi	208	168	192	155	159	180	239	54	62	37	33	90	76	59	1.56589	1.49064	1.09979	1.38255	1.48821	1.31867	1.73688
ENSSSCG00000004123	450.734	443.038	592.551	317.536	365.661	379.345	236.872	146.556	181.496	165.921	154.846	222.44	160.302	215.479	397.962	178.149	1.15995	3.60228e-10	4.09549e-07	UTRN	1	20511240	21048787	-	17267	protein_coding	- && P46939.2 RecName: Full=Utrophin; AltName: Full=Dystrophin-related protein 1; Short=DRP-1 && PF09068:EF hand|PF09069:EF-hand|PF00307:Calponin homology (CH) domain|PF00435:Spectrin repeat|PF00569:Zinc finger, ZZ type	ZZ	518	432	895	308	338	448	282	123	169	180	116	177	153	245	1.62608	1.59832	2.1377	1.14555	1.31917	1.36854	0.854547
ENSSSCG00000011102	456.825	443.038	444.91	405.167	334.288	280.275	173.874	121.535	137.464	129.972	186.883	194.792	159.254	129.288	362.625	151.312	1.26345	7.32489e-10	7.68719e-07	NRP1	10	56280363	56430777	-	7286	protein_coding	- && O14786.3 RecName: Full=Neuropilin-1; AltName: Full=Vascular endothelial cell growth factor 165 receptor; AltName: CD_antigen=CD304; Flags: Precursor && PF00431:CUB domain|PF00754:F5/8 type C domain|PF11980:Domain of unknown function (DUF3481)|PF00629:MAM domain, meprin/A5/mu	CUB	525	432	672	393	309	331	207	102	128	141	140	155	152	147	3.90571	3.78784	3.80383	3.46405	2.85805	2.39626	1.48657
ENSSSCG00000033000	56.5593	44.0987	72.1654	93.8174	97.3653	72.8207	46.1985	19.0642	33.2921	21.201	18.6883	33.9315	14.6682	20.2287	69.0036	23.0106	1.58622	8.52546e-10	8.30806e-07	TIMP4	13	68179805	68190942	-	5534	protein_coding	- && O97563.2 RecName: Full=Metalloproteinase inhibitor 4; AltName: Full=Tissue inhibitor of metalloproteinases 4; Short=TIMP-4; Flags: Precursor && PF00965:Tissue inhibitor of metalloproteinase|PF02750:Synapsin, ATP binding domain	-	65	43	109	91	90	86	55	16	31	23	14	27	14	23	0.636654	0.496393	0.812323	1.05605	1.09598	0.8197	0.520029
ENSSSCG00000023371	573.424	688.145	770.647	918.586	731.322	839.132	632.499	290.73	295.334	361.34	261.636	601.969	284.981	285.84	736.251	340.261	1.11438	1.62939e-09	1.48198e-06	EHD2	6	53423563	53443224	+	3490	protein_coding	- && Q9NZN4.2 RecName: Full=EH domain-containing protein 2; AltName: Full=PAST homolog 2 && PF00350:Dynamin family|PF16880:N-terminal EH-domain containing protein|PF12763:Cytoskeletal-regulatory complex EF hand	-	659	671	1164	891	676	991	753	244	275	392	196	479	272	325	10.235	12.2827	13.7553	16.3958	13.0534	14.9777	11.2895
ENSSSCG00000031701	102.677	87.1719	72.8274	72.1672	86.547	88.909	57.1181	40.5115	30.0703	38.7149	44.051	45.242	32.4795	40.4574	81.0596	38.7895	1.0664	5.31225e-09	3.80013e-06	GXYLT1	5	73358764	73408366	-	7101	protein_coding	- && Q4G148.2 RecName: Full=Glucoside xylosyltransferase 1; AltName: Full=Glycosyltransferase 8 domain-containing protein 3 && PF01501:Glycosyl transferase family 8	Glyco_transf_8	118	85	110	70	80	105	68	34	28	42	33	36	31	46	0.900724	0.764709	0.638873	0.633081	0.759226	0.779947	0.501064
ENSSSCG00000011592	273.225	316.896	350.234	361.867	255.314	226.93	137.755	81.023	113.838	99.5527	102.786	188.508	116.298	87.9508	274.603	112.851	1.28541	7.83801e-09	4.6493e-06	PLXND1	13	68946661	68996618	-	6879	protein_coding	- && Q9Y4D7.3 RecName: Full=Plexin-D1; Flags: Precursor && PF01833:IPT/TIG domain|PF08337:Plexin cytoplasmic RasGAP domain|PF01403:Sema domain|PF01437:Plexin repeat	Sema	314	309	529	351	236	268	164	68	106	108	77	150	111	100	2.47419	2.86966	3.17155	3.2769	2.312	2.05497	1.24745
ENSSSCG00000035595	183.6	165.114	216.496	80.4149	133.066	132.94	34.4389	21.4473	37.5879	39.6367	40.0464	59.0659	40.8613	32.5418	135.153	38.741	1.80631	1.08215e-08	5.67837e-06	HMCN1	9	126850148	127342685	+	18379	protein_coding	- && Q96RW7.2 RecName: Full=Hemicentin-1; AltName: Full=Fibulin-6; Short=FIBL-6; Flags: Precursor && PF12662:Complement Clr-like EGF-like|PF00090:Thrombospondin type 1 domain|PF07474:G2F domain|PF13519:von Willebrand factor type A domain|PF07679:Immunoglobulin I-set domain|PF13895:Immunoglobulin domain|PF07645:Calcium-binding EGF domain	I-set	211	161	327	78	123	157	41	18	35	43	30	47	39	37	0.622286	0.55963	0.733782	0.272555	0.451008	0.450581	0.116726
ENSSSCG00000029189	158.366	117.938	215.834	162.892	134.148	116.005	152.875	48.8521	80.5455	75.5863	72.0835	85.457	78.5794	86.1918	151.151	75.328	1.00563	1.2905e-08	6.17749e-06	DCHS1	9	3113451	3134821	+	10341	protein_coding	- && E9PVD3.1 RecName: Full=Protocadherin-16; AltName: Full=Protein Dchs1; AltName: Full=Protein dachsous homolog 1; Flags: Precursor && PF00028:Cadherin domain	Cadherin	182	115	326	158	124	137	182	41	75	82	54	68	75	98	0.953978	0.710448	1.30016	0.981241	0.808091	0.698801	0.920901
ENSSSCG00000003513	322.823	590.718	391.282	435.065	431.653	403.054	234.352	144.173	196.531	141.955	138.827	291.559	172.875	158.311	401.278	177.747	1.17532	1.38591e-08	6.17749e-06	ECE1	6	79408328	79466106	-	3851	protein_coding	- && P42891.2 RecName: Full=Endothelin-converting enzyme 1; Short=ECE-1 && PF01431:Peptidase family M13|PF05649:Peptidase family M13	-	371	576	591	422	399	476	279	121	183	154	104	232	165	180	5.22192	9.55533	6.3293	7.03753	6.98233	6.51972	3.79083
ENSSSCG00000033299	1648.92	1631.65	2149.73	1932.02	1350.13	2687.59	1135.64	586.225	562.745	884.913	840.974	10716.1	596.156	568.162	1790.81	2107.89	1.23862	1.52199e-08	6.29228e-06	FLNA	X	124890142	124917171	+	11400	protein_coding	- && P21333.4 RecName: Full=Filamin-A; Short=FLN-A; AltName: Full=Actin-binding protein 280; Short=ABP-280; AltName: Full=Alpha-filamin; AltName: Full=Endothelial actin-binding protein; AltName: Full=Filamin-1; AltName: Full=Non-muscle filamin && PF00307:Calponin homology (CH) domain|PF00630:Filamin/ABP280 repeat	CH	1895	1591	3247	1874	1248	3174	1352	492	524	960	630	8527	569	646	9.01019	8.91584	11.7468	10.5571	7.37752	14.6858	6.20549
ENSSSCG00000007350	41.7668	56.4054	50.9792	58.7647	62.7465	73.6675	12.5996	15.4897	13.9612	10.1396	14.6837	21.3643	4.1909	7.91557	50.99	12.535	2.04287	1.79344e-08	6.73729e-06	PPP1R16B	17	41752845	41866375	+	6403	protein_coding	- && Q95N27.1 RecName: Full=Protein phosphatase 1 regulatory inhibitor subunit 16B; AltName: Full=CAAX box protein TIMAP; AltName: Full=TGF-beta-inhibited membrane-associated protein; Short=bTIMAP; Flags: Precursor && PF12796:Ankyrin repeats (3 copies)	-	48	55	77	57	58	87	15	13	13	11	11	17	4	9	0.406338	0.548752	0.495962	0.571706	0.610443	0.71669	0.122578
ENSSSCG00000040100	85.274	143.577	123.807	117.529	93.038	63.5064	41.9986	20.2558	35.44	43.3239	25.3627	45.242	18.8591	35.1803	95.5329	31.952	1.57502	2.21174e-08	7.73711e-06	ITPKB	10	14437557	14467681	-	1950	protein_coding	- && P27987.5 RecName: Full=Inositol-trisphosphate 3-kinase B; AltName: Full=Inositol 1,4,5-trisphosphate 3-kinase B; Short=IP3 3-kinase B; Short=IP3K B; Short=InsP 3-kinase B && -	-	98	140	187	114	86	75	50	17	33	47	19	36	18	40	2.72409	4.58659	3.95502	3.75449	2.97211	2.02872	1.34165
ENSSSCG00000038618	67.001	38.971	33.7655	24.743	63.8284	24.5558	28.5591	11.9151	13.9612	0.921785	2.66976	13.8239	2.09545	2.63852	40.2034	6.86083	2.57799	2.37837e-08	7.82503e-06	RFLNB	12	47307699	47313937	+	1057	protein_coding	- && Q6AXS9.1 RecName: Full=Filamin-interacting protein FAM101B; AltName: Full=Protein FAM101B; AltName: Full=Regulator of filamin protein B; Short=RefilinB && PF15068:FAM101 family	-	77	38	51	24	59	29	34	10	13	1	2	11	2	3	3.94862	2.29671	1.98992	1.4582	3.76165	1.44717	1.68309
ENSSSCG00000016061	160.106	153.833	125.793	98.9722	72.4831	144.795	94.9168	56.0012	67.6582	43.3239	30.7022	65.3495	48.1954	57.168	121.557	52.6283	1.20769	2.50305e-08	7.82503e-06	MYO1B	15	95874411	96066991	+	5921	protein_coding	- && O43795.3 RecName: Full=Unconventional myosin-Ib; AltName: Full=MYH-1c; AltName: Full=Myosin I alpha; Short=MMI-alpha; Short=MMIa && PF00063:Myosin head (motor domain)|PF06017:Unconventional myosin tail, actin- and lipid-binding	Myosin_head	184	150	190	96	67	171	113	47	63	47	23	52	46	65	1.68443	1.61843	1.32343	1.04126	0.762572	1.52334	0.99859
ENSSSCG00000026383	113.989	132.296	118.51	95.8793	65.9921	61.8129	58.798	29.7879	45.1055	38.7149	40.0464	46.4987	35.6227	32.5418	92.4682	38.3311	1.27429	2.50669e-08	7.82503e-06	NRP2	15	108974816	109092309	+	10114	protein_coding	- && O60462.2 RecName: Full=Neuropilin-2; AltName: Full=Vascular endothelial cell growth factor 165 receptor 2; Flags: Precursor && PF00754:F5/8 type C domain|PF00629:MAM domain, meprin/A5/mu|PF11980:Domain of unknown function (DUF3481)|PF00431:CUB domain	CUB	131	129	179	93	61	73	70	25	42	42	30	37	34	37	0.702066	0.814823	0.729914	0.590529	0.406451	0.380711	0.362142
ENSSSCG00000006369	229.718	325.1	231.062	257.74	186.076	192.213	134.396	78.64	111.69	101.396	74.7532	157.09	64.959	69.4811	222.329	94.0014	1.24359	2.50776e-08	7.82503e-06	F11R	4	89425039	89449932	+	3178	protein_coding	- && Q9XT56.1 RecName: Full=Junctional adhesion molecule A; Short=JAM-A; AltName: Full=Junctional adhesion molecule 1; Short=JAM-1; AltName: CD_antigen=CD321; Flags: Precursor && PF07686:Immunoglobulin V-set domain|PF13927:Immunoglobulin domain	V-set	264	317	349	250	172	227	160	66	104	110	56	125	62	79	4.50277	6.37239	4.52911	5.05204	3.64733	3.76762	2.63433
ENSSSCG00000027404	29.5848	14.3577	32.4413	13.4025	8.6547	71.1272	68.8777	5.95757	1.07394	10.1396	0	1.25672	2.09545	1.75902	34.0637	3.18319	3.38468	2.54638e-08	7.82503e-06	UNC93A	1	1930020	1958145	+	4011	protein_coding	- && A2VE54.1 RecName: Full=Protein unc-93 homolog A; Short=Unc-93A && PF05978:Ion channel regulatory protein UNC-93	-	34	14	49	13	8	84	82	5	1	11	0	1	2	2	0.459468	0.222983	0.503831	0.208148	0.134412	1.10464	1.06971
ENSSSCG00000034302	135.742	95.3763	143.007	156.706	82.2196	136.327	103.317	57.1927	63.3625	45.1674	48.0557	85.457	59.7204	50.132	121.813	58.4411	1.06748	3.51494e-08	9.78658e-06	SLC12A7	16	79335324	79399155	+	9384	protein_coding	- && Q5RK27.2 RecName: Full=Solute carrier family 12 member 7; AltName: Full=Electroneutral potassium-chloride cotransporter 4; AltName: Full=K-Cl cotransporter 4 && PF00324:Amino acid permease|PF03522:Solute carrier family 12	AA_permease	156	93	216	152	76	161	123	48	59	49	36	68	57	57	0.901086	0.633128	0.949308	1.04025	0.545791	0.904968	0.685837
ENSSSCG00000044227	204.483	281.001	154.924	165.985	260.723	268.421	237.712	633.886	484.347	358.574	598.026	603.226	348.893	321.9	224.75	478.407	-1.08943	3.7811e-08	9.92147e-06	NRG4	7	56186527	56311409	-	5505	protein_coding	- && Q8WWG1.1 RecName: Full=Pro-neuregulin-4, membrane-bound isoform; Short=Pro-NRG4; Contains: RecName: Full=Neuregulin-4; Short=NRG-4 && -	-	235	274	234	161	241	317	283	532	451	389	448	480	333	366	2.31388	3.17973	1.75307	1.87823	2.95026	3.03737	2.68988
ENSSSCG00000002368	53.9488	38.971	54.2896	58.7647	48.6827	67.7402	85.6772	19.0642	17.183	16.5921	21.3581	197.305	24.0977	23.7467	58.2963	45.621	1.34405	3.89488e-08	9.92147e-06	LTBP2	7	97745396	97852502	-	8733	protein_coding	- && Q28019.2 RecName: Full=Latent-transforming growth factor beta-binding protein 2; Short=LTBP-2; Flags: Precursor && PF07645:Calcium-binding EGF domain|PF00683:TB domain	EGF_CA	62	38	82	57	45	80	102	16	16	18	16	157	23	27	0.38482	0.277982	0.38725	0.419172	0.347256	0.483195	0.61114
ENSSSCG00000016848	231.458	249.209	186.703	168.047	122.248	194.753	78.1174	34.5539	66.5843	68.2121	62.7393	110.591	61.8158	42.2164	175.791	63.8162	1.46532	3.92699e-08	9.92147e-06	EGFLAM	16	23403357	23606925	+	4294	protein_coding	- && A3KN33.1 RecName: Full=Pikachurin; AltName: Full=EGF-like, fibronectin type-III and laminin G-like domain-containing protein; Flags: Precursor && PF00054:Laminin G domain|PF02210:Laminin G domain|PF00041:Fibronectin type III domain	Laminin_G_2	266	243	282	163	113	230	93	29	62	74	47	88	59	48	3.35776	3.61527	2.7085	2.43785	1.77344	2.82528	1.13325
ENSSSCG00000003590	40.0266	26.6644	21.1862	38.1455	36.7825	66.8934	31.9189	14.2982	8.59152	7.37428	4.00464	17.5941	12.5727	3.51803	37.3739	9.70764	1.96202	4.48245e-08	1.05438e-05	PTPRU	6	86137737	86228146	+	5644	protein_coding	- && Q92729.2 RecName: Full=Receptor-type tyrosine-protein phosphatase U; Short=R-PTP-U; AltName: Full=Pancreatic carcinoma phosphatase 2; Short=PCP-2; AltName: Full=Protein-tyrosine phosphatase J; Short=PTP-J; Short=hPTP-J; AltName: Full=Protein-tyrosine phosphatase pi; Short=PTP pi; AltName: Full=Protein-tyrosine phosphatase receptor omicron; Short=PTP-RO; AltName: Full=Receptor-type protein-ty…	Y_phosphatase	46	26	32	37	34	79	38	12	8	8	3	14	12	4	0.441774	0.294295	0.233832	0.421013	0.405969	0.738305	0.35229
ENSSSCG00000001053	404.616	217.417	385.323	269.081	255.314	192.213	423.346	521.884	512.269	493.155	1002.49	673.603	901.044	795.075	306.759	699.932	-1.1885	5.70251e-08	1.29665e-05	TBC1D7	7	9685259	9708781	-	2325	protein_coding	- && Q5E9C4.2 RecName: Full=TBC1 domain family member 7 && PF00566:Rab-GTPase-TBC domain	TBC	465	212	582	261	236	227	504	438	477	535	751	536	860	904	10.8408	5.82518	10.3238	7.20939	6.84053	5.1499	11.3426
ENSSSCG00000000795	59.1697	44.0987	106.593	50.5171	74.6467	141.408	78.9574	25.0218	23.6267	28.5753	14.6837	15.0807	37.7181	36.9393	79.3415	25.9494	1.60235	5.91187e-08	1.30208e-05	ADAMTS20	5	74502099	74672737	-	15823	protein_coding	- && P59511.2 RecName: Full=A disintegrin and metalloproteinase with thrombospondin motifs 20; Short=ADAM-TS 20; Short=ADAM-TS20; Short=ADAMTS-20; Flags: Precursor && PF08685:GON domain|PF00090:Thrombospondin type 1 domain|PF01421:Reprolysin (M12B) family zinc metalloprotease|PF01562:Reprolysin family propeptide|PF05986:ADAM-TS Spacer 1	TSP_1	68	43	161	49	69	167	94	21	22	31	11	12	36	42	0.232943	0.173611	0.419642	0.198879	0.293874	0.556702	0.310844
ENSSSCG00000006917	53.0787	65.6353	68.193	58.7647	44.3553	53.3454	39.4787	23.8303	25.7746	15.6703	34.7069	23.8777	16.7636	26.3852	54.693	23.8584	1.21246	5.9336e-08	1.30208e-05	LRRC8C	4	126931849	127079843	-	13479	protein_coding	- && Q6P9F7.2 RecName: Full=Volume-regulated anion channel subunit LRRC8B; AltName: Full=Leucine-rich repeat-containing protein 8B; AltName: Full=T-cell activation leucine repeat-rich protein; Short=TA-LRRP && PF13855:Leucine rich repeat|PF12534:Pannexin-like TM region of LRRC8	-	61	64	103	57	41	63	47	20	24	17	26	19	16	30	0.245302	0.303333	0.315153	0.27158	0.204987	0.246535	0.18245
ENSSSCG00000035012	80.0531	127.168	91.3653	63.9195	74.6467	66.8934	55.4382	23.8303	40.8097	27.6535	17.3534	49.0121	30.3841	36.0598	79.9264	32.1576	1.30968	6.38567e-08	1.32e-05	DEPDC1B	16	39466494	39680173	-	7025	protein_coding	- && Q4R623.1 RecName: Full=DEP domain-containing protein 1B && PF00610:Domain found in Dishevelled, Egl-10, and Pleckstrin (DEP)|PF01151:GNS1/SUR4 family|PF00620:RhoGAP domain	ELO	92	124	138	62	69	79	66	20	38	30	13	39	29	41	0.709857	1.12764	0.810166	0.566796	0.661917	0.593166	0.491588
ENSSSCG00000012022	737.881	925.048	846.123	896.936	754.04	938.202	600.58	357.454	346.883	400.976	288.334	728.898	330.034	372.032	814.116	403.516	1.01321	7.14211e-08	1.41217e-05	APP	13	189434869	189716057	-	3589	protein_coding	- && P79307.2 RecName: Full=Amyloid beta A4 protein; AltName: Full=ABPP; Short=APP; AltName: Full=Alzheimer disease amyloid A4 protein homolog; AltName: Full=Amyloid precursor protein; AltName: Full=Beta-amyloid precursor protein; Contains: RecName: Full=N-APP; Contains: RecName: Full=Soluble APP-alpha; Short=S-APP-alpha; Contains: RecName: Full=Soluble APP-beta; Short=S-APP-beta; Contains: RecNa…	Kunitz_BPTI	848	902	1278	870	697	1108	715	300	323	435	216	580	315	423	12.8071	16.0557	14.6858	15.5678	13.0876	16.284	10.4241
ENSSSCG00000009348	47.8578	44.0987	63.5585	35.0527	28.1278	38.9506	28.5591	8.3406	13.9612	21.201	17.3534	13.8239	11.525	15.8311	40.8864	14.5766	1.48799	8.37756e-08	1.56569e-05	-	11	9520115	9618706	-	2338	protein_coding	- && Q9Y3M8.2 RecName: Full=StAR-related lipid transfer protein 13; AltName: Full=46H23.2; AltName: Full=Deleted in liver cancer 2 protein; Short=DLC-2; AltName: Full=Rho GTPase-activating protein; AltName: Full=START domain-containing protein 13; Short=StARD13 && PF01852:START domain|PF00620:RhoGAP domain	START	55	43	96	34	26	46	34	7	13	23	13	11	11	18	1.27511	1.17495	1.69343	0.933932	0.749428	1.03779	0.760919
ENSSSCG00000046588	127.041	161.012	217.158	195.882	148.212	118.545	73.0776	39.32	60.1406	77.4299	61.4044	81.6869	69.1499	50.132	148.704	62.752	1.24517	8.61341e-08	1.58801e-05	-	10	14363045	14371931	-	4082	protein_coding	- && P42335.3 RecName: Full=Inositol-trisphosphate 3-kinase B; AltName: Full=Inositol 1,4,5-trisphosphate 3-kinase B; Short=IP3 3-kinase B; Short=IP3K B; Short=InsP 3-kinase B && PF03770:Inositol polyphosphate kinase	-	146	157	328	190	137	140	87	33	56	84	46	65	66	57	1.93869	2.4571	3.31392	2.98925	2.26177	1.80905	1.11519
ENSSSCG00000034297	21.7536	31.7921	64.2206	37.1146	28.1278	13.548	15.1195	1.19151	5.3697	7.37428	6.6744	8.79705	5.23863	9.67459	30.2394	6.33145	2.24849	1.20606e-07	2.10952e-05	HES2	6	67276777	67279604	-	2366	protein_coding	- && Q9Y543.1 RecName: Full=Transcription factor HES-2; AltName: Full=Class B basic helix-loop-helix protein 40; Short=bHLHb40; AltName: Full=Hairy and enhancer of split 2 && PF07527:Hairy Orange|PF00010:Helix-loop-helix DNA-binding domain	HLH	25	31	97	36	26	16	18	1	5	8	5	7	5	11	0.572736	0.837035	1.69082	0.977167	0.740559	0.356698	0.398072
ENSSSCG00000014203	131.392	139.475	157.572	136.087	120.084	132.94	45.3585	33.3624	66.5843	55.3071	48.0557	56.5525	51.3386	54.5295	123.273	52.2471	1.23606	1.40907e-07	2.28857e-05	MCC	2	116287198	116741955	+	8601	protein_coding	- && P23508.2 RecName: Full=Colorectal mutant cancer protein; Short=Protein MCC && PF10506:PDZ domain of MCC-2 bdg protein for Usher syndrome|PF13499:EF-hand domain pair	-	151	136	238	132	111	157	54	28	62	60	36	45	49	62	0.951607	1.01015	1.14122	0.985612	0.869711	0.962822	0.32851
ENSSSCG00000006474	273.225	243.056	573.351	637.134	346.188	291.283	698.017	260.942	165.387	174.217	121.474	130.699	105.82	202.287	437.465	165.832	1.39907	1.42642e-07	2.28948e-05	NES	4	93412557	93421895	+	5709	protein_coding	- && P48681.2 RecName: Full=Nestin && PF00038:Intermediate filament protein	Filament	314	237	866	618	320	344	831	219	154	189	91	104	101	230	2.98125	2.65207	6.25604	6.952	3.77738	3.17829	7.61632
ENSSSCG00000034440	45.2474	50.252	52.3033	55.6719	48.6827	72.8207	36.9588	16.6812	12.8873	23.9664	13.3488	148.293	7.33408	5.27705	51.7053	32.5411	1.67378	1.78262e-07	2.70225e-05	MMP28	12	39739643	39766798	+	2543	protein_coding	- && Q9H239.2 RecName: Full=Matrix metalloproteinase-28; Short=MMP-28; AltName: Full=Epilysin; Flags: Precursor && PF01471:Putative peptidoglycan binding domain|PF00413:Matrixin|PF00045:Hemopexin	PG_binding_1	52	49	79	54	45	86	44	14	12	26	10	118	7	6	1.10837	1.23097	1.28122	1.36373	1.19252	1.78381	0.905337
ENSSSCG00000034266	60.91	49.2265	92.0274	38.1455	49.7645	101.61	32.7589	8.3406	21.4788	14.7486	20.0232	300.356	8.38181	9.67459	60.6347	54.7148	1.83913	2.11469e-07	3.14605e-05	CACNA1H	3	40637436	40694818	-	8035	protein_coding	- && O95180.4 RecName: Full=Voltage-dependent T-type calcium channel subunit alpha-1H; AltName: Full=Low-voltage-activated calcium channel alpha1 3.2 subunit; AltName: Full=Voltage-gated calcium channel subunit alpha Cav3.2 && PF00520:Ion transport protein	Ion_trans	70	48	139	37	46	120	39	7	20	16	15	239	8	11	0.472217	0.381638	0.713461	0.295731	0.385809	0.787754	0.25397
ENSSSCG00000008237	356.758	275.873	573.351	356.712	363.497	992.394	926.489	244.261	201.901	292.206	81.4276	174.684	110.011	103.782	549.296	172.61	1.66992	2.39048e-07	3.36585e-05	RETSAT	3	59399688	59416685	+	4084	protein_coding	- && Q6NUM9.2 RecName: Full=All-trans-retinol 13,14-reductase; AltName: Full=All-trans-13,14-dihydroretinol saturase; Short=RetSat; AltName: Full=PPAR-alpha-regulated and starvation-induced gene protein; Flags: Precursor && PF13450:NAD(P)-binding Rossmann-like domain	-	410	269	866	346	336	1172	1103	205	188	317	61	139	105	118	5.44161	4.20788	8.74528	5.44091	5.5444	15.1369	14.1317
ENSSSCG00000017012	60.91	57.4309	70.1792	62.8886	62.7465	78.748	47.8784	39.32	20.4049	14.7486	17.3534	275.222	15.7159	10.5541	62.9688	56.1884	1.45482	2.89199e-07	3.83062e-05	SLIT3	16	54553933	55220310	+	7427	protein_coding	- && Q9WVB4.2 RecName: Full=Slit homolog 3 protein; Short=Slit-3; Short=Slit3; Flags: Precursor && PF00008:EGF-like domain|PF01462:Leucine rich repeat N-terminal domain|PF13855:Leucine rich repeat|PF02210:Laminin G domain	Laminin_G_2	70	56	106	61	58	93	57	33	19	16	13	219	15	12	0.510874	0.481694	0.588619	0.52747	0.526278	0.660488	0.401574
ENSSSCG00000006172	97.456	63.5842	56.2758	95.8793	97.3653	67.7402	50.3983	27.4048	30.0703	30.4189	32.0371	56.5525	24.0977	29.9033	75.5284	32.9264	1.20133	3.29536e-07	4.32294e-05	PI15	4	61114497	61142811	-	6507	protein_coding	- && O43692.1 RecName: Full=Peptidase inhibitor 15; Short=PI-15; AltName: Full=25 kDa trypsin inhibitor; Short=p25TI; AltName: Full=Cysteine-rich secretory protein 8; Short=CRISP-8; AltName: Full=SugarCrisp; Flags: Precursor && PF00188:Cysteine-rich secretory protein family	SCP	112	62	85	93	90	80	60	23	28	33	24	45	23	34	0.932968	0.608706	0.53874	0.917874	0.9321	0.648492	0.482475
ENSSSCG00000000504	556.891	645.072	668.688	586.616	425.162	505.511	173.034	147.748	212.64	156.703	169.53	356.909	212.688	192.612	508.711	206.976	1.29835	3.58666e-07	4.57316e-05	PTPRB	5	34660029	34794321	-	8693	protein_coding	- && P23467.3 RecName: Full=Receptor-type tyrosine-protein phosphatase beta; Short=Protein-tyrosine phosphatase beta; Short=R-PTP-beta; AltName: Full=Vascular endothelial protein tyrosine phosphatase; Short=VE-PTP; Flags: Precursor && PF00102:Protein-tyrosine phosphatase|PF00041:Fibronectin type III domain	Y_phosphatase	640	629	1010	569	393	597	206	124	198	170	127	284	203	219	3.99061	4.62251	4.79174	4.20362	3.04666	3.62243	1.23994
ENSSSCG00000017694	107.028	72.8142	79.4481	136.087	106.02	190.519	104.997	51.2351	51.5491	50.6981	32.0371	70.3764	39.8136	57.168	113.845	50.4111	1.17323	3.8462e-07	4.83692e-05	ACACA	12	38581449	38875134	-	10029	protein_coding	- && Q28559.1 RecName: Full=Acetyl-CoA carboxylase 1; Short=ACC1; AltName: Full=ACC-alpha; Includes: RecName: Full=Biotin carboxylase && PF01039:Carboxyl transferase domain|PF02786:Carbamoyl-phosphate synthase L chain, ATP binding domain|PF00289:Carbamoyl-phosphate synthase L chain, N-terminal domain|PF08326:Acetyl-CoA carboxylase, central region|PF00364:Biotin-requiring enzyme|PF02785:Biotin car…	Carboxyl_trans	123	71	120	132	98	225	125	43	48	55	24	56	38	65	0.664778	0.45227	0.493475	0.845274	0.658521	1.18337	0.652163
ENSSSCG00000008641	31.3251	35.8943	34.4275	28.8669	45.4371	28.7896	26.8791	17.8727	9.66546	9.21785	16.0186	3.77016	13.6204	15.8311	33.0885	12.2852	1.42318	3.88328e-07	4.83692e-05	ADAM17	3	126795426	126853995	+	5538	protein_coding	- && P78536.1 RecName: Full=Disintegrin and metalloproteinase domain-containing protein 17; Short=ADAM 17; AltName: Full=Snake venom-like protease; AltName: Full=TNF-alpha convertase; AltName: Full=TNF-alpha-converting enzyme; AltName: CD_antigen=CD156b; Flags: Precursor && PF01562:Reprolysin family propeptide|PF13688:Metallo-peptidase family M12|PF00200:Disintegrin|PF13574:Metallo-peptidase fami…	-	36	35	52	28	42	34	32	15	9	10	12	3	13	18	0.352354	0.403749	0.38725	0.324703	0.51109	0.323833	0.302344
ENSSSCG00000006572	368.94	403.042	460.137	423.725	340.779	397.974	386.387	150.131	260.967	178.826	180.209	338.058	129.918	120.493	397.283	194.086	1.03659	4.00415e-07	4.83692e-05	NPR1	4	95957228	95973430	-	4529	protein_coding	- && P16066.1 RecName: Full=Atrial natriuretic peptide receptor 1; AltName: Full=Atrial natriuretic peptide receptor type A; Short=ANP-A; Short=ANPR-A; Short=NPR-A; AltName: Full=Guanylate cyclase A; Short=GC-A; Flags: Precursor && PF07714:Protein tyrosine kinase|PF00211:Adenylate and Guanylate cyclase catalytic domain|PF01094:Receptor family ligand binding region	Guanylate_cyc	424	393	695	411	315	470	460	126	243	194	135	269	124	137	5.0745	5.54354	6.32884	5.82801	4.68715	5.47383	5.31446
ENSSSCG00000035392	107.898	174.344	141.02	124.746	117.92	143.101	63.8379	36.937	51.5491	71.8992	33.372	334.288	35.6227	34.3008	124.695	85.4241	1.30685	5.23379e-07	5.72501e-05	IGFBP2	15	118822047	118850976	+	1421	protein_coding	- && P24853.2 RecName: Full=Insulin-like growth factor-binding protein 2; Short=IBP-2; Short=IGF-binding protein 2; Short=IGFBP-2; Short=pIGFBP-2; Flags: Precursor && PF00086:Thyroglobulin type-1 repeat|PF00219:Insulin-like growth factor binding protein	-	124	170	213	121	109	169	76	31	48	78	25	266	34	39	4.72996	7.64278	6.18197	5.46855	5.16932	6.27319	2.79849
ENSSSCG00000010184	355.888	416.374	225.765	500.016	632.875	1210.01	982.767	356.263	172.904	277.457	154.846	165.887	147.729	171.504	617.671	206.656	1.57941	5.29659e-07	5.72935e-05	AGT	14	59643292	59672428	+	3437	protein_coding	- && P20757.2 RecName: Full=Angiotensinogen; AltName: Full=Serpin A8; Contains: RecName: Full=Angiotensin-1; AltName: Full=Angiotensin 1-10; AltName: Full=Angiotensin I; Short=Ang I; Contains: RecName: Full=Angiotensin-2; AltName: Full=Angiotensin 1-8; AltName: Full=Angiotensin II; Short=Ang II; Contains: RecName: Full=Angiotensin-3; AltName: Full=Angiotensin 2-8; AltName: Full=Angiotensin III; S…	Serpin	409	406	341	485	585	1429	1170	299	161	301	116	132	141	195	6.4502	7.54646	4.09182	9.0624	11.4704	21.9305	17.8119
ENSSSCG00000003762	207.964	253.311	311.172	165.985	193.649	187.132	79.7973	53.6182	97.7285	81.117	74.7532	119.389	27.2409	48.3729	199.859	71.7456	1.48171	5.7886e-07	5.91525e-05	ADGRL4	6	134362901	134462694	+	3640	protein_coding	- && Q9HBW9.3 RecName: Full=Adhesion G protein-coupled receptor L4; AltName: Full=EGF, latrophilin and seven transmembrane domain-containing protein 1; AltName: Full=EGF-TM7-latrophilin-related protein; Short=ETL protein; Flags: Precursor && PF16489:GPCR-Autoproteolysis INducing (GAIN) domain|PF01825:GPCR proteolysis site, GPS, motif|PF07645:Calcium-binding EGF domain|PF00002:7 transmembrane rece…	7tm_2	239	247	470	161	179	221	95	45	91	88	56	95	26	55	3.55898	4.33503	5.32522	2.84057	3.314	3.20248	1.36561
ENSSSCG00000033822	127.041	39.9965	61.5723	202.068	331.042	375.958	246.952	57.1927	9.66546	29.4971	8.00928	32.6747	29.3363	3.51803	197.804	24.2705	3.02893	6.37033e-07	6.2635e-05	THRSP	9	12479909	12488557	+	5231	protein_coding	- && Q92748.1 RecName: Full=Thyroid hormone-inducible hepatic protein; AltName: Full=Spot 14 protein; Short=S14; Short=SPOT14 && PF06374:NADH-ubiquinone oxidoreductase subunit b14.5b (NDUFC2)|PF07084:Thyroid hormone-inducible hepatic protein Spot 14	-	146	39	93	196	306	444	294	48	9	32	6	26	28	4	1.51286	0.476296	0.733229	2.40631	3.94219	4.47707	2.94081
ENSSSCG00000029944	1218.2	318.947	188.689	1470.15	2785.73	2589.37	632.499	388.434	243.784	235.055	136.158	119.389	159.254	171.504	1314.8	207.654	2.66239	6.86539e-07	6.50448e-05	FASN	12	920507	937559	+	8451	protein_coding	- && Q71SP7.1 RecName: Full=Fatty acid synthase; Includes: RecName: Full=[Acyl-carrier-protein] S-acetyltransferase; Includes: RecName: Full=[Acyl-carrier-protein] S-malonyltransferase; Includes: RecName: Full=3-oxoacyl-[acyl-carrier-protein] synthase; Includes: RecName: Full=3-oxoacyl-[acyl-carrier-protein] reductase; Includes: RecName: Full=3-hydroxyacyl-[acyl-carrier-protein] dehydratase; Incl…	Acyl_transf_1	1400	311	285	1426	2575	3058	753	326	227	255	102	95	152	195	8.97944	2.35098	1.39084	10.8366	20.5338	19.0864	4.6622
ENSSSCG00000012027	35.6758	20.511	38.3999	37.1146	33.5369	58.4259	64.6779	21.4473	15.0352	16.5921	14.6837	12.5672	16.7636	11.4336	41.1917	15.5032	1.41942	6.92545e-07	6.51613e-05	ADAMTS5	13	190361449	190412949	-	6300	protein_coding	- && Q9UNA0.2 RecName: Full=A disintegrin and metalloproteinase with thrombospondin motifs 5; Short=ADAM-TS 5; Short=ADAM-TS5; Short=ADAMTS-5; AltName: Full=A disintegrin and metalloproteinase with thrombospondin motifs 11; Short=ADAM-TS 11; Short=ADAMTS-11; AltName: Full=ADMP-2; AltName: Full=Aggrecanase-2; Flags: Precursor && PF01421:Reprolysin (M12B) family zinc metalloprotease|PF05986:ADAM-TS…	TSP_1	41	20	58	36	31	69	77	18	14	18	11	10	16	13	0.352755	0.202809	0.37969	0.36698	0.331606	0.577702	0.63952
ENSSSCG00000027952	48.728	55.3798	51.6413	38.1455	44.3553	88.909	59.638	22.6388	20.4049	18.4357	8.00928	109.335	6.28636	5.27705	55.2567	27.1981	1.73496	6.98494e-07	6.52709e-05	ADCY5	13	136973000	137135349	+	5973	protein_coding	- && O95622.3 RecName: Full=Adenylate cyclase type 5; AltName: Full=ATP pyrophosphate-lyase 5; AltName: Full=Adenylate cyclase type V; AltName: Full=Adenylyl cyclase 5; Short=AC5 && PF16214:Adenylyl cyclase N-terminal extracellular and transmembrane region|PF06327:Domain of Unknown Function (DUF1053)|PF00211:Adenylate and Guanylate cyclase catalytic domain	Guanylate_cyc	56	54	78	37	41	105	71	19	19	20	6	87	6	6	0.508189	0.577561	0.538572	0.397823	0.462586	0.92724	0.62197
ENSSSCG00000011471	314.121	407.144	407.834	270.112	228.268	238.784	162.115	102.47	102.024	156.703	116.134	221.183	118.393	92.3484	289.768	129.894	1.15978	7.24231e-07	6.72155e-05	FLNB	13	39789703	39938750	+	9730	protein_coding	- && O75369.2 RecName: Full=Filamin-B; Short=FLN-B; AltName: Full=ABP-278; AltName: Full=ABP-280 homolog; AltName: Full=Actin-binding-like protein; AltName: Full=Beta-filamin; AltName: Full=Filamin homolog 1; Short=Fh1; AltName: Full=Filamin-3; AltName: Full=Thyroid autoantigen; AltName: Full=Truncated actin-binding protein; Short=Truncated ABP && PF00307:Calponin homology (CH) domain|PF00630:Fil…	CH	361	397	616	262	211	282	193	86	95	170	87	176	113	105	2.01105	2.6066	2.61101	1.7293	1.4614	1.52873	1.03788
ENSSSCG00000037762	145.314	251.26	223.779	159.799	204.467	172.737	329.269	333.624	445.685	400.054	666.105	299.1	467.286	396.658	212.375	429.787	-1.01585	7.42803e-07	6.84734e-05	TBX1	14	51289143	51296725	+	2573	protein_coding	- && P70323.2 RecName: Full=T-box transcription factor TBX1; Short=T-box protein 1; AltName: Full=Testis-specific T-box protein && PF00907:T-box	T-box	167	245	338	155	189	204	392	280	415	434	499	238	446	451	3.51808	6.08307	5.41774	3.86877	4.9502	4.18202	7.97169
ENSSSCG00000014430	411.577	795.828	545.544	589.709	571.21	451.319	166.314	103.662	244.858	153.938	200.232	326.747	165.541	173.263	504.5	195.463	1.36854	8.29755e-07	7.59755e-05	ABLIM3	2	150260217	150423211	+	10078	protein_coding	- && O94929.3 RecName: Full=Actin-binding LIM protein 3; Short=abLIM-3; AltName: Full=Actin-binding LIM protein family member 3 && PF00412:LIM domain|PF02209:Villin headpiece domain|PF16182:Putative adherens-junction anchoring region of AbLIM	LIM	473	776	824	572	528	533	198	87	228	167	150	260	158	197	2.544	4.91908	3.37205	3.64504	3.5307	2.78964	1.028
ENSSSCG00000026224	305.42	482.009	416.441	295.886	271.541	243.018	165.475	92.9382	142.834	132.737	118.804	233.75	129.918	143.36	311.398	142.049	1.13309	9.35857e-07	8.29084e-05	ARHGAP31	13	140837081	140948253	-	9182	protein_coding	- && Q2M1Z3.2 RecName: Full=Rho GTPase-activating protein 31; AltName: Full=Cdc42 GTPase-activating protein && PF00620:RhoGAP domain	RhoGAP	351	470	629	287	251	287	197	78	133	144	89	186	124	163	2.07205	3.27007	2.82524	2.00736	1.8422	1.64869	1.12262
ENSSSCG00000000712	1146.85	1891.12	2304	1163.95	780.004	927.194	609.82	494.479	526.231	481.172	573.998	754.033	523.863	317.502	1260.42	524.468	1.26586	1.17859e-06	9.98728e-05	VWF	5	64519186	65002098	+	11798	protein_coding	- && Q9NQ90.2 RecName: Full=Anoctamin-2; AltName: Full=Transmembrane protein 16B && PF16178:Dimerisation domain of Ca+-activated chloride-channel, anoctamin|PF04547:Calcium-activated chloride channel	-	1318	1844	3480	1129	721	1095	726	415	490	522	430	600	500	361	6.05531	9.98503	12.165	6.14563	4.11839	4.89555	3.21982
ENSSSCG00000001725	965.858	1396.8	1087.12	961.886	943.362	852.68	275.511	249.027	498.308	400.976	405.803	545.417	284.981	291.997	926.173	382.359	1.27666	1.21643e-06	0.000101177	ADGRF5	7	41640258	41769286	-	5796	protein_coding	- && Q8IZF2.3 RecName: Full=Adhesion G protein-coupled receptor F5; AltName: Full=G-protein coupled receptor 116; Flags: Precursor && PF01390:SEA domain|PF00002:7 transmembrane receptor (Secretin family)|PF01825:GPCR proteolysis site, GPS, motif|PF07679:Immunoglobulin I-set domain	7tm_2	1110	1362	1642	933	872	1007	328	209	464	435	304	434	272	332	10.3806	15.0122	11.6839	10.3379	10.1389	9.16424	2.96107
ENSSSCG00000037935	329.784	461.498	392.606	287.638	401.361	332.774	129.356	108.428	128.873	117.067	137.493	261.398	114.202	145.119	333.574	144.654	1.20688	1.25992e-06	0.000102928	CYYR1	13	189957606	190066539	-	3641	protein_coding	- && Q96J86.1 RecName: Full=Cysteine and tyrosine-rich protein 1; AltName: Full=Proline-rich domain-containing protein; Flags: Precursor && PF10873:Protein of unknown function (DUF2668)	-	379	450	593	279	371	393	154	91	120	127	103	208	109	165	5.64219	7.89566	6.717	4.92113	6.8668	5.69334	2.21311
ENSSSCG00000015203	167.938	170.242	295.282	104.127	144.966	91.4493	53.7582	40.5115	75.1758	49.7764	61.4044	59.0659	47.1477	53.65	146.823	55.2474	1.41312	1.30049e-06	0.000104368	ROBO4	9	52083008	52097744	-	6269	protein_coding	- && Q8WZ75.1 RecName: Full=Roundabout homolog 4; AltName: Full=Magic roundabout; Flags: Precursor && PF07679:Immunoglobulin I-set domain|PF00041:Fibronectin type III domain	I-set	193	166	446	101	134	108	64	34	70	54	46	47	45	61	1.66874	1.69163	2.93412	1.03468	1.44048	0.908701	0.534178
ENSSSCG00000027030	10.4417	13.3322	11.9172	21.6502	31.3733	25.4026	33.5989	7.14909	7.51758	7.37428	2.66976	2.51344	4.1909	0.879508	21.1023	4.61351	2.18515	1.38161e-06	0.000109589	BDKRB2	7	117438543	117472003	+	3842	protein_coding	- && Q9GLX8.1 RecName: Full=B2 bradykinin receptor; Short=B2R; Short=BK-2 receptor && PF00001:7 transmembrane receptor (rhodopsin family)	7tm_1	12	13	18	21	29	30	40	6	7	8	2	2	4	1	0.169299	0.216164	0.193222	0.351029	0.508676	0.411869	0.544762
ENSSSCG00000006547	67.8711	70.7631	104.607	105.158	68.1557	88.0623	32.7589	25.0218	26.8485	34.106	28.0325	54.039	29.3363	16.7107	76.768	30.585	1.33677	1.44752e-06	0.000112849	SHE	4	95284605	95308109	+	6248	protein_coding	- && Q5VZ18.1 RecName: Full=SH2 domain-containing adapter protein E && PF00017:SH2 domain	SH2	78	69	158	102	63	104	39	21	25	37	21	43	28	19	0.67668	0.705513	1.04294	1.04843	0.679517	0.877986	0.326609
ENSSSCG00000016823	81.7934	135.373	37.7379	140.211	63.8284	96.5298	103.317	32.1709	48.3273	33.1842	33.372	18.8508	53.434	15.8311	94.1128	33.5958	1.48342	1.47667e-06	0.000113284	-	16	20005744	20060164	-	5457	protein_coding	- && Q9UHK6.2 RecName: Full=Alpha-methylacyl-CoA racemase; AltName: Full=2-methylacyl-CoA racemase && PF00386:C1q domain|PF02515:CoA-transferase family III	CoA_transf_3	94	132	57	136	59	114	123	27	45	36	25	15	51	18	0.933691	1.54531	0.430787	1.60054	0.728616	1.10191	1.17938
ENSSSCG00000006352	144.444	74.8653	233.048	184.542	166.603	272.654	57.1181	32.1709	32.2182	47.9328	6.6744	60.3226	11.525	6.15656	161.896	28.1429	2.526	1.48345e-06	0.000113284	MPZ	4	89169311	89179925	+	2413	protein_coding	- && P25189.1 RecName: Full=Myelin protein P0; AltName: Full=Myelin peripheral protein; Short=MPP; AltName: Full=Myelin protein zero; Flags: Precursor && PF07686:Immunoglobulin V-set domain|PF10570:Myelin-PO cytoplasmic C-term p65 binding region	V-set	166	73	352	179	154	322	68	27	30	52	5	48	11	7	3.7289	1.93269	6.01626	4.76405	4.30095	7.03873	1.47454
ENSSSCG00000008838	27.8446	50.252	25.8206	48.4551	49.7645	40.6441	10.9196	5.95757	8.59152	7.37428	20.0232	16.3374	5.23863	8.79508	36.2429	10.3311	1.82978	1.48632e-06	0.000113284	LNX1	8	40232837	40473103	-	4083	protein_coding	- && Q8TBB1.1 RecName: Full=E3 ubiquitin-protein ligase LNX; AltName: Full=Ligand of Numb-protein X 1; AltName: Full=Numb-binding protein 1; AltName: Full=PDZ domain-containing RING finger protein 2 && PF00595:PDZ domain (Also known as DHR or GLGF)|PF13920:Zinc finger, C3HC4 type (RING finger)	PDZ	32	49	39	47	46	48	13	5	8	8	15	13	5	10	0.424815	0.766679	0.393937	0.739264	0.75924	0.620094	0.166597
ENSSSCG00000015955	184.47	235.877	229.737	231.966	188.24	109.231	68.8777	63.1503	90.211	67.2903	61.4044	120.645	58.6727	51.0115	178.343	73.1979	1.28711	1.55689e-06	0.000117352	ITGA6	15	78504078	78591779	+	5734	protein_coding	- && P23229.5 RecName: Full=Integrin alpha-6; AltName: Full=CD49 antigen-like family member F; AltName: Full=VLA-6; AltName: CD_antigen=CD49f; Contains: RecName: Full=Integrin alpha-6 heavy chain; Contains: RecName: Full=Integrin alpha-6 light chain; Contains: RecName: Full=Processed integrin alpha-6; Short=Alpha6p; Flags: Precursor && PF08441:Integrin alpha|PF13517:Repeat domain in Vibrio, Colwe…	-	212	230	347	225	174	129	82	53	84	73	46	96	56	58	2.00405	2.56252	2.49582	2.52003	2.045	1.18666	0.748273
ENSSSCG00000017277	1103.34	1561.92	1714.09	1492.83	1154.32	1160.9	490.544	382.476	578.854	431.395	424.492	1029.25	390.802	394.899	1239.71	518.882	1.25714	1.66807e-06	0.000122352	PECAM1	12	14582481	14723336	+	7936	protein_coding	- && Q95242.1 RecName: Full=Platelet endothelial cell adhesion molecule; Short=PECAM-1; AltName: CD_antigen=CD31; Flags: Precursor && PF13895:Immunoglobulin domain	-	1268	1523	2589	1448	1067	1371	584	321	539	468	318	819	373	449	8.66058	12.2601	13.4546	11.7179	9.06074	9.11237	3.85048
ENSSSCG00000023028	120.95	142.552	121.158	78.353	119.002	81.2882	41.9986	17.8727	53.697	33.1842	44.051	64.0928	31.4318	27.2648	100.757	38.7992	1.38233	1.77523e-06	0.000128096	JAM2	13	189165968	189275839	+	4205	protein_coding	- && P57087.1 RecName: Full=Junctional adhesion molecule B; Short=JAM-B; AltName: Full=Junctional adhesion molecule 2; Short=JAM-2; AltName: Full=Vascular endothelial junction-associated molecule; Short=VE-JAM; AltName: CD_antigen=CD322; Flags: Precursor && PF13927:Immunoglobulin domain|PF07686:Immunoglobulin V-set domain	V-set	139	139	183	76	110	96	50	15	50	36	33	51	30	31	1.79175	2.11176	1.79484	1.16072	1.7629	1.20421	0.622168
ENSSSCG00000010529	101.807	106.657	116.524	152.582	116.838	276.041	452.745	104.853	61.2146	68.2121	29.3673	55.2957	15.7159	26.3852	189.028	51.5777	1.87575	1.9158e-06	0.000132655	SFRP5	14	109119822	109125686	-	1761	protein_coding	- && Q9XSC1.1 RecName: Full=Secreted frizzled-related protein 5; Short=sFRP-5; Flags: Precursor && PF01759:UNC-6/NTR/C345C module|PF01392:Fz domain	Fz	117	104	176	148	108	326	539	88	57	74	22	44	15	30	3.60127	3.77286	4.12187	5.39738	4.133	9.76458	16.0152
ENSSSCG00000026618	335.005	444.064	621.02	319.598	476.008	361.563	231.832	106.045	231.971	107.849	193.557	243.804	198.02	212.841	398.441	184.87	1.10892	1.92971e-06	0.000132655	CAVIN2	15	96474267	96490016	-	5428	protein_coding	- && Q66H98.3 RecName: Full=Serum deprivation-response protein; AltName: Full=Cavin-2; AltName: Full=Phosphatidylserine-binding protein && PF15237:PTRF/SDPR family	-	385	433	938	310	440	427	276	89	216	117	145	194	189	242	3.84459	5.09618	7.12696	3.66778	5.46278	4.14938	2.66056
ENSSSCG00000035293	1273.89	2233.65	977.874	5071.29	3903.27	3636.8	1052.49	817.379	916.071	683.964	1053.22	1256.72	761.697	884.785	2592.75	910.548	1.50969	2.00739e-06	0.000136934	-	2	1469132	1496442	-	6953	protein_coding	- && P23695.2 RecName: Full=Insulin-like growth factor II; Short=IGF-II; Contains: RecName: Full=Insulin-like growth factor II; Contains: RecName: Full=Preptin; Flags: Precursor && PF08365:Insulin-like growth factor II E-peptide|PF00049:Insulin/IGF/Relaxin family	-	1464	2178	1477	4919	3608	4295	1253	686	853	742	789	1000	727	1006	11.413	20.0116	8.76092	45.4345	34.97	32.5827	9.42937
ENSSSCG00000003729	81.7934	58.4565	64.2206	88.6626	96.2835	94.8363	64.6779	17.8727	27.9224	47.011	30.7022	61.5793	15.7159	19.3492	78.4187	31.4504	1.32252	2.05736e-06	0.000139645	RNF125	6	115857084	115903696	+	6155	protein_coding	- && Q95KF1.3 RecName: Full=E3 ubiquitin-protein ligase RNF125; AltName: Full=RING finger protein 125 && PF15227:zinc finger of C3HC4-type, RING|PF05605:Drought induced 19 protein (Di19), zinc-binding	-	94	57	97	86	89	112	77	15	26	51	23	49	15	22	0.827807	0.591621	0.649958	0.897328	0.974457	0.95981	0.654586
ENSSSCG00000031228	24.364	12.3066	17.8758	11.3406	23.8004	44.8779	26.0391	3.57454	4.29576	11.9832	0	5.02688	4.1909	0	22.9435	4.15304	2.44206	2.51481e-06	0.000167364	OPRL1	17	62897727	62913754	+	5598	protein_coding	- && P79292.1 RecName: Full=Nociceptin receptor; AltName: Full=K3 opiate receptor; AltName: Full=Kappa-type 3 opioid receptor; Short=KOR-3; AltName: Full=ORGC; AltName: Full=Orphanin FQ receptor && PF00001:7 transmembrane receptor (rhodopsin family)|PF14672:Late cornified envelope	7tm_1	28	12	27	11	22	53	31	3	4	13	0	4	4	0	0.271116	0.136945	0.198917	0.126195	0.264844	0.499388	0.289756
ENSSSCG00000012309	113.989	125.117	107.255	123.715	85.4651	83.8285	36.9588	41.703	42.9576	35.0278	49.3905	61.5793	27.2409	20.2287	96.6184	39.7326	1.292	2.70886e-06	0.000175985	SHROOM4	X	44302074	44543549	-	6607	protein_coding	- && Q9ULL8.3 RecName: Full=Protein Shroom4; AltName: Full=Second homolog of apical protein && PF08687:Apx/Shroom domain ASD2	-	131	122	162	120	79	99	44	35	40	38	37	49	26	23	1.07472	1.17965	1.01124	1.16643	0.805793	0.790363	0.348459
ENSSSCG00000009217	63.5204	48.2009	31.7793	56.7028	65.9921	60.1194	60.478	35.7454	23.6267	25.81	24.0278	35.1882	22.0022	18.4697	55.2561	26.41	1.07103	2.77352e-06	0.000178486	PKD2	8	131005407	131058932	-	5952	protein_coding	- && Q4GZT3.1 RecName: Full=Polycystin-2; AltName: Full=Polycystic kidney disease 2 protein homolog; AltName: Full=Transient receptor potential cation channel subfamily P member 2 && PF08016:Polycystin cation channel	-	73	47	48	55	61	71	72	30	22	28	18	28	21	21	0.664798	0.504466	0.332598	0.593445	0.690666	0.629203	0.632956
ENSSSCG00000015645	80.9233	51.2776	66.8688	72.1672	53.01	50.8051	36.1188	22.6388	24.7006	30.4189	38.7115	33.9315	25.1454	16.7107	58.7387	27.4653	1.11084	2.83239e-06	0.000180627	SRGAP2	9	66838123	67117315	+	7044	protein_coding	- && O75044.2 RecName: Full=SLIT-ROBO Rho GTPase-activating protein 2; Short=srGAP2; AltName: Full=Formin-binding protein 2; AltName: Full=Rho GTPase-activating protein 34 && PF00018:SH3 domain|PF00620:RhoGAP domain|PF00611:Fes/CIP4, and EFC/F-BAR homology domain	RhoGAP	93	50	101	70	49	60	43	19	23	33	29	27	24	19	0.715637	0.453469	0.591348	0.638204	0.468789	0.449291	0.319413
ENSSSCG00000017376	46.1176	56.4054	113.876	59.7957	42.1916	47.4181	110.876	20.2558	24.7006	33.1842	26.6976	41.4718	23.05	21.1082	68.0972	27.2097	1.33406	2.9283e-06	0.000185818	MEOX1	12	19431029	19452007	+	3083	protein_coding	- && P50221.1 RecName: Full=Homeobox protein MOX-1; AltName: Full=Mesenchyme homeobox 1 && -	-	53	55	172	58	39	56	132	17	23	36	20	33	22	24	0.93182	1.13969	2.30089	1.20819	0.852495	0.958098	2.24029
ENSSSCG00000006418	88.7545	62.5587	94.0136	69.0743	104.938	60.1194	40.3187	14.2982	36.514	18.4357	16.0186	52.7823	32.4795	33.4213	74.2539	29.1356	1.34933	3.15342e-06	0.00019542	-	4	91374897	91402486	-	4665	protein_coding	- && P41218.1 RecName: Full=Myeloid cell nuclear differentiation antigen && PF02758:PAAD/DAPIN/Pyrin domain|PF02760:HIN-200/IF120x domain	PAAD_DAPIN	102	61	142	67	97	71	48	12	34	20	12	42	31	38	1.18516	0.835362	1.25539	0.922368	1.40127	0.80279	0.538386
ENSSSCG00000046171	22.6237	29.741	23.8344	26.805	29.2096	22.0156	24.3592	53.6182	47.2534	46.0892	70.7486	74.1465	46.0999	30.7828	25.5126	52.6769	-1.03943	3.56373e-06	0.000214185	-	14	121343329	121347925	+	4014	lncRNA	- && - && -	-	26	29	36	26	27	26	29	45	44	50	53	59	44	35	0.351096	0.461549	0.369885	0.415984	0.453302	0.341658	0.378029
ENSSSCG00000016512	100.937	64.6098	76.1378	61.8576	56.2555	73.6675	41.9986	22.6388	33.2921	26.7318	24.0278	40.2151	46.0999	13.1926	67.9233	29.4569	1.21332	3.77339e-06	0.000222219	ZC3HAV1	18	10509629	10588832	+	9857	protein_coding	- && Q7Z2W4.3 RecName: Full=Zinc finger CCCH-type antiviral protein 1; AltName: Full=ADP-ribosyltransferase diphtheria toxin-like 13; Short=ARTD13; AltName: Full=Zinc finger CCCH domain-containing protein 2; AltName: Full=Zinc finger antiviral protein; Short=ZAP && PF00644:Poly(ADP-ribose) polymerase catalytic domain|PF02825:WWE domain	WWE	116	63	115	60	52	87	50	19	31	29	18	32	44	15	0.637885	0.408312	0.481166	0.39092	0.355516	0.465554	0.265417
ENSSSCG00000021487	29.5848	28.7155	29.131	23.7121	24.8822	16.0883	11.7596	3.57454	7.51758	7.37428	6.6744	15.0807	7.33408	6.15656	23.4105	7.67316	1.62133	3.83421e-06	0.000224507	MFSD4A	9	66249678	66288338	+	1743	protein_coding	- && Q8N468.3 RecName: Full=Major facilitator superfamily domain-containing protein 4A; AltName: Full=Major facilitator superfamily domain-containing protein 4 && -	-	34	28	44	23	23	19	14	3	7	8	5	12	7	7	1.05733	1.02626	1.04111	0.847445	0.889265	0.574979	0.420276
ENSSSCG00000006082	122.69	86.1464	55.6137	136.087	157.948	142.254	106.676	57.1927	37.5879	73.7428	54.73	70.3764	39.8136	40.4574	115.345	53.4144	1.10973	4.06634e-06	0.000232122	MATN2	4	38743977	38915088	-	6268	protein_coding	- && O00339.4 RecName: Full=Matrilin-2; Flags: Precursor && PF12662:Complement Clr-like EGF-like|PF10393:Trimeric coiled-coil oligomerisation domain of matrilin|PF14670:Coagulation Factor Xa inhibitory site|PF00092:von Willebrand factor type A domain	VWA	141	84	84	132	146	168	127	48	35	80	41	56	38	46	1.21933	0.856144	0.552703	1.35246	1.56973	1.41376	1.06018
ENSSSCG00000009320	453.344	812.237	771.309	518.573	448.962	471.641	163.795	172.77	252.376	172.374	214.916	346.855	208.497	190.853	519.98	222.663	1.22466	4.19007e-06	0.000235247	FLT1	11	5620700	5795264	-	6703	protein_coding	- && P17948.2 RecName: Full=Vascular endothelial growth factor receptor 1; Short=VEGFR-1; AltName: Full=Fms-like tyrosine kinase 1; Short=FLT-1; AltName: Full=Tyrosine-protein kinase FRT; AltName: Full=Tyrosine-protein kinase receptor FLT; Short=FLT; AltName: Full=Vascular permeability factor receptor; Flags: Precursor && PF13895:Immunoglobulin domain|PF07679:Immunoglobulin I-set domain|PF13927:I…	Pkinase_Tyr	521	792	1165	503	415	557	195	145	235	187	161	276	199	217	4.21306	7.54836	7.168	4.81925	4.17234	4.3831	1.52219
ENSSSCG00000040337	86.1441	60.5076	94.6757	127.839	124.411	214.228	167.154	53.6182	52.6231	44.2457	24.0278	91.7406	44.0045	27.2648	124.994	48.2178	1.37885	4.64148e-06	0.000250291	-	6	147177029	147257814	-	6815	protein_coding	- && Q0VCP1.1 RecName: Full=Adenylate kinase 4, mitochondrial; Short=AK 4; AltName: Full=Adenylate kinase 3-like; AltName: Full=Adenylate kinase isoenzyme 4; AltName: Full=GTP:AMP phosphotransferase AK4 && PF05191:Adenylate kinase, active site lid|PF00406:Adenylate kinase	ADK	99	59	143	124	115	253	199	45	49	48	18	73	42	31	0.787406	0.553074	0.86539	1.16852	1.13719	1.95817	1.52789
ENSSSCG00000011090	37.4161	69.7375	84.0826	60.8267	48.6827	48.2649	31.079	25.0218	31.1443	28.5753	16.0186	23.8777	17.8113	23.7467	54.2985	23.7422	1.18927	4.79422e-06	0.000256204	NEBL	10	53604600	53958047	+	12857	protein_coding	- && O76041.1 RecName: Full=Nebulette; AltName: Full=Actin-binding Z-disk protein && PF00880:Nebulin repeat|PF00412:LIM domain|PF14604:Variant SH3 domain	LIM	43	68	127	59	45	57	37	21	29	31	12	19	17	27	0.181284	0.337883	0.407385	0.294709	0.235871	0.233846	0.15058
ENSSSCG00000040411	162.717	106.657	146.317	246.4	177.421	276.888	278.871	119.151	97.7285	139.189	82.7625	66.6062	57.6249	52.7705	199.324	87.9762	1.17976	4.83608e-06	0.000256726	CCDC69	16	71778456	71821924	+	8229	protein_coding	- && A6QNP9.2 RecName: Full=Coiled-coil domain-containing protein 69 && -	-	187	104	221	239	164	327	332	100	91	151	62	53	55	60	1.23175	0.807389	1.10761	1.86523	1.34307	2.09602	2.11103
ENSSSCG00000021408	325.433	300.487	175.448	526.821	412.18	583.412	466.185	280.006	202.975	177.904	190.888	178.454	169.732	178.54	398.567	196.928	1.01713	5.06402e-06	0.000264861	TKT	13	35348912	35377580	-	7429	protein_coding	- && Q60HC7.1 RecName: Full=Transketolase; Short=TK && PF02779:Transketolase, pyrimidine binding domain|PF00456:Transketolase, thiamine diphosphate binding domain|PF02780:Transketolase, C-terminal domain	-	374	293	265	511	381	689	555	235	189	193	143	142	162	203	2.72879	2.51961	1.47115	4.41745	3.45617	4.89198	3.90901
ENSSSCG00000036236	160.106	78.9675	97.324	198.975	293.178	298.904	192.354	134.641	81.6194	70.9774	64.0742	59.0659	42.9568	63.3246	188.544	73.8085	1.35341	5.46951e-06	0.000276372	ELOVL6	8	111750960	112191274	+	7135	protein_coding	- && Q9H5J4.1 RecName: Full=Elongation of very long chain fatty acids protein 6; AltName: Full=3-keto acyl-CoA synthase ELOVL6; AltName: Full=ELOVL fatty acid elongase 6; Short=ELOVL FA elongase 6; AltName: Full=Fatty acid elongase 2; Short=hELO2; AltName: Full=Fatty acyl-CoA elongase; AltName: Full=Long-chain fatty-acyl elongase; AltName: Full=Very long chain 3-ketoacyl-CoA synthase 6; AltName: …	ELO	184	77	147	193	271	353	229	113	76	77	48	47	41	72	1.39783	0.689435	0.849698	1.73718	2.55962	2.60961	1.67937
ENSSSCG00000027882	155.756	204.085	141.02	128.87	194.731	113.465	84.8372	66.7248	67.6582	40.5585	64.0742	109.335	45.0522	18.4697	146.109	58.8389	1.31994	5.54329e-06	0.000278041	C1orf115	10	10116008	10128719	+	3714	protein_coding	- && Q9H7X2.1 RecName: Full=Uncharacterized protein C1orf115 && PF15828:Domain of unknown function (DUF4710)	-	179	199	213	125	180	134	101	56	63	44	48	87	43	21	2.61241	3.42301	2.36526	2.16147	3.26611	1.90309	1.42293
ENSSSCG00000046945	368.94	178.446	759.392	354.65	453.29	426.763	405.707	210.898	155.721	79.2735	188.218	204.846	117.345	275.286	421.027	175.941	1.26031	5.64607e-06	0.000282159	-	10	13439771	13443929	+	3884	lncRNA	- && - && -	-	424	174	1147	344	419	504	483	177	145	86	141	163	112	313	5.9172	2.86198	12.1794	5.68801	7.27002	6.84458	6.50687
ENSSSCG00000011859	216.665	247.158	277.406	287.638	213.122	296.363	100.797	64.3418	91.2849	94.022	125.479	197.305	67.0545	80.9147	234.164	102.915	1.19018	5.90493e-06	0.000288749	-	13	135350666	135358670	+	5117	protein_coding	- && Q9ULI3.3 RecName: Full=Protein HEG homolog 1; Flags: Precursor && -	-	249	241	419	279	197	350	120	54	85	102	94	157	64	92	2.63763	3.00883	3.37707	3.50163	2.59449	3.60785	1.22707
ENSSSCG00000032580	72.2218	68.712	48.993	142.273	149.293	253.179	240.232	57.1927	62.2885	72.821	37.3766	33.9315	34.575	31.6623	139.272	47.1211	1.5613	6.2698e-06	0.000304409	MGST1	5	56259568	56282277	-	3078	protein_coding	- && P79382.3 RecName: Full=Microsomal glutathione S-transferase 1; Short=Microsomal GST-1; AltName: Full=Microsomal GST-I && PF01124:MAPEG family	-	83	67	74	138	138	299	286	48	58	79	28	27	33	36	1.46164	1.3906	0.991527	2.87933	3.02142	5.12387	4.86185
ENSSSCG00000008844	141.833	159.986	291.972	212.378	168.767	117.699	77.2774	72.6824	84.8413	60.8378	74.7532	115.618	64.959	51.891	167.13	75.0833	1.15999	6.31093e-06	0.000305319	KDR	8	41809116	41856339	-	6056	protein_coding	- && P35968.2 RecName: Full=Vascular endothelial growth factor receptor 2; Short=VEGFR-2; AltName: Full=Fetal liver kinase 1; Short=FLK-1; AltName: Full=Kinase insert domain receptor; Short=KDR; AltName: Full=Protein-tyrosine kinase receptor flk-1; AltName: CD_antigen=CD309; Flags: Precursor && PF07679:Immunoglobulin I-set domain|PF00047:Immunoglobulin domain|PF07714:Protein tyrosine kinase	Pkinase_Tyr	163	156	441	206	156	139	92	61	79	66	56	92	62	59	1.45892	1.64564	3.00327	2.18455	1.73596	1.21067	0.794888
ENSSSCG00000011867	143.574	221.519	219.806	190.728	174.176	286.202	97.4368	56.0012	93.4328	98.6309	104.121	1009.15	52.3863	55.409	190.492	209.875	1.15751	6.33929e-06	0.000305608	MYLK	13	136508808	136809674	+	9655	protein_coding	- && Q15746.4 RecName: Full=Myosin light chain kinase, smooth muscle; Short=MLCK; Short=smMLCK; AltName: Full=Kinase-related protein; Short=KRP; AltName: Full=Telokin; Contains: RecName: Full=Myosin light chain kinase, smooth muscle, deglutamylated form && PF07679:Immunoglobulin I-set domain|PF00041:Fibronectin type III domain|PF00069:Protein kinase domain|PF16620:Unstructured linker between I-se…	Pkinase	165	216	332	185	161	338	116	47	87	107	78	803	50	63	0.92632	1.42922	1.41817	1.23055	1.12376	1.84655	0.628651
ENSSSCG00000015116	159.236	153.833	232.386	171.139	170.93	205.761	72.2376	27.4048	69.8061	77.4299	88.102	483.838	50.2908	58.0475	166.503	122.131	1.24544	6.63144e-06	0.000314141	MCAM	9	46512784	46522083	-	4195	protein_coding	- && P43121.2 RecName: Full=Cell surface glycoprotein MUC18; AltName: Full=Cell surface glycoprotein P1H12; AltName: Full=Melanoma cell adhesion molecule; AltName: Full=Melanoma-associated antigen A32; AltName: Full=Melanoma-associated antigen MUC18; AltName: Full=S-endo 1 endothelial-associated antigen; AltName: CD_antigen=CD146; Flags: Precursor && PF13895:Immunoglobulin domain|PF08205:CD80-lik…	-	183	150	351	166	158	243	86	23	65	84	66	385	48	66	2.36455	2.28432	3.45077	2.54131	2.5382	3.05541	1.07268
ENSSSCG00000013278	125.301	99.4785	93.3515	103.096	129.82	112.618	38.6387	36.937	48.3273	64.5249	62.7393	23.8777	32.4795	36.0598	100.329	43.5636	1.20098	6.85635e-06	0.000320346	TSPAN18	2	17465632	17671594	-	4258	protein_coding	- && Q96SJ8.1 RecName: Full=Tetraspanin-18; Short=Tspan-18 && PF00335:Tetraspanin family	Tetraspannin	144	97	141	100	120	133	46	31	45	70	47	19	31	41	1.8331	1.45533	1.3657	1.50826	1.89923	1.64756	0.56527
novel.10	107.028	99.4785	123.145	162.892	53.01	81.2882	131.036	165.621	122.429	167.765	281.66	285.276	496.622	342.129	108.268	265.929	-1.29573	7.04774e-06	0.00032594	-	1	264223306	264237753	+	1364	-	- && - && -	-	123	97	186	158	49	96	156	139	114	182	211	227	474	389	4.88788	4.54312	5.62393	7.43916	2.42093	3.71238	5.98431
ENSSSCG00000007032	128.781	258.439	259.531	191.759	159.03	252.332	102.477	44.0861	69.8061	80.1953	84.0974	164.63	40.8613	38.6984	193.193	74.625	1.37773	7.29766e-06	0.000332983	PLAT	17	11195602	11224032	-	2740	protein_coding	- && Q8SQ23.1 RecName: Full=Tissue-type plasminogen activator; Short=t-PA; Short=t-plasminogen activator; Short=tPA; Contains: RecName: Full=Tissue-type plasminogen activator chain A; Contains: RecName: Full=Tissue-type plasminogen activator chain B; Flags: Precursor && PF00039:Fibronectin type I domain|PF00051:Kringle domain|PF00089:Trypsin|PF00008:EGF-like domain	Trypsin	148	252	392	186	147	298	122	37	65	87	63	131	39	44	2.92779	5.87553	5.90034	4.35957	3.61549	5.73669	2.32977
ENSSSCG00000040740	65.2607	104.606	78.124	96.9103	61.6647	87.2155	72.2376	56.0012	54.7709	22.1228	26.6976	35.1882	52.3863	27.2648	80.8599	39.2045	1.04729	8.16012e-06	0.000353424	-	14	51106984	51112359	-	4103	lncRNA	- && Q6P5X5.2 RecName: Full=UPF0545 protein C22orf39 && PF11326:Protein of unknown function (DUF3128)	-	75	102	118	94	57	103	86	47	51	24	20	28	50	31	0.990807	1.58816	1.1861	1.47132	0.936212	1.32413	1.09673
ENSSSCG00000014047	99.1963	47.1754	28.4689	49.4861	34.6188	49.9584	31.9189	14.2982	21.4788	14.7486	24.0278	17.5941	27.2409	11.4336	48.689	18.6888	1.38849	8.70875e-06	0.000368518	FGFR4	2	80841536	80853796	-	3914	protein_coding	- && P22455.2 RecName: Full=Fibroblast growth factor receptor 4; Short=FGFR-4; AltName: CD_antigen=CD334; Flags: Precursor && PF07679:Immunoglobulin I-set domain|PF07714:Protein tyrosine kinase	Pkinase_Tyr	114	46	43	48	32	59	38	12	20	16	18	14	26	13	1.57875	0.750816	0.453095	0.787592	0.550973	0.795109	0.508003
novel.171	28.7147	8.20442	19.862	15.4644	11.9002	16.935	42.8386	54.8097	59.0667	50.6981	74.7532	77.9167	36.6704	34.3008	20.5599	55.4594	-1.41251	8.72472e-06	0.000368518	-	7	28765515	28766227	+	637	-	- && - && -	-	33	8	30	15	11	20	51	46	55	55	56	62	35	39	2.80804	0.802319	1.94233	1.51228	1.16374	1.6561	4.18923
ENSSSCG00000000577	7.83128	9.22997	7.28274	9.27864	10.8184	35.5636	26.0391	4.76606	1.07394	5.53071	0	1.25672	2.09545	0.879508	15.1491	2.22891	2.73771	8.78235e-06	0.00036867	GYS2	5	51862945	51916107	+	3425	protein_coding	- && P54840.2 RecName: Full=Glycogen [starch] synthase, liver && PF05693:Glycogen synthase	-	9	9	11	9	10	42	31	4	1	6	0	1	2	1	0.142433	0.167872	0.132457	0.168757	0.196762	0.646821	0.473593
ENSSSCG00000034102	173.158	86.1464	66.8688	170.108	275.868	575.792	166.314	133.45	64.4364	51.6199	30.7022	60.3226	57.6249	59.8066	216.322	65.4232	1.72543	8.90348e-06	0.000369274	DGAT2	9	10032127	10068464	+	3972	protein_coding	- && Q70VZ8.1 RecName: Full=Diacylglycerol O-acyltransferase 2; AltName: Full=Acyl-CoA retinol O-fatty-acyltransferase; Short=ARAT; Short=Retinol O-fatty-acyltransferase; AltName: Full=Diglyceride acyltransferase 2 && PF03982:Diacylglycerol acyltransferase	-	199	84	101	165	255	680	198	112	60	56	23	48	55	68	2.71565	1.35104	1.04871	2.66782	4.32645	9.03015	2.60831
ENSSSCG00000001440	275.835	278.95	450.868	221.656	241.25	175.278	94.0769	52.4267	146.056	97.7092	124.144	138.239	77.5317	94.1074	248.273	104.316	1.25315	8.90502e-06	0.000369274	NOTCH4	7	24231293	24256281	-	6713	protein_coding	- && Q99466.2 RecName: Full=Neurogenic locus notch homolog protein 4; Short=Notch 4; Short=hNotch4; Contains: RecName: Full=Notch 4 extracellular truncation; Contains: RecName: Full=Notch 4 intracellular domain; Flags: Precursor && PF12796:Ankyrin repeats (3 copies)|PF00066:LNR domain|PF00008:EGF-like domain|PF07684:NOTCH protein|PF07645:Calcium-binding EGF domain|PF13857:Ankyrin repeats (many co…	EGF	317	272	681	215	223	207	112	44	136	106	93	110	74	107	2.5596	2.5885	4.18381	2.05685	2.23866	1.62648	0.872982
ENSSSCG00000050398	58.2996	37.9454	28.4689	75.2601	61.6647	80.4415	42.8386	21.4473	15.0352	11.0614	38.7115	16.3374	27.2409	24.6262	54.9884	22.0657	1.324	1.00861e-05	0.000408323	-	5	22435710	22462848	+	1776	protein_coding	- && Q07954.2 RecName: Full=Prolow-density lipoprotein receptor-related protein 1; Short=LRP-1; AltName: Full=Alpha-2-macroglobulin receptor; Short=A2MR; AltName: Full=Apolipoprotein E receptor; Short=APOER; AltName: CD_antigen=CD91; Contains: RecName: Full=Low-density lipoprotein receptor-related protein 1 85 kDa subunit; Short=LRP-85; Contains: RecName: Full=Low-density lipoprotein receptor-rel…	Ldl_recept_a	67	37	43	73	57	95	51	18	14	12	29	13	26	28	2.04485	1.33093	0.998543	2.63974	2.16288	2.82147	1.50256
ENSSSCG00000011946	80.0531	55.3798	93.3515	68.0434	71.4012	47.4181	40.3187	32.1709	34.3661	28.5753	33.372	36.4449	15.7159	39.5779	65.138	31.4604	1.05378	1.21248e-05	0.000471105	ALCAM	13	153794991	153998208	-	7693	protein_coding	- && Q9BH13.1 RecName: Full=CD166 antigen; AltName: Full=Activated leukocyte cell adhesion molecule; AltName: CD_antigen=CD166; Flags: Precursor && PF08205:CD80-like C2-set immunoglobulin domain	-	92	54	141	66	66	56	48	27	32	31	25	29	15	45	0.648219	0.44843	0.755901	0.550972	0.578161	0.383962	0.326475
ENSSSCG00000014391	174.899	183.574	184.055	137.118	137.393	124.473	41.1586	42.8945	77.3237	58.9942	32.0371	92.9974	57.6249	50.132	140.381	58.8577	1.25375	1.21407e-05	0.000471105	ARAP3	2	143304079	143327590	-	5300	protein_coding	- && Q8WWN8.1 RecName: Full=Arf-GAP with Rho-GAP domain, ANK repeat and PH domain-containing protein 3; AltName: Full=Centaurin-delta-3; Short=Cnt-d3 && PF00169:PH domain|PF07647:SAM domain (Sterile alpha motif)|PF00620:RhoGAP domain|PF00788:Ras association (RalGDS/AF-6) domain|PF01412:Putative GTPase activating protein for Arf	RhoGAP	201	179	278	133	127	147	49	36	72	64	24	74	55	57	2.05565	2.15761	2.16327	1.6116	1.61484	1.46298	0.483754
ENSSSCG00000011870	42.637	42.0476	40.3861	48.4551	49.7645	36.4104	20.1593	22.6388	21.4788	10.1396	22.6929	15.0807	19.9068	7.91557	39.98	17.1219	1.23995	1.23981e-05	0.000477816	PDIA5	13	137296856	137398471	-	5156	protein_coding	- && Q2KIL5.1 RecName: Full=Protein disulfide-isomerase A5; Flags: Precursor && PF00085:Thioredoxin	-	49	41	61	47	46	43	24	19	20	11	17	12	19	9	0.515125	0.508005	0.487931	0.585418	0.601237	0.439897	0.243558
ENSSSCG00000037025	98.3261	141.526	250.262	74.2291	112.511	117.699	52.9182	21.4473	36.514	61.7596	44.051	85.457	27.2409	22.8672	121.067	42.7624	1.50743	1.27157e-05	0.000484843	PLVAP	2	60324560	60344448	+	2436	protein_coding	- && Q9BX97.1 RecName: Full=Plasmalemma vesicle-associated protein; AltName: Full=Fenestrated endothelial-linked structure protein; AltName: Full=Plasmalemma vesicle protein 1; Short=PV-1 && PF06637:PV-1 protein (PLVAP)	-	113	138	378	72	104	139	63	18	34	67	33	68	26	26	2.51438	3.61908	6.39965	1.89817	2.87711	3.00977	1.35322
ENSSSCG00000014117	1320.88	761.985	454.841	1229.94	836.26	851.833	2750.07	569.544	609.998	283.91	439.175	454.933	541.674	459.103	1172.26	479.763	1.28908	1.28299e-05	0.000486216	THBS4	2	88726687	88780756	+	3822	protein_coding	- && Q3SWW8.1 RecName: Full=Thrombospondin-4; Flags: Precursor && PF07645:Calcium-binding EGF domain|PF02412:Thrombospondin type 3 repeat|PF11598:Cartilage oligomeric matrix protein|PF05735:Thrombospondin C-terminal region	TSP_C	1518	743	687	1193	773	1006	3274	478	568	308	329	362	517	522	21.5283	12.4192	7.41323	20.0461	13.6298	13.8836	44.8221
ENSSSCG00000010199	139.223	134.347	57.5999	218.564	176.339	149.028	82.3173	86.9806	70.88	47.9328	52.0603	38.9584	63.9113	67.7221	136.774	61.2065	1.15503	1.31393e-05	0.000495191	RET	14	61305841	61361415	+	5464	protein_coding	- && P07949.3 RecName: Full=Proto-oncogene tyrosine-protein kinase receptor Ret; AltName: Full=Cadherin family member 12; AltName: Full=Proto-oncogene c-Ret; Contains: RecName: Full=Soluble RET kinase fragment; Contains: RecName: Full=Extracellular cell-membrane anchored RET cadherin 120 kDa fragment; Flags: Precursor && PF07714:Protein tyrosine kinase|PF00028:Cadherin domain	Pkinase_Tyr	160	131	87	212	163	176	98	73	66	52	39	31	61	77	1.58723	1.53164	0.656674	2.49176	2.01038	1.69902	0.938468
ENSSSCG00000016992	71.3517	42.0476	87.3929	84.5387	72.4831	96.5298	43.6785	17.8727	40.8097	35.9496	26.6976	54.039	26.1931	20.2287	71.1461	31.6844	1.17349	1.41498e-05	0.000523159	NEURL1B	16	51536564	51581030	-	6372	protein_coding	- && A8MQ27.1 RecName: Full=E3 ubiquitin-protein ligase NEURL1B; AltName: Full=Neuralized-2; Short=NEUR2; AltName: Full=Neuralized-like protein 1B; AltName: Full=Neuralized-like protein 3 && PF07177:Neuralized|PF13920:Zinc finger, C3HC4 type (RING finger)	-	82	41	132	82	67	114	52	15	38	39	20	43	25	23	0.697537	0.41106	0.854357	0.826455	0.708598	0.94368	0.427004
ENSSSCG00000005095	123.56	165.114	151.614	110.313	90.8743	83.8285	31.079	19.0642	61.2146	44.2457	29.3673	45.242	49.2431	50.132	108.055	42.6441	1.33635	1.44582e-05	0.00052872	-	1	190205678	190439433	+	4797	protein_coding	- && P24723.4 RecName: Full=Protein kinase C eta type; AltName: Full=PKC-L; AltName: Full=nPKC-eta && PF00069:Protein kinase domain|PF00130:Phorbol esters/diacylglycerol binding domain (C1 domain)|PF00433:Protein kinase C terminal domain|PF00168:C2 domain	Pkinase	142	161	229	107	84	99	37	16	57	48	22	36	47	57	1.60453	2.14414	1.96883	1.4325	1.18008	1.08858	0.403586
ENSSSCG00000034615	16.5327	26.6644	32.4413	35.0527	22.7186	17.7818	14.2795	8.3406	11.8133	3.68714	10.679	5.02688	8.38181	10.5541	23.6387	8.3547	1.50256	1.48114e-05	0.000537427	TNFAIP8L1	2	74203766	74220816	-	3277	protein_coding	- && Q8WVP5.2 RecName: Full=Tumor necrosis factor alpha-induced protein 8-like protein 1; Short=TIPE1; Short=TNF alpha-induced protein 8-like protein 1; Short=TNFAIP8-like protein 1; AltName: Full=Oxidative stress-regulated gene-beta; Short=Oxy-beta && PF05527:Domain of unknown function (DUF758)	-	19	26	49	34	21	21	17	7	11	4	8	4	8	12	0.314273	0.506867	0.616682	0.666321	0.431861	0.338017	0.271442
ENSSSCG00000010613	83.5337	85.1208	105.269	86.6007	55.1737	76.2077	52.9182	51.2351	44.0315	15.6703	26.6976	46.4987	38.7659	41.3369	77.8319	37.748	1.05091	1.53424e-05	0.000549388	ITPRIP	14	115252517	115277672	-	4721	protein_coding	- && A7MB64.1 RecName: Full=Inositol 1,4,5-trisphosphate receptor-interacting protein; Flags: Precursor && PF03281:Mab-21 protein	-	96	83	159	84	51	90	63	43	41	17	20	37	37	47	1.10222	1.12316	1.38901	1.14268	0.728009	1.00555	0.698249
ENSSSCG00000038162	36.546	18.4599	35.0896	50.5171	20.5549	50.8051	31.079	135.833	71.954	36.8714	97.4462	80.4302	67.0545	77.3967	34.7217	80.9979	-1.21348	1.60005e-05	0.000565555	CCL21	10	31933733	32094583	+	543	protein_coding	- && Q8HYP5.1 RecName: Full=C-C motif chemokine 21; AltName: Full=Small-inducible cytokine A21; Flags: Precursor && PF00048:Small cytokines (intecrine/chemokine), interleukin-8 like	-	42	18	53	49	19	60	37	114	67	40	73	64	64	88	4.19256	2.11772	4.02548	5.79532	2.35806	5.82837	3.56538
ENSSSCG00000015135	40.8967	34.8688	23.8344	48.4551	64.9102	143.101	70.5577	32.1709	21.4788	29.4971	14.6837	11.3105	17.8113	7.91557	60.9463	19.2668	1.66062	1.60012e-05	0.000565555	SORL1	9	48435016	48653655	+	10689	protein_coding	- && Q92673.2 RecName: Full=Sortilin-related receptor; AltName: Full=Low-density lipoprotein receptor relative with 11 ligand-binding repeats; Short=LDLR relative with 11 ligand-binding repeats; Short=LR11; AltName: Full=SorLA-1; AltName: Full=Sorting protein-related receptor containing LDLR class A repeats; Short=SorLA; Flags: Precursor && PF15902:Sortilin, neurotensin receptor 3,|PF00041:Fibron…	Ldl_recept_a	47	34	36	47	60	169	84	27	20	32	11	9	17	9	0.238336	0.203207	0.138901	0.282385	0.378281	0.83396	0.411193
ENSSSCG00000047028	12.182	26.6644	10.5931	10.3096	23.8004	11.8545	31.079	38.1285	41.8837	47.9328	48.0557	46.4987	29.3363	40.4574	18.069	41.7561	-1.2187	1.70098e-05	0.000588995	-	AEMK02000220.1	15264	17647	+	1206	lncRNA	- && - && -	-	14	26	16	10	22	14	37	32	39	52	36	37	28	46	0.629231	1.37728	0.54716	0.532517	1.22935	0.612317	1.60531
ENSSSCG00000038439	36.546	25.6388	51.6413	41.2384	25.9641	31.3298	21.8393	15.4897	16.1091	16.5921	13.3488	6.28361	19.9068	9.67459	33.4568	13.915	1.26753	1.71553e-05	0.000589547	PRX	6	48675231	48686044	-	5362	protein_coding	- && Q9BXM0.2 RecName: Full=Periaxin && PF02389:Cornifin (SPRR) family	-	42	25	78	40	24	37	26	13	15	18	10	5	19	11	0.424573	0.297858	0.599942	0.479087	0.301637	0.363974	0.253718
ENSSSCG00000024149	97.456	88.1975	168.827	205.161	165.521	364.104	209.993	75.0654	89.137	73.7428	93.4415	94.2541	82.7704	96.7459	185.608	86.451	1.10373	1.82477e-05	0.000620833	ELOVL5	7	46860780	47043818	-	3466	protein_coding	- && Q8BHI7.1 RecName: Full=Elongation of very long chain fatty acids protein 5; AltName: Full=3-keto acyl-CoA synthase Elovl5; AltName: Full=ELOVL fatty acid elongase 5; Short=ELOVL FA elongase 5; AltName: Full=Very long chain 3-ketoacyl-CoA synthase 5; AltName: Full=Very long chain 3-oxoacyl-CoA synthase 5 && PF01151:GNS1/SUR4 family|PF01352:KRAB box	ELO	112	86	255	199	153	430	250	63	83	80	70	75	79	110	1.75154	1.58514	3.03426	3.68728	2.97484	6.54388	3.77412
ENSSSCG00000021386	124.43	69.7375	71.5033	77.322	85.4651	185.439	269.631	73.8739	48.3273	47.9328	46.7208	60.3226	45.0522	27.2648	126.218	49.9278	1.34382	1.84224e-05	0.000622121	PTGR1	1	252373279	252395948	-	1997	protein_coding	- && Q29073.1 RecName: Full=Prostaglandin reductase 1; Short=PRG-1; AltName: Full=15-oxoprostaglandin 13-reductase; AltName: Full=NADP-dependent leukotriene B4 12-hydroxydehydrogenase && PF00107:Zinc-binding dehydrogenase|PF16884:N-terminal domain of oxidoreductase	ADH_zinc_N	143	68	108	75	79	219	321	62	45	52	35	48	43	31	3.88139	2.17534	2.23042	2.41193	2.66594	5.78444	8.41068
ENSSSCG00000016810	96.5858	70.7631	83.4205	88.6626	44.3553	90.6025	59.638	32.1709	27.9224	29.4971	25.3627	74.1465	31.4318	18.4697	76.2897	34.143	1.17341	1.84995e-05	0.000622259	-	16	18304847	18355538	+	11382	protein_coding	- && O15018.4 RecName: Full=PDZ domain-containing protein 2; AltName: Full=Activated in prostate cancer protein; AltName: Full=PDZ domain-containing protein 3; Contains: RecName: Full=Processed PDZ domain-containing protein 2 && PF00595:PDZ domain (Also known as DHR or GLGF)	PDZ	111	69	126	86	41	107	71	27	26	32	19	59	30	21	0.528608	0.387282	0.456555	0.485245	0.242754	0.495862	0.326395
ENSSSCG00000003950	146.184	167.165	193.324	151.551	155.785	118.545	74.7575	46.4691	59.0667	46.0892	49.3905	145.78	59.7204	45.7344	143.902	64.6071	1.16125	1.96154e-05	0.000647972	TIE1	6	167919668	167940874	-	4060	protein_coding	- && Q06805.1 RecName: Full=Tyrosine-protein kinase receptor Tie-1; Flags: Precursor && PF07714:Protein tyrosine kinase|PF00041:Fibronectin type III domain|PF00047:Immunoglobulin domain	Pkinase_Tyr	168	163	292	147	144	140	89	39	55	50	37	116	57	52	2.24291	2.56483	2.96619	2.32526	2.39022	1.81885	1.14701
ENSSSCG00000006001	39.1564	25.6388	33.7655	37.1146	31.3733	46.5714	26.8791	10.7236	15.0352	23.0446	24.0278	8.79705	14.6682	7.91557	34.357	14.8874	1.21349	2.0029e-05	0.000658447	ENPP2	4	19180234	19433492	+	7455	protein_coding	- && Q6P1X5.3 RecName: Full=Transcription initiation factor TFIID subunit 2; AltName: Full=150 kDa cofactor of initiator function; AltName: Full=RNA polymerase II TBP-associated factor subunit B; AltName: Full=TBP-associated factor 150 kDa; AltName: Full=Transcription initiation factor TFIID 150 kDa subunit; Short=TAF(II)150; Short=TAFII-150; Short=TAFII150 && PF01223:DNA/RNA non-specific endonuc…	Somatomedin_B	45	25	51	36	29	55	32	9	14	25	18	7	14	9	0.327186	0.214234	0.28214	0.310124	0.262151	0.389144	0.224598
ENSSSCG00000010447	1279.11	1103.49	1293.02	993.846	886.024	1732.46	444.345	352.688	475.755	662.763	512.594	6311.25	198.02	323.659	1104.61	1262.39	1.21818	2.02181e-05	0.000663065	ACTA2	14	100867733	100886713	-	2069	protein_coding	- && P62738.1 RecName: Full=Actin, aortic smooth muscle; AltName: Full=Alpha-actin-2; Flags: Precursor >P62736.1 RecName: Full=Actin, aortic smooth muscle; AltName: Full=Alpha-actin-2; AltName: Full=Cell growth-inhibiting gene 46 protein; Flags: Precursor >P62737.1 RecName: Full=Actin, aortic smooth muscle; AltName: Full=Alpha-actin-2; Flags: Precursor >P62739.1 RecName: Full=Actin, aortic smooth…	Actin	1470	1076	1953	964	819	2046	529	296	443	719	384	5022	189	368	38.5111	33.2237	38.9299	29.9225	26.6762	52.1604	13.3782
ENSSSCG00000014349	29.5848	37.9454	68.193	51.548	38.9461	37.2571	24.3592	14.2982	22.5527	16.5921	18.6883	25.1344	16.7636	15.8311	41.1191	18.5515	1.16046	2.10221e-05	0.000680226	STING1	2	141358993	141367198	-	2497	protein_coding	- && B8XX90.1 RecName: Full=Stimulator of interferon genes protein; Short=poSTING; AltName: Full=Transmembrane protein 173 && PF15009:Transmembrane protein 173	-	34	37	103	50	36	44	29	12	21	18	14	20	16	18	0.738057	0.946629	1.70122	1.28597	0.971594	0.929458	0.607692
ENSSSCG00000016031	269.744	265.618	298.593	185.573	278.032	293.823	126.836	75.0654	120.281	101.396	125.479	227.467	79.6272	108.179	245.46	119.642	1.04012	2.10405e-05	0.000680226	CALCRL	15	92233269	92332385	-	8118	protein_coding	- && Q8WN93.1 RecName: Full=Calcitonin gene-related peptide type 1 receptor; Short=CGRP type 1 receptor; AltName: Full=Calcitonin receptor-like receptor; Flags: Precursor && PF02793:Hormone receptor domain|PF00002:7 transmembrane receptor (Secretin family)	7tm_2	310	259	451	180	257	347	151	63	112	110	94	181	76	123	2.06987	2.0382	2.29123	1.42398	2.13346	2.25463	0.973267
ENSSSCG00000004921	64.3905	87.1719	64.2206	40.2075	69.2376	62.6597	40.3187	10.7236	21.4788	27.6535	33.372	50.2688	27.2409	21.1082	61.1723	27.4066	1.16689	2.15256e-05	0.000687759	ATP8B1	1	162933131	163063032	+	5858	protein_coding	- && O43520.3 RecName: Full=Phospholipid-transporting ATPase IC; AltName: Full=ATPase class I type 8B member 1; AltName: Full=Familial intrahepatic cholestasis type 1; AltName: Full=P4-ATPase flippase complex alpha subunit ATP8B1 && PF12710:haloacid dehalogenase-like hydrolase|PF16212:Phospholipid-translocating P-type ATPase C-terminal|PF16209:Phospholipid-translocating ATPase N-terminal|PF00122:…	E1-E2_ATPase	74	85	97	39	64	74	48	9	20	30	25	40	26	24	0.684718	0.926971	0.682911	0.427559	0.73626	0.666312	0.428742
ENSSSCG00000023672	276.705	108.709	113.214	116.499	102.775	93.1428	115.916	153.705	269.559	412.959	240.278	319.207	256.693	279.684	132.423	276.012	-1.05978	2.20284e-05	0.00070218	-	6	100289821	100291683	-	1863	protein_coding	- && A6NM36.1 RecName: Full=Leucine-rich repeat-containing protein 30 && PF13855:Leucine rich repeat	-	318	106	171	113	95	110	138	129	251	448	180	254	245	318	9.25217	3.63488	3.78551	3.89535	3.43646	3.11441	3.87588
ENSSSCG00000012492	21.7536	10.2555	27.1448	23.7121	19.4731	31.3298	10.9196	4.76606	0	9.21785	5.33952	12.5672	2.09545	1.75902	20.6555	5.10644	2.04457	2.24164e-05	0.000711225	DRP2	X	82872197	82925885	+	7127	protein_coding	- && Q13474.2 RecName: Full=Dystrophin-related protein 2; Short=DRP-2 && PF09069:EF-hand|PF00397:WW domain|PF00569:Zinc finger, ZZ type|PF00435:Spectrin repeat|PF09068:EF hand	ZZ	25	10	41	23	18	37	13	4	0	10	4	10	2	2	0.190135	0.0896375	0.237257	0.207254	0.170203	0.273836	0.0954422
ENSSSCG00000036213	53.9488	27.6899	56.9378	37.1146	64.9102	63.5064	61.318	32.1709	20.4049	34.106	14.6837	27.6479	11.525	24.6262	52.2037	23.5949	1.14365	2.27753e-05	0.000719266	-	8	101278878	101343916	-	6437	protein_coding	- && P09038.3 RecName: Full=Fibroblast growth factor 2; Short=FGF-2; AltName: Full=Basic fibroblast growth factor; Short=bFGF; AltName: Full=Heparin-binding growth factor 2; Short=HBGF-2; Flags: Precursor && PF00293:NUDIX domain|PF00167:Fibroblast growth factor	NUDIX	62	27	86	36	60	75	73	27	19	37	11	22	11	28	0.522081	0.267964	0.551006	0.35917	0.628158	0.614573	0.593394
ENSSSCG00000028239	51.3384	46.1498	55.6137	62.8886	37.8643	60.1194	52.0783	30.9794	27.9224	14.7486	20.0232	46.4987	14.6682	12.3131	52.2932	23.8791	1.15412	2.31155e-05	0.000724977	FBXL7	16	4784380	5194189	+	4664	protein_coding	- && Q9UJT9.1 RecName: Full=F-box/LRR-repeat protein 7; AltName: Full=F-box and leucine-rich repeat protein 7; AltName: Full=F-box protein FBL6/FBL7 && PF12937:F-box-like	-	59	45	84	61	35	71	62	26	26	16	15	37	14	14	0.685682	0.616383	0.742783	0.839948	0.50572	0.802963	0.695564
ENSSSCG00000025182	100.937	96.4019	141.02	109.282	75.7286	87.2155	58.798	30.9794	32.2182	47.011	33.372	47.7554	54.4818	80.0352	95.6261	46.5504	1.03053	2.36405e-05	0.00073735	ELK4	9	66297305	66323173	-	8640	protein_coding	- && P28324.3 RecName: Full=ETS domain-containing protein Elk-4; AltName: Full=Serum response factor accessory protein 1; Short=SAP-1; Short=SRF accessory protein 1 && PF00178:Ets-domain	Ets	116	94	213	106	70	103	70	26	30	51	25	38	52	91	0.727736	0.695042	1.01673	0.787904	0.545991	0.628809	0.423924
ENSSSCG00000011519	52.2086	26.6644	17.2138	43.3003	37.8643	51.6519	62.9979	21.4473	16.1091	19.3575	18.6883	20.1075	15.7159	12.3131	41.7002	17.677	1.24465	2.53583e-05	0.000773968	GXYLT2	13	54205582	54302234	+	6200	protein_coding	- && A0PJZ3.2 RecName: Full=Glucoside xylosyltransferase 2; AltName: Full=Glycosyltransferase 8 domain-containing protein 4 && PF01501:Glycosyl transferase family 8	Glyco_transf_8	60	26	26	42	35	61	75	18	15	21	14	16	15	14	0.524553	0.267903	0.172951	0.435049	0.380432	0.51896	0.632956
ENSSSCG00000009755	47.8578	41.0221	72.1654	84.5387	82.2196	99.07	57.9581	44.0861	44.0315	36.8714	20.0232	13.8239	22.0022	36.0598	69.2617	30.9855	1.15125	2.6106e-05	0.000791591	AACS	14	28109841	28169609	-	5730	protein_coding	- && Q9D2R0.1 RecName: Full=Acetoacetyl-CoA synthetase && PF00501:AMP-binding enzyme|PF16177:Acetyl-coenzyme A synthetase N-terminus	AMP-binding	55	40	109	82	76	117	69	37	41	40	15	11	21	41	0.52028	0.445966	0.784537	0.919052	0.89384	1.07703	0.630084
ENSSSCG00000017890	40.8967	17.4344	41.7103	46.3932	33.5369	39.7974	47.0384	14.2982	15.0352	23.0446	12.0139	16.3374	23.05	19.3492	38.1153	17.5898	1.10507	2.62839e-05	0.000791591	PITPNM3	12	50728910	50898336	+	20763	protein_coding	- && Q9BZ71.2 RecName: Full=Membrane-associated phosphatidylinositol transfer protein 3; AltName: Full=Phosphatidylinositol transfer protein, membrane-associated 3; Short=PITPnm 3; AltName: Full=Pyk2 N-terminal domain-interacting receptor 1; Short=NIR-1 && PF15718:Domain of unknown function (DUF4673)|PF02862:DDHD domain	-	47	17	63	45	31	47	56	12	14	25	9	13	22	22	0.122698	0.0523065	0.125139	0.139189	0.100617	0.1194	0.141124
ENSSSCG00000013598	191.431	210.238	215.172	124.746	154.703	144.795	57.1181	52.4267	82.6934	48.8546	62.7393	131.956	35.6227	38.6984	156.886	64.713	1.28361	2.63577e-05	0.000792067	KANK3	2	70938787	70953543	+	3508	protein_coding	- && Q6NY19.1 RecName: Full=KN motif and ankyrin repeat domain-containing protein 3; AltName: Full=Ankyrin repeat domain-containing protein 47 && PF12796:Ankyrin repeats (3 copies)|PF12075:KN motif	-	220	205	325	121	143	171	68	44	77	53	47	105	34	44	3.39932	3.73328	3.8209	2.21517	2.74712	2.57118	1.01427
ENSSSCG00000004898	115.729	121.015	135.062	105.158	87.6288	100.764	50.3983	17.8727	46.1794	44.2457	45.3859	82.9436	52.3863	45.7344	102.251	47.8211	1.09956	2.70446e-05	0.000806602	TNFRSF11A	1	159128038	159187481	-	7146	protein_coding	- && Q9Y6Q6.1 RecName: Full=Tumor necrosis factor receptor superfamily member 11A; AltName: Full=Osteoclast differentiation factor receptor; Short=ODFR; AltName: Full=Receptor activator of NF-KB; AltName: CD_antigen=CD265; Flags: Precursor && -	-	133	118	204	102	81	119	60	15	43	48	34	66	50	52	1.00883	1.05491	1.17736	0.916681	0.763876	0.878374	0.439331
ENSSSCG00000048286	19.1431	51.2776	32.4413	15.4644	24.8822	17.7818	36.1188	40.5115	105.246	68.2121	86.7672	56.5525	59.7204	43.0959	28.1585	65.7294	-1.22101	2.84484e-05	0.00083439	-	3	86578154	86581135	-	1351	lncRNA	- && - && -	-	22	50	49	15	23	21	43	34	98	74	65	45	57	49	0.882667	2.36435	1.49583	0.713045	1.14729	0.819897	1.66539
ENSSSCG00000007116	347.187	398.94	380.027	436.096	393.789	314.992	109.196	95.3212	175.052	94.022	100.116	314.18	102.677	74.7582	340.032	136.59	1.31789	2.92352e-05	0.000847373	CD93	17	30233933	30239692	-	5467	protein_coding	- && Q9ET61.1 RecName: Full=Complement component C1q receptor; AltName: Full=C1q/MBL/SPA receptor; Short=C1qR(p); Short=C1qRp; AltName: Full=Cell surface antigen AA4; AltName: Full=Complement component 1 q subcomponent receptor 1; AltName: CD_antigen=CD93; Flags: Precursor && PF00059:Lectin C-type domain|PF12662:Complement Clr-like EGF-like|PF07645:Calcium-binding EGF domain	EGF_CA	399	389	574	423	364	372	130	80	163	102	75	250	98	85	3.95597	4.54566	4.33016	4.96904	4.48697	3.58913	1.24422
ENSSSCG00000036274	10.4417	17.4344	5.95861	24.743	32.4551	35.5636	49.5584	10.7236	7.51758	8.29606	1.33488	6.28361	0	1.75902	25.165	5.13068	2.29488	3.04803e-05	0.000873619	-	15	133968693	134049028	+	8817	protein_coding	- && Q9HAW8.1 RecName: Full=UDP-glucuronosyltransferase 1-10; Short=UDPGT 1-10; Short=UGT1*10; Short=UGT1-10; Short=UGT1.10; AltName: Full=UDP-glucuronosyltransferase 1-J; Short=UGT-1J; Short=UGT1J; AltName: Full=UDP-glucuronosyltransferase 1A10; Flags: Precursor && PF00201:UDP-glucoronosyl and UDP-glucosyl transferase	UDPGT	12	17	9	24	30	42	59	9	7	9	1	5	0	2	0.0737717	0.123176	0.0420982	0.174812	0.229299	0.25126	0.350135
ENSSSCG00000037580	69.6114	60.5076	54.9516	61.8576	42.1916	42.3376	34.4389	19.0642	34.3661	22.1228	34.7069	33.9315	17.8113	12.3131	52.2709	24.9023	1.08641	3.21232e-05	0.000909348	ITPRIPL1	3	46897134	46901845	-	4226	protein_coding	- && Q6GPH6.1 RecName: Full=Inositol 1,4,5-trisphosphate receptor-interacting protein-like 1; Flags: Precursor && PF03281:Mab-21 protein	-	80	59	83	60	39	50	41	16	32	24	26	27	17	14	1.0261	0.891906	0.810009	0.911807	0.621922	0.624074	0.507643
ENSSSCG00000032687	50.4683	42.0476	25.8206	62.8886	46.519	138.867	149.515	36.937	32.2182	23.0446	12.0139	22.621	12.5727	31.6623	73.7324	24.4385	1.59029	3.21565e-05	0.000909348	CYP4V2	15	47046269	47068306	+	3890	protein_coding	- && Q6ZWL3.2 RecName: Full=Cytochrome P450 4V2; AltName: Full=Docosahexaenoic acid omega-hydroxylase CYP4V2 && PF00067:Cytochrome P450	p450	58	41	39	61	43	164	178	31	30	25	9	18	12	36	0.80818	0.673335	0.413482	1.00707	0.744937	2.22377	2.39428
ENSSSCG00000024613	17.4029	25.6388	19.2	12.3715	25.9641	18.6286	7.55975	2.38303	3.22182	2.76535	1.33488	12.5672	8.38181	4.39754	18.1094	5.00738	1.8605	3.28205e-05	0.000923239	GUCY1A2	9	62101613	62499581	+	4957	protein_coding	- && P33402.1 RecName: Full=Guanylate cyclase soluble subunit alpha-2; Short=GCS-alpha-2 && PF07700:Haem-NO-binding|PF07701:Heme NO binding associated|PF00211:Adenylate and Guanylate cyclase catalytic domain	Guanylate_cyc	20	25	29	12	24	22	9	2	3	3	1	10	8	5	0.218696	0.322194	0.24128	0.155469	0.326282	0.234099	0.0950009
ENSSSCG00000005456	45.2474	47.1754	90.7033	55.6719	54.0918	38.1039	53.7582	42.8945	34.3661	18.4357	21.3581	27.6479	20.9545	21.1082	54.9646	26.6807	1.05682	3.52914e-05	0.000970727	MUSK	1	251650710	251756608	+	8097	protein_coding	- && O15146.1 RecName: Full=Muscle, skeletal receptor tyrosine-protein kinase; AltName: Full=Muscle-specific tyrosine-protein kinase receptor; Short=MuSK; Short=Muscle-specific kinase receptor; Flags: Precursor && PF07714:Protein tyrosine kinase|PF13895:Immunoglobulin domain|PF01392:Fz domain|PF07679:Immunoglobulin I-set domain	Pkinase_Tyr	52	46	137	54	50	45	64	36	32	20	16	22	20	24	0.348104	0.362936	0.697811	0.428303	0.416147	0.293146	0.41358
ENSSSCG00000027302	5.22086	4.10221	12.5793	5.1548	1.08184	5.92727	31.079	54.8097	31.1443	21.201	56.0649	21.3643	29.3363	42.2164	9.30646	36.591	-1.94727	3.73544e-05	0.00100717	PKP3	2	214108	223837	+	4796	protein_coding	- && Q08DQ0.1 RecName: Full=Plakophilin-3 && PF00514:Armadillo/beta-catenin-like repeat	Arm	6	4	19	5	1	7	37	46	29	23	42	17	28	48	0.0678112	0.0532816	0.163386	0.0669533	0.0140515	0.0769865	0.40367
ENSSSCG00000000146	280.186	304.589	350.896	304.133	248.822	1366.66	161.275	83.406	71.954	178.826	120.139	7241.23	30.3841	75.6377	430.937	1114.51	1.27362	3.75785e-05	0.00101121	MYH11	3	7002733	7143094	+	8422	protein_coding	- && P35748.2 RecName: Full=Myosin-11; AltName: Full=Myosin heavy chain 11; AltName: Full=Myosin heavy chain, smooth muscle isoform; AltName: Full=SMMHC && PF02736:Myosin N-terminal SH3-like domain|PF01576:Myosin tail|PF00063:Myosin head (motor domain)	Myosin_tail_1	322	297	530	295	230	1614	192	70	67	194	90	5762	29	86	2.07238	2.25288	2.59539	2.24951	1.84041	10.1084	1.19286
ENSSSCG00000024043	156.626	60.5076	34.4275	239.183	199.058	163.423	180.594	88.1721	41.8837	33.1842	68.0788	70.3764	41.909	40.4574	147.688	54.866	1.43236	3.85148e-05	0.00102628	ADAMTS2	2	79182971	79406873	+	6801	protein_coding	- && P79331.1 RecName: Full=A disintegrin and metalloproteinase with thrombospondin motifs 2; Short=ADAM-TS 2; Short=ADAM-TS2; Short=ADAMTS-2; AltName: Full=Procollagen I N-proteinase; Short=PC I-NP; AltName: Full=Procollagen I/II amino propeptide-processing enzyme; AltName: Full=Procollagen N-endopeptidase; Short=pNPI; Flags: Precursor && PF01562:Reprolysin family propeptide|PF01421:Reprolysin (…	TSP_1	180	59	52	232	184	193	215	74	39	36	51	56	40	46	1.43459	0.554212	0.315335	2.19077	1.82325	1.49686	1.65413
ENSSSCG00000015825	104.417	73.8397	98.6481	167.016	128.739	123.626	105.836	39.32	52.6231	56.2289	58.7347	106.821	32.4795	23.7467	114.589	52.8506	1.12408	3.87529e-05	0.00103062	ADGRA2	15	48573166	48610668	-	5501	protein_coding	- && Q96PE1.2 RecName: Full=Adhesion G protein-coupled receptor A2; AltName: Full=G-protein coupled receptor 124; AltName: Full=Tumor endothelial marker 5; Flags: Precursor && PF01825:GPCR proteolysis site, GPS, motif|PF13855:Leucine rich repeat|PF00002:7 transmembrane receptor (Secretin family)	7tm_2	120	72	149	162	119	146	126	33	49	61	44	85	31	27	1.18241	0.836157	1.11708	1.89127	1.45783	1.39993	1.19849
ENSSSCG00000011463	36.546	18.4599	16.5517	26.805	35.7006	21.1688	19.3194	13.1067	13.9612	12.905	5.33952	8.79705	7.33408	5.27705	24.9359	9.53151	1.3764	3.89161e-05	0.00103294	IL17RD	13	38939279	39006690	-	3855	protein_coding	- && Q8NFM7.3 RecName: Full=Interleukin-17 receptor D; Short=IL-17 receptor D; Short=IL-17RD; AltName: Full=IL17Rhom; AltName: Full=Interleukin-17 receptor-like protein; AltName: Full=Sef homolog; Short=hSef; Flags: Precursor && PF16742:N-terminus of interleukin 17 receptor D|PF08357:SEFIR domain	-	42	18	25	26	33	25	23	11	13	14	4	7	7	6	0.590547	0.298294	0.267459	0.433142	0.576887	0.342067	0.312182
ENSSSCG00000029388	140.093	161.012	130.427	107.22	101.693	134.634	51.2383	30.9794	65.5103	58.9942	38.7115	100.538	49.2431	38.6984	118.045	54.6678	1.11271	3.90233e-05	0.00103378	PDE2A	9	7136644	7227964	-	5307	protein_coding	- && P14099.2 RecName: Full=cGMP-dependent 3',5'-cyclic phosphodiesterase; AltName: Full=Cyclic GMP-stimulated phosphodiesterase; Short=CGS-PDE; Short=cGSPDE && PF13185:GAF domain|PF01590:GAF domain|PF00233:3'5'-cyclic nucleotide phosphodiesterase	GAF	161	157	197	104	94	159	61	26	61	64	29	80	47	44	1.6444	1.88994	1.53094	1.25853	1.19366	1.58031	0.601429
ENSSSCG00000040681	1396.58	1155.8	1877.62	1124.78	1420.45	2688.44	4505.61	1172.45	776.459	1000.14	898.374	1108.43	412.804	768.69	2024.18	876.763	1.20742	3.95357e-05	0.00104128	FABP4	4	55096404	55101897	+	1555	protein_coding	- && O97788.3 RecName: Full=Fatty acid-binding protein, adipocyte; AltName: Full=AP2; AltName: Full=Adipocyte lipid-binding protein; Short=ALBP; AltName: Full=Adipocyte-type fatty acid-binding protein; Short=A-FABP; Short=AFABP; AltName: Full=Fatty acid-binding protein 4 && PF00061:Lipocalin / cytosolic fatty-acid binding protein family	-	1605	1127	2836	1091	1313	3175	5364	984	723	1085	673	882	394	874	55.9467	46.301	75.2172	45.0584	56.903	107.698	180.494
ENSSSCG00000015383	53.0787	57.4309	66.2068	53.6099	45.4371	59.2727	20.9993	7.14909	24.7006	18.4357	18.6883	43.9852	11.525	16.7107	50.8622	20.1707	1.34462	3.97218e-05	0.00104417	RAPGEF5	9	90958078	91578992	-	7675	protein_coding	- && Q8C0Q9.2 RecName: Full=Rap guanine nucleotide exchange factor 5; AltName: Full=Guanine nucleotide exchange factor for Rap1; AltName: Full=M-Ras-regulated Rap GEF; Short=MR-GEF && PF00610:Domain found in Dishevelled, Egl-10, and Pleckstrin (DEP)|PF00617:RasGEF domain|PF00618:RasGEF N-terminal motif|PF08038:TOM7 family	-	61	56	100	52	42	70	25	6	23	20	14	35	11	19	0.430805	0.466129	0.537357	0.435117	0.368784	0.481078	0.170438
ENSSSCG00000006052	50.4683	67.6864	61.5723	40.2075	63.8284	55.0389	24.3592	22.6388	30.0703	13.8268	16.0186	37.7016	28.2886	14.9516	51.8801	23.3566	1.15997	3.99535e-05	0.00104623	FZD6	4	33809804	33844658	-	3985	protein_coding	- && Q8WMU5.1 RecName: Full=Frizzled-6; Short=Fz-6; Flags: Precursor && PF01392:Fz domain|PF01534:Frizzled/Smoothened family membrane region	Fz	58	66	93	39	59	65	29	19	28	15	12	30	27	17	0.788913	1.05806	0.96249	0.628517	0.997756	0.860361	0.38078
ENSSSCG00000035772	586.476	885.051	697.819	601.05	546.328	419.989	225.113	156.088	277.077	204.636	193.557	524.053	225.261	216.359	565.975	256.719	1.14125	4.19934e-05	0.00108302	CDH5	6	27108609	27142180	+	4159	protein_coding	- && O02840.1 RecName: Full=Cadherin-5; AltName: Full=Vascular endothelial cadherin; Short=VE-cadherin; AltName: CD_antigen=CD144; Flags: Precursor && PF00028:Cadherin domain|PF01049:Cadherin cytoplasmic region	Cadherin	674	863	1054	583	505	496	268	131	258	222	145	417	215	246	8.78416	13.2562	10.4518	9.00245	8.18283	6.29054	3.37171
ENSSSCG00000003894	20.0133	13.3322	29.793	24.743	21.6367	44.0311	118.436	14.2982	10.7394	9.21785	2.66976	1.25672	0	14.9516	38.8551	7.59051	2.34064	4.21675e-05	0.00108546	CYP4B1	6	164718444	164737552	-	1725	protein_coding	- && P13584.2 RecName: Full=Cytochrome P450 4B1; AltName: Full=CYPIVB1; AltName: Full=Cytochrome P450-HP && PF00067:Cytochrome P450	p450	23	13	45	24	20	52	141	12	10	10	2	1	0	17	0.722717	0.48145	1.07588	0.893518	0.781343	1.59005	4.27695
ENSSSCG00000034581	74.8323	75.8908	45.6827	79.3839	70.3194	115.158	26.8791	32.1709	40.8097	41.4803	25.3627	27.6479	30.3841	23.7467	69.7352	31.6575	1.13335	4.28081e-05	0.0010968	LRIG2	4	107348662	107493948	-	9189	protein_coding	- && O94898.3 RecName: Full=Leucine-rich repeats and immunoglobulin-like domains protein 2; Short=LIG-2; Flags: Precursor && PF07679:Immunoglobulin I-set domain|PF13855:Leucine rich repeat	I-set	86	74	69	77	65	136	32	27	38	45	19	22	29	27	0.507294	0.51447	0.309687	0.53815	0.476701	0.780668	0.182216
ENSSSCG00000035495	182.73	278.95	301.241	153.613	189.321	123.626	77.2774	54.8097	71.954	69.1338	88.102	150.807	84.8658	74.7582	186.68	84.9186	1.13978	4.33469e-05	0.00110404	KITLG	5	94017384	94110216	+	5710	protein_coding	- && Q29030.1 RecName: Full=Kit ligand; AltName: Full=Mast cell growth factor; Short=MGF; AltName: Full=Stem cell factor; Short=SCF; AltName: Full=c-Kit ligand; Contains: RecName: Full=Soluble KIT ligand; Short=sKITLG; Flags: Precursor && PF02404:Stem cell factor	-	210	272	455	149	175	146	92	46	67	75	66	120	81	85	1.99348	3.04319	3.28637	1.67583	2.06539	1.34869	0.843054
ENSSSCG00000009633	135.742	181.523	183.393	58.7647	93.038	85.522	53.7582	41.703	45.1055	43.3239	48.0557	57.8092	69.1499	56.2885	113.106	51.6337	1.13261	4.79043e-05	0.00119481	-	14	7257509	7359315	-	7254	protein_coding	- && O00220.3 RecName: Full=Tumor necrosis factor receptor superfamily member 10A; AltName: Full=Death receptor 4; AltName: Full=TNF-related apoptosis-inducing ligand receptor 1; Short=TRAIL receptor 1; Short=TRAIL-R1; AltName: CD_antigen=CD261; Flags: Precursor && PF00531:Death domain|PF00020:TNFR/NGFR cysteine-rich region	Death	156	177	277	57	86	101	64	35	42	47	36	46	66	64	1.16567	1.55881	1.57487	0.504636	0.798954	0.734411	0.461643
ENSSSCG00000004478	74.8323	82.0442	98.6481	43.3003	50.8463	54.1922	38.6387	21.4473	32.2182	30.4189	33.372	36.4449	20.9545	41.3369	63.2146	30.8847	1.03596	4.82886e-05	0.00120219	MYO6	1	89992866	90137734	-	5871	protein_coding	- && Q29122.1 RecName: Full=Unconventional myosin-VI; AltName: Full=Unconventional myosin-6 && PF16521:Myosin VI cargo binding domain|PF00063:Myosin head (motor domain)	Myosin_head	86	80	149	42	47	64	46	18	30	33	25	29	20	47	0.793991	0.870512	1.04668	0.459429	0.539494	0.574994	0.409968
ENSSSCG00000028567	190.561	197.932	333.682	156.706	214.204	164.27	60.478	70.2994	73.0279	41.4803	93.4415	155.833	42.9568	62.4451	188.262	77.0692	1.29471	4.91389e-05	0.00121891	BTNL9	2	57728523	57745246	-	2277	protein_coding	- && Q6UXG8.1 RecName: Full=Butyrophilin-like protein 9; Flags: Precursor && PF13765:SPRY-associated domain|PF07686:Immunoglobulin V-set domain|PF00622:SPRY domain	SPRY	219	193	504	152	198	194	72	59	68	45	70	124	41	71	5.21327	5.41491	9.1287	4.28708	5.86007	4.49401	1.65453
ENSSSCG00000037706	82.6635	54.3543	56.9378	59.7957	73.5649	178.665	136.075	39.32	32.2182	58.0724	17.3534	59.0659	27.2409	18.4697	91.7224	35.9629	1.35233	5.28178e-05	0.00128842	PRKAR2B	9	106851018	106957519	+	3244	protein_coding	- && P31324.3 RecName: Full=cAMP-dependent protein kinase type II-beta regulatory subunit && PF00027:Cyclic nucleotide-binding domain|PF02197:Regulatory subunit of type II PKA R-subunit	cNMP_binding	95	53	86	58	68	211	162	33	30	63	13	47	26	21	1.58735	1.04374	1.09335	1.14823	1.41263	3.43081	2.61299
ENSSSCG00000035420	40.8967	28.7155	78.124	59.7957	61.6647	83.8285	36.1188	16.6812	17.183	9.21785	26.6976	36.4449	36.6704	16.7107	55.592	22.8008	1.30086	5.29436e-05	0.00128842	HES4	6	63351602	63356466	-	4594	protein_coding	- && Q9HCC6.1 RecName: Full=Transcription factor HES-4; Short=hHES4; AltName: Full=Class B basic helix-loop-helix protein 42; Short=bHLHb42; AltName: Full=Hairy and enhancer of split 4; AltName: Full=bHLH factor Hes4 && PF00010:Helix-loop-helix DNA-binding domain|PF07527:Hairy Orange	Hairy_orange	47	28	118	58	57	99	43	14	16	10	20	29	35	19	0.554544	0.389371	1.05933	0.810808	0.836151	1.13668	0.489758
ENSSSCG00000032728	41.7668	37.9454	49.6551	46.3932	36.7825	62.6597	50.3983	13.1067	23.6267	17.5139	24.0278	43.9852	15.7159	23.7467	46.5144	23.1033	1.02587	5.34516e-05	0.00129306	EFNB1	X	54948342	54973629	+	6684	protein_coding	- && P98172.1 RecName: Full=Ephrin-B1; AltName: Full=EFL-3; AltName: Full=ELK ligand; Short=ELK-L; AltName: Full=EPH-related receptor tyrosine kinase ligand 2; Short=LERK-2; Flags: Precursor && PF00812:Ephrin	-	48	37	75	45	34	74	60	11	22	19	18	35	15	27	0.389255	0.353641	0.462771	0.432372	0.342802	0.58397	0.469698
ENSSSCG00000024389	6.96114	11.2811	31.1172	23.7121	25.9641	15.2415	30.239	67.9164	23.6267	33.1842	82.7625	80.4302	54.4818	40.4574	20.6452	54.6942	-1.39305	5.34548e-05	0.00129306	SIGIRR	2	223532	230741	-	2146	protein_coding	- && Q6IA17.3 RecName: Full=Single Ig IL-1-related receptor; AltName: Full=Single Ig IL-1R-related molecule; AltName: Full=Single immunoglobulin domain-containing IL1R-related protein; AltName: Full=Toll/interleukin-1 receptor 8; Short=TIR8 && PF01582:TIR domain|PF13927:Immunoglobulin domain	TIR	8	11	47	23	24	18	36	57	22	36	62	64	52	46	0.202064	0.327461	0.903253	0.688302	0.753672	0.442424	0.877762
ENSSSCG00000029484	20.0133	2.0511	9.26895	14.4334	3.24551	13.548	10.9196	25.0218	20.4049	46.0892	124.144	20.1075	38.7659	15.8311	10.4971	41.4806	-1.96747	5.51135e-05	0.00132613	EMB	16	30121054	30287793	-	7762	protein_coding	- && Q6PCB8.1 RecName: Full=Embigin; Flags: Precursor && PF07679:Immunoglobulin I-set domain	I-set	23	2	14	14	3	16	13	21	19	50	93	16	37	18	0.160614	0.0164609	0.0743868	0.115834	0.0260464	0.108728	0.0876342
ENSSSCG00000024022	14.7924	8.20442	13.2414	7.21672	16.2276	11.8545	7.55975	1.19151	5.3697	2.76535	0	3.77016	1.04773	4.39754	11.2995	2.64886	2.05069	5.56145e-05	0.00133144	TRPC6	9	32332769	32439184	-	4799	protein_coding	- && Q9Y210.1 RecName: Full=Short transient receptor potential channel 6; Short=TrpC6; AltName: Full=Transient receptor protein 6; Short=TRP-6 && PF12796:Ankyrin repeats (3 copies)|PF08344:Transient receptor ion channel II|PF00520:Ion transport protein	Ion_trans	17	8	20	7	15	14	9	1	5	3	0	3	1	5	0.192012	0.106497	0.171878	0.093676	0.21064	0.153877	0.0981286
ENSSSCG00000012266	121.82	154.858	39.7241	17.5263	97.3653	71.974	26.8791	16.6812	20.4049	36.8714	30.7022	22.621	25.1454	23.7467	75.7353	25.1675	1.58509	5.78872e-05	0.00137941	SLC9A7	X	41236246	41399024	-	7206	protein_coding	- && Q96T83.1 RecName: Full=Sodium/hydrogen exchanger 7; AltName: Full=Na(+)/H(+) exchanger 7; Short=NHE-7; AltName: Full=Solute carrier family 9 member 7 && PF00999:Sodium/hydrogen exchanger family	Na_H_Exchanger	140	151	60	17	90	85	32	14	19	40	23	18	24	27	1.05308	1.33869	0.343399	0.151508	0.841684	0.622186	0.232359
ENSSSCG00000016073	58.2996	44.0987	47.0068	35.0527	48.6827	35.5636	18.4794	8.3406	10.7394	20.2793	21.3581	28.9046	15.7159	20.2287	41.0262	17.9381	1.19615	5.90474e-05	0.00139858	PGAP1	15	100733555	100820585	-	11042	protein_coding	- && Q75T13.1 RecName: Full=GPI inositol-deacylase; AltName: Full=Post-GPI attachment to proteins factor 1; Short=hPGAP1 && PF07819:PGAP1-like protein	-	67	43	71	34	45	42	22	7	10	22	16	23	15	23	0.328894	0.248781	0.265187	0.197748	0.274641	0.200631	0.104251
ENSSSCG00000012546	21.7536	10.2555	28.4689	27.8359	11.9002	28.7896	12.5996	9.53212	4.29576	10.1396	2.66976	8.79705	6.28636	6.15656	20.229	6.8396	1.56388	5.96437e-05	0.00140909	NRK	X	86534483	86663340	+	8136	protein_coding	- && Q7Z2Y5.2 RecName: Full=Nik-related protein kinase && PF00780:CNH domain|PF00069:Protein kinase domain	Pkinase	25	10	43	27	11	34	15	8	4	11	2	7	6	7	0.166555	0.078521	0.217971	0.213125	0.0911135	0.220426	0.0964682
ENSSSCG00000010554	1178.17	593.795	180.744	2080.48	3061.6	2065.23	1981.49	803.081	191.161	48.8546	18.6883	84.2003	67.0545	31.6623	1591.64	177.815	3.16244	6.1653e-05	0.00144524	SCD	14	111461560	111478031	+	5850	protein_coding	- && O02858.1 RecName: Full=Acyl-CoA desaturase; AltName: Full=Delta(9)-desaturase; Short=Delta-9 desaturase; AltName: Full=Fatty acid desaturase; AltName: Full=Stearoyl-CoA desaturase && PF00487:Fatty acid desaturase	-	1354	579	273	2018	2830	2439	2359	674	178	53	14	67	64	36	12.5456	6.32295	1.92463	22.1537	32.601	21.9913	21.0997
ENSSSCG00000015362	565.593	701.478	559.447	396.92	465.19	385.272	193.194	165.621	270.633	181.592	190.888	427.285	147.729	177.661	466.728	223.058	1.06637	6.65454e-05	0.00155095	TSPAN13	9	85996640	86033354	+	1747	protein_coding	- && O95857.1 RecName: Full=Tetraspanin-13; Short=Tspan-13; AltName: Full=Tetraspan NET-6; AltName: Full=Transmembrane 4 superfamily member 13 && PF00335:Tetraspanin family	Tetraspannin	650	684	845	385	430	455	230	139	252	197	143	340	141	202	20.1674	25.0127	19.9483	14.153	16.5873	13.7377	6.88873
ENSSSCG00000004244	39.1564	38.971	46.3447	68.0434	55.1737	51.6519	59.638	26.2133	33.2921	28.5753	32.0371	28.9046	19.9068	7.91557	51.2827	25.2635	1.03418	6.87116e-05	0.00157817	MAN1A1	1	42729112	42896283	+	5237	protein_coding	- && O02773.1 RecName: Full=Mannosyl-oligosaccharide 1,2-alpha-mannosidase IA; AltName: Full=Man(9)-alpha-mannosidase; Short=Man9-mannosidase; AltName: Full=Mannosidase alpha class 1A member 1; AltName: Full=Processing alpha-1,2-mannosidase IA; Short=Alpha-1,2-mannosidase IA && PF01532:Glycosyl hydrolase family 47	-	45	38	70	66	51	61	71	22	31	31	24	23	19	9	0.465757	0.463551	0.551261	0.809361	0.656279	0.614388	0.709381
ENSSSCG00000031889	40.0266	64.6098	73.4895	45.3623	70.3194	55.0389	29.399	14.2982	23.6267	19.3575	29.3673	47.7554	14.6682	8.79508	54.0351	22.5526	1.27952	6.96935e-05	0.00159001	-	14	13938385	13945166	-	3023	protein_coding	- && Q9BT81.1 RecName: Full=Transcription factor SOX-7 && PF12067:Sox C-terminal transactivation domain|PF00505:HMG (high mobility group) box	HMG_box	46	63	111	44	65	65	35	12	22	21	22	38	14	10	0.824801	1.33137	1.51435	0.93475	1.44903	1.13415	0.605806
ENSSSCG00000016140	20.8834	31.7921	50.9792	29.8979	19.4731	29.6363	10.9196	7.14909	9.66546	8.29606	5.33952	7.54033	14.6682	16.7107	27.6545	9.9099	1.46406	7.54944e-05	0.00167475	FZD5	15	110911567	110921353	-	8561	protein_coding	- && Q13467.2 RecName: Full=Frizzled-5; Short=Fz-5; Short=hFz5; AltName: Full=FzE5; Flags: Precursor && PF01392:Fz domain|PF01534:Frizzled/Smoothened family membrane region	Fz	24	31	77	29	18	35	13	6	9	9	4	6	14	19	0.151955	0.231331	0.370943	0.217548	0.141693	0.215645	0.0794553
ENSSSCG00000038604	288.017	274.848	415.116	132.994	253.15	192.213	108.356	56.0012	84.8413	105.083	128.148	192.278	99.534	91.4688	237.813	108.194	1.13954	7.6145e-05	0.00168258	DOCK6	2	69925852	69972316	-	6671	protein_coding	- && Q96HP0.3 RecName: Full=Dedicator of cytokinesis protein 6 && PF14429:C2 domain in Dock180 and Zizimin proteins|PF06920:Dock homology region 2|PF11878:Domain of unknown function (DUF3398)	Ded_cyto	331	268	627	129	234	227	129	47	79	114	96	153	95	104	2.68947	2.5665	3.87631	1.24188	2.36388	1.79486	1.01182
ENSSSCG00000035093	78.3128	64.6098	60.9102	82.4768	49.7645	66.8934	28.5591	8.3406	20.4049	33.1842	18.6883	57.8092	12.5727	16.7107	61.6467	23.9587	1.36815	7.63409e-05	0.00168258	KIF26A	AEMK02000452.1	2540179	2580281	+	7117	protein_coding	- && Q52KG5.2 RecName: Full=Kinesin-like protein KIF26A && PF00225:Kinesin motor domain	Kinesin	90	63	92	80	46	79	34	7	19	36	14	46	12	19	0.685449	0.56551	0.533129	0.721895	0.435574	0.585498	0.249969
ENSSSCG00000012074	18.273	23.5877	34.4275	46.3932	48.6827	32.1766	26.0391	16.6812	18.257	14.7486	12.0139	15.0807	15.7159	14.0721	32.7971	15.2242	1.0986	7.91701e-05	0.00173016	-	13	204600735	204694836	+	2022	protein_coding	- && Q9Y5Z0.1 RecName: Full=Beta-secretase 2; AltName: Full=Aspartic-like protease 56 kDa; AltName: Full=Aspartyl protease 1; Short=ASP1; Short=Asp 1; AltName: Full=Beta-site amyloid precursor protein cleaving enzyme 2; Short=Beta-site APP cleaving enzyme 2; AltName: Full=Down region aspartic protease; Short=DRAP; AltName: Full=Memapsin-1; AltName: Full=Membrane-associated aspartic protease 1; Al…	Asp	21	23	52	45	45	38	31	14	17	16	9	12	15	16	0.562947	0.72668	1.06063	1.42926	1.4998	0.991284	0.802203
ENSSSCG00000013513	165.327	148.705	370.096	124.746	51.9282	60.9662	164.635	47.6606	107.394	58.9942	54.73	46.4987	16.7636	51.0115	155.2	54.7218	1.50613	8.36519e-05	0.00179448	PLIN5	2	74300619	74315125	+	5394	protein_coding	- && A6QLL0.1 RecName: Full=Perilipin-5; AltName: Full=Lipid storage droplet protein 5 && PF13855:Leucine rich repeat|PF03036:Perilipin family	Perilipin	190	145	559	121	48	72	196	40	100	64	41	37	16	58	1.90929	1.71733	4.27408	1.44064	0.599696	0.704072	1.90129
ENSSSCG00000002815	286.277	379.454	542.896	294.855	250.986	244.711	136.075	57.1927	113.838	171.452	148.172	236.264	121.536	140.721	305.036	141.311	1.11125	8.63172e-05	0.00184292	ADGRG1	6	19527648	19570893	+	4578	protein_coding	- && Q50DM8.1 RecName: Full=Adhesion G-protein coupled receptor G1; AltName: Full=G-protein coupled receptor 56; Contains: RecName: Full=ADGRG1 N-terminal fragment; Short=ADGRG1 NT; AltName: Full=GPR56 N-terminal fragment; Short=GPR56 NT; Short=GPR56(N); AltName: Full=GPR56 extracellular subunit; AltName: Full=GPR56 subunit alpha; Contains: RecName: Full=ADGRG1 C-terminal fragment; Short=ADGRG1 C…	7tm_2	329	370	820	286	232	289	162	48	106	186	111	188	116	160	3.89538	5.16324	7.38719	4.0121	3.41518	3.3298	1.85158
ENSSSCG00000037583	37.4161	41.0221	20.5241	44.3313	53.01	65.1999	18.4794	23.8303	9.66546	18.4357	17.3534	12.5672	17.8113	18.4697	39.9976	16.8762	1.2362	8.64953e-05	0.00184384	GNB4	13	117444945	117513329	-	3491	protein_coding	- && Q9HAV0.3 RecName: Full=Guanine nucleotide-binding protein subunit beta-4; AltName: Full=Transducin beta chain 4 && -	-	43	40	31	43	49	77	22	20	9	20	13	10	17	21	0.667649	0.731993	0.366229	0.791042	0.945904	1.16342	0.329744
ENSSSCG00000017801	174.899	157.935	401.875	203.099	256.395	725.667	1794.18	159.663	97.7285	232.29	48.0557	52.7823	28.2886	55.409	530.579	96.3167	2.46111	8.7371e-05	0.0018596	-	12	46621045	46637562	-	7323	protein_coding	- && Q8C838.1 RecName: Full=Tumor suppressor candidate 5 homolog; AltName: Full=Dispanin subfamily B member 1; Short=DSPB1 && PF04505:Interferon-induced transmembrane protein	-	201	154	607	197	237	857	2136	134	91	252	36	42	27	63	1.48777	1.34347	3.41854	1.72766	2.18102	6.17287	15.2622
ENSSSCG00000003702	13.9223	10.2555	12.5793	6.18576	5.40918	10.161	11.7596	1.19151	1.07394	3.68714	0	43.9852	2.09545	1.75902	10.039	7.68461	2.13549	8.84112e-05	0.00187589	GATA6	6	107282847	107314634	+	3150	protein_coding	- && Q92908.2 RecName: Full=Transcription factor GATA-6; AltName: Full=GATA-binding factor 6 && PF00320:GATA zinc finger|PF05349:GATA-type transcription activator, N-terminal	GATA-N	16	10	19	6	5	12	14	1	1	4	0	35	2	2	0.275321	0.202809	0.248762	0.122327	0.10697	0.20094	0.232553
ENSSSCG00000005487	27.8446	28.7155	31.7793	26.805	21.6367	51.6519	28.5591	5.95757	4.29576	13.8268	17.3534	110.591	17.8113	5.27705	30.9988	25.0162	1.36046	8.96086e-05	0.00188911	COL27A1	1	254769519	254923823	+	7189	protein_coding	- && Q8IZC6.1 RecName: Full=Collagen alpha-1(XXVII) chain; Flags: Precursor && PF01391:Collagen triple helix repeat (20 copies)|PF01410:Fibrillar collagen C-terminal domain	Collagen	32	28	48	26	20	61	34	5	4	15	13	88	17	6	0.241274	0.248821	0.275368	0.232266	0.187483	0.447566	0.247465
ENSSSCG00000008991	52.2086	51.2776	54.9516	106.189	108.184	74.5142	20.9993	29.7879	19.3309	22.1228	20.0232	51.5256	29.3363	13.1926	66.9034	26.4742	1.34257	8.96318e-05	0.00188911	FRAS1	8	73502664	73958083	+	14853	protein_coding	- && Q86XX4.2 RecName: Full=Extracellular matrix protein FRAS1; Flags: Precursor && PF03160:Calx-beta domain|PF16184:Cadherin-like|PF00093:von Willebrand factor type C domain	VWC	60	50	83	103	100	88	25	25	18	24	15	41	28	15	0.218961	0.215056	0.230465	0.445353	0.453719	0.31251	0.0880704
ENSSSCG00000037430	24.364	35.8943	7.94481	121.653	139.557	87.2155	10.0797	14.2982	7.51758	16.5921	28.0325	6.28361	14.6682	12.3131	60.9584	14.2436	2.09739	8.96467e-05	0.00188911	COL6A6	13	1817404	1985803	-	8994	protein_coding	- && A6NMZ7.2 RecName: Full=Collagen alpha-6(VI) chain; Flags: Precursor && PF01391:Collagen triple helix repeat (20 copies)|PF00092:von Willebrand factor type A domain	VWA	28	35	12	118	129	103	12	12	7	18	21	5	14	14	0.168746	0.248606	0.0550262	0.842578	0.96658	0.60406	0.0698124
ENSSSCG00000014034	47.8578	29.741	82.0964	43.3003	53.01	103.304	92.3969	20.2558	26.8485	25.81	24.0278	57.8092	13.6204	15.8311	64.5295	26.3147	1.30907	9.00782e-05	0.00189067	N4BP3	2	80251238	80263919	-	6403	protein_coding	- && O15049.3 RecName: Full=NEDD4-binding protein 3; Short=N4BP3 && PF06818:Fez1	Fez1	55	29	124	42	49	122	110	17	25	28	18	46	13	18	0.465595	0.289342	0.798693	0.421257	0.515719	1.00501	0.898904
ENSSSCG00000028512	98.3261	103.581	242.317	105.158	124.411	117.699	102.477	30.9794	23.6267	19.3575	45.3859	72.8898	55.5295	111.698	127.71	51.3523	1.31368	9.14152e-05	0.001907	LDLR	2	69828332	69864823	+	9246	protein_coding	- && Q28832.2 RecName: Full=Low-density lipoprotein receptor; Short=LDL receptor && PF14670:Coagulation Factor Xa inhibitory site|PF07645:Calcium-binding EGF domain|PF00058:Low-density lipoprotein receptor repeat class B|PF00057:Low-density lipoprotein receptor domain class A	Ldl_recept_a	113	101	366	102	115	139	122	26	22	21	34	58	53	127	0.662451	0.697853	1.63256	0.70848	0.838194	0.792969	0.690414
ENSSSCG00000011495	38.2863	41.0221	28.4689	45.3623	30.2914	44.0311	52.0783	19.0642	18.257	9.21785	28.0325	26.3911	13.6204	24.6262	39.9343	19.887	1.02005	9.23242e-05	0.00192302	PRICKLE2	13	45620367	45968152	-	8422	protein_coding	- && Q7Z3G6.2 RecName: Full=Prickle-like protein 2; Flags: Precursor && PF00412:LIM domain|PF06297:PET Domain	LIM	44	40	43	44	28	52	62	16	17	10	21	21	13	28	0.283183	0.303418	0.210569	0.33552	0.224049	0.325674	0.385195
ENSSSCG00000046640	40.8967	31.7921	33.1034	39.1765	40.028	37.2571	15.9595	15.4897	23.6267	8.29606	13.3488	15.0807	22.0022	11.4336	34.0305	15.6111	1.12736	9.61928e-05	0.00197934	OAS1	14	38851918	38859409	-	1005	protein_coding	- && Q29599.3 RecName: Full=2'-5'-oligoadenylate synthase 1; Short=(2-5')oligo(A) synthase 1; Short=2-5A synthase 1; AltName: Full=p42 OAS && PF10421:2'-5'-oligoadenylate synthetase 1, domain 2, C-terminus	-	47	31	50	38	37	44	19	13	22	9	10	12	21	13	2.5349	1.97057	2.05185	2.42828	2.48106	2.30931	0.989217
ENSSSCG00000003088	790.089	430.732	1069.24	742.291	826.523	1162.59	3479.16	514.734	528.379	490.389	217.585	447.393	252.502	214.6	1214.38	380.797	1.67328	9.71346e-05	0.0019898	APOE	6	51372259	51377794	+	3534	protein_coding	- && P18650.2 RecName: Full=Apolipoprotein E; Short=Apo-E; Flags: Precursor && PF01442:Apolipoprotein A1/A4/E domain	-	908	420	1615	720	764	1373	4142	432	492	532	163	356	241	244	13.9267	7.59241	18.8472	13.0842	14.5689	20.4927	61.3264
ENSSSCG00000011440	297.589	300.487	315.806	201.037	239.086	335.314	175.554	97.7042	156.795	153.938	104.121	255.114	55.5295	84.4328	266.41	129.662	1.04135	9.90668e-05	0.00202028	SEMA3G	13	34574020	34585627	-	4873	protein_coding	- && Q9NS98.1 RecName: Full=Semaphorin-3G; AltName: Full=Semaphorin sem2; Flags: Precursor && PF01403:Sema domain|PF00047:Immunoglobulin domain	Sema	342	293	477	195	221	396	209	82	146	167	78	203	53	96	3.80416	3.84121	4.03704	2.56992	3.05631	4.28642	2.24416
ENSSSCG00000008866	25.2341	43.0732	26.4827	46.3932	25.9641	49.9584	14.2795	10.7236	3.22182	17.5139	16.0186	21.3643	6.28636	10.5541	33.055	12.2404	1.44027	0.00010055	0.00203835	GUCY1A1	8	44449232	44518135	+	3698	protein_coding	- && Q4ZHS0.1 RecName: Full=Guanylate cyclase soluble subunit alpha-3; Short=GCS-alpha-3; AltName: Full=GCS-alpha-1; AltName: Full=Soluble guanylate cyclase large subunit && PF07701:Heme NO binding associated|PF07700:Haem-NO-binding|PF00211:Adenylate and Guanylate cyclase catalytic domain	Guanylate_cyc	29	42	40	45	24	59	17	9	3	19	12	17	6	12	0.42507	0.72557	0.446102	0.781496	0.437366	0.841551	0.240539
ENSSSCG00000040388	70.4815	61.5331	90.0412	62.8886	54.0918	45.7246	26.0391	8.3406	16.1091	26.7318	16.0186	55.2957	25.1454	17.5902	58.6857	23.6045	1.32043	0.000101609	0.0020537	ZBTB46	17	62659784	62709239	-	4826	protein_coding	- && Q86UZ6.2 RecName: Full=Zinc finger and BTB domain-containing protein 46; AltName: Full=BTB-ZF protein expressed in effector lymphocytes; Short=BZEL; AltName: Full=BTB/POZ domain-containing protein 4; AltName: Full=Zinc finger protein 340 && PF00651:BTB/POZ domain	BTB	81	60	136	61	50	54	31	7	15	29	12	44	24	20	0.909761	0.794256	1.16223	0.811752	0.698206	0.590204	0.336108
ENSSSCG00000007814	17.4029	11.2811	26.4827	23.7121	12.982	31.3298	16.7994	7.14909	7.51758	9.21785	6.6744	3.77016	12.5727	6.15656	19.9986	7.57976	1.39777	0.000103772	0.00208201	KATNIP	3	19150370	19368223	-	6742	protein_coding	- && O60303.4 RecName: Full=Protein KIAA0556 && PF14652:Domain of unknown function (DUF4457)	-	20	11	40	23	12	37	20	6	7	10	5	3	12	7	0.160794	0.104232	0.244688	0.219089	0.119948	0.289473	0.155219
ENSSSCG00000005971	35.6758	17.4344	35.0896	26.805	40.028	33.0233	26.0391	14.2982	20.4049	13.8268	18.6883	16.3374	11.525	10.5541	30.585	15.0907	1.03733	0.000108562	0.00215277	-	4	14718460	14825670	-	4211	protein_coding	- && Q32KN0.1 RecName: Full=Zinc finger protein 572 && PF00096:Zinc finger, C2H2 type|PF13465:Zinc-finger double domain	zf-C2H2	41	17	53	26	37	39	31	12	19	15	14	13	11	12	0.52775	0.257905	0.519077	0.396524	0.59213	0.488512	0.385195
ENSSSCG00000037865	205.354	191.778	481.323	241.245	193.649	131.247	141.955	71.4909	81.6194	145.642	64.0742	192.278	70.1976	74.7582	226.65	100.009	1.18224	0.000109183	0.00216164	SOX18	17	62869870	62871748	-	1755	protein_coding	- && P35713.2 RecName: Full=Transcription factor SOX-18 && PF00505:HMG (high mobility group) box|PF12067:Sox C-terminal transactivation domain	HMG_box	236	187	727	234	179	155	169	60	76	158	48	153	67	85	7.28894	6.80709	17.0844	8.56288	6.87348	4.65854	5.03864
ENSSSCG00000032015	28.7147	18.4599	25.1586	21.6502	35.7006	31.3298	20.9993	8.3406	4.29576	7.37428	8.00928	26.3911	2.09545	9.67459	26.0019	9.45444	1.48316	0.000110844	0.00218533	SH3BGRL2	1	86358148	86481570	-	3974	protein_coding	- && A4IFC4.1 RecName: Full=SH3 domain-binding glutamic acid-rich-like protein 2 && PF04908:SH3-binding, glutamic acid-rich protein	-	33	18	38	21	33	37	25	7	4	8	6	21	2	11	0.450107	0.289362	0.394364	0.339369	0.559612	0.491099	0.329167
ENSSSCG00000017874	77.4427	86.1464	121.82	173.201	83.3014	121.932	43.6785	29.7879	42.9576	38.7149	38.7115	96.7675	34.575	36.0598	101.075	45.3677	1.16097	0.000114487	0.00224096	ATP2A3	12	49980490	50025171	-	7081	protein_coding	- && Q93084.2 RecName: Full=Sarcoplasmic/endoplasmic reticulum calcium ATPase 3; Short=SERCA3; Short=SR Ca(2+)-ATPase 3; AltName: Full=Calcium pump 3 && PF00702:haloacid dehalogenase-like hydrolase|PF00690:Cation transporter/ATPase, N-terminus|PF00689:Cation transporting ATPase, C-terminus|PF00122:E1-E2 ATPase	E1-E2_ATPase	89	84	184	168	77	144	52	25	40	42	29	77	33	41	0.681279	0.757847	1.07168	1.52369	0.732819	1.07266	0.384249
ENSSSCG00000039821	13.0521	24.6132	10.5931	38.1455	24.8822	16.935	14.2795	7.14909	5.3697	10.1396	8.00928	6.28361	8.38181	6.15656	20.3573	7.35567	1.44634	0.000119336	0.00230282	-	8	129802039	129874408	+	7158	lncRNA	- && Q6ZVF9.2 RecName: Full=G protein-regulated inducer of neurite outgrowth 3; Short=GRIN3 && PF15235:G protein-regulated inducer of neurite outgrowth C-terminus	-	15	24	16	37	23	20	17	6	5	11	6	5	8	7	0.113587	0.214198	0.092187	0.331964	0.216539	0.147378	0.124269
novel.213	3.48057	5.12776	2.64827	6.18576	8.6547	8.46752	5.03983	15.4897	7.51758	6.45249	26.6976	32.6747	19.9068	16.7107	5.65777	17.9214	-1.67007	0.000125389	0.00238256	-	X	110388304	110390887	-	830	-	- && - && -	-	4	5	4	6	8	10	6	13	7	7	20	26	19	19	0.261223	0.384847	0.198757	0.464252	0.64955	0.635503	0.378248
ENSSSCG00000024103	281.056	113.836	171.476	226.811	78.9741	187.132	310.79	633.886	312.517	267.318	495.24	501.432	314.318	314.864	195.725	405.653	-1.04904	0.000128359	0.0024165	-	11	78662304	78677383	-	1183	protein_coding	- && Q3ZBM1.1 RecName: Full=[Protein ADP-ribosylarginine] hydrolase-like protein 1; AltName: Full=ADP-ribosylhydrolase 2 && PF03747:ADP-ribosylglycohydrolase	-	323	111	259	220	73	221	370	532	291	290	371	399	300	358	14.7995	5.99425	9.02935	11.9432	4.15852	9.85378	16.3652
ENSSSCG00000012832	66.1308	43.0732	39.7241	111.344	41.1098	95.683	37.7987	32.1709	26.8485	11.9832	46.7208	27.6479	19.9068	21.1082	62.1233	26.6266	1.23536	0.000128415	0.0024165	-	X	486402	513947	-	9649	pseudogene	- && Q9NR99.3 RecName: Full=Matrix-remodeling-associated protein 5; AltName: Full=Adhesion protein with leucine-rich repeats and immunoglobulin domains related to perlecan; Short=Adlican; Flags: Precursor && PF13855:Leucine rich repeat|PF07679:Immunoglobulin I-set domain	I-set	76	42	60	108	38	113	45	27	25	13	35	22	19	24	0.426934	0.278076	0.256455	0.718824	0.265401	0.61772	0.244025
ENSSSCG00000025023	48.728	30.7666	45.0206	40.2075	33.5369	51.6519	39.4787	14.2982	23.6267	37.7932	9.34415	21.3643	16.7636	8.79508	41.3414	18.855	1.1252	0.000128916	0.0024226	PGGHG	2	99254	105655	+	3565	protein_coding	- && Q32M88.2 RecName: Full=Acid trehalase-like protein 1 && PF03632:Glycosyl hydrolase family 65 central catalytic domain	-	56	30	68	39	31	61	47	12	22	41	7	17	16	10	0.851448	0.537599	0.786667	0.702564	0.586007	0.902539	0.68983
ENSSSCG00000029849	264.523	412.272	442.261	269.081	260.723	236.244	127.676	90.5551	163.239	112.458	160.186	252.601	121.536	101.143	287.54	143.103	1.00973	0.000131405	0.00245431	S1PR1	4	117064724	117069649	-	2828	protein_coding	- && Q5E9P3.1 RecName: Full=Sphingosine 1-phosphate receptor 1; Short=S1P receptor 1; Short=S1P1; AltName: Full=Endothelial differentiation G-protein coupled receptor 1; AltName: Full=Sphingosine 1-phosphate receptor Edg-1; Short=S1P receptor Edg-1; AltName: CD_antigen=CD363 && PF00001:7 transmembrane receptor (rhodopsin family)	7tm_1	304	402	668	261	241	279	152	76	152	122	120	201	116	115	5.82671	9.0812	9.74178	5.9271	5.743	5.2038	2.81234
ENSSSCG00000036418	46.1176	50.252	48.993	58.7647	34.6188	46.5714	25.1992	17.8727	13.9612	11.0614	9.34415	50.2688	9.42953	11.4336	44.3595	17.6245	1.3497	0.000131519	0.00245431	SLC8A1	3	99897162	100245140	+	6489	protein_coding	- && P23685.1 RecName: Full=Sodium/calcium exchanger 1; AltName: Full=Na(+)/Ca(2+)-exchange protein 1; AltName: Full=Solute carrier family 8 member 1; Flags: Precursor && PF16494:C-terminal extension of sodium/calcium exchanger domain|PF03160:Calx-beta domain|PF01699:Sodium/calcium exchanger protein	Na_Ca_ex	53	49	74	57	32	55	30	15	13	12	7	40	9	13	0.442718	0.482409	0.470322	0.564129	0.332333	0.447075	0.241906
ENSSSCG00000008812	30.455	21.5366	39.7241	44.3313	32.4551	19.4753	19.3194	15.4897	12.8873	8.29606	18.6883	12.5672	9.42953	16.7107	29.6138	13.4384	1.15028	0.000131683	0.00245431	ATP10D	8	37407703	37533075	+	6984	protein_coding	- && Q9P241.3 RecName: Full=Probable phospholipid-transporting ATPase VD; AltName: Full=ATPase class V type 10D; AltName: Full=P4-ATPase flippase complex alpha subunit ATP10D && PF12710:haloacid dehalogenase-like hydrolase|PF16212:Phospholipid-translocating P-type ATPase C-terminal|PF16209:Phospholipid-translocating ATPase N-terminal	-	35	21	60	43	30	23	23	13	12	9	14	10	9	19	0.27164	0.192093	0.354314	0.395408	0.28948	0.173708	0.172317
ENSSSCG00000008021	292.368	325.1	312.496	230.935	180.667	219.309	78.1174	35.7454	152.499	80.1953	128.148	149.55	76.484	109.939	234.142	104.652	1.16314	0.000136918	0.00251748	TMEM204	3	40342959	40355726	-	1603	protein_coding	- && Q0IIE5.1 RecName: Full=Transmembrane protein 204; AltName: Full=Claudin-like protein 24 && -	-	336	317	472	224	167	259	93	30	142	87	96	119	73	125	11.3615	12.6335	12.1437	8.9742	7.02075	8.5224	3.03566
ENSSSCG00000038374	238.419	615.331	176.11	241.245	123.329	247.252	520.783	487.33	355.474	1119.97	602.031	643.441	1237.36	712.402	308.924	736.859	-1.25468	0.000142414	0.00258716	CIART	4	98800930	98814553	-	4010	protein_coding	- && Q8N365.1 RecName: Full=Circadian-associated transcriptional repressor; AltName: Full=ChIP-derived repressor of network oscillator; Short=Chrono; AltName: Full=Computationally highlighted repressor of the network oscillator && PF15465:Domain of unknown function (DUF4634)|PF15673:Domain of unknown function (DUF4664)	-	274	600	266	234	114	292	620	409	331	1215	451	512	1181	810	3.7037	9.55881	2.73576	3.74759	1.91585	3.84091	8.09005
ENSSSCG00000022933	26.1043	8.20442	27.1448	18.5573	19.4731	31.3298	9.23969	3.57454	12.8873	1.84357	9.34415	6.28361	1.04773	0	20.0076	4.99727	2.04761	0.000144374	0.00261927	EFR3B	3	113670752	113758943	-	6966	protein_coding	- && Q9Y2G0.2 RecName: Full=Protein EFR3 homolog B && -	-	30	8	41	18	18	37	11	3	12	2	7	5	1	0	0.233436	0.0733674	0.24274	0.165947	0.174137	0.280165	0.0826253
ENSSSCG00000000368	25.2341	22.5621	39.062	44.3313	29.2096	37.2571	165.475	21.4473	16.1091	16.5921	18.6883	7.54033	19.9068	20.2287	51.8758	17.2161	1.5912	0.000145951	0.00263736	MMP19	5	21280130	21285774	-	1521	protein_coding	- && Q99542.1 RecName: Full=Matrix metalloproteinase-19; Short=MMP-19; AltName: Full=Matrix metalloproteinase RASI; AltName: Full=Matrix metalloproteinase-18; Short=MMP-18; Flags: Precursor && PF01471:Putative peptidoglycan binding domain|PF00413:Matrixin|PF00045:Hemopexin	Hemopexin	29	22	59	43	27	44	197	18	15	18	14	6	19	23	1.03347	0.924039	1.59979	1.8156	1.19629	1.52588	6.77705
ENSSSCG00000034178	47.8578	53.3287	60.2482	54.6409	45.4371	72.8207	51.2383	33.3624	21.4788	37.7932	10.679	203.589	11.525	6.15656	55.0817	46.3691	1.25375	0.000148021	0.00267123	AIF1L	1	271072734	271102803	+	3870	protein_coding	- && Q9BQI0.1 RecName: Full=Allograft inflammatory factor 1-like; AltName: Full=Ionized calcium-binding adapter molecule 2 && -	-	55	52	91	53	42	86	61	28	20	41	8	162	11	7	0.770338	0.858399	0.969777	0.87952	0.731373	1.17215	0.824751
ENSSSCG00000032778	34.8057	53.3287	36.4137	25.774	21.6367	15.2415	15.9595	2.38303	11.8133	12.905	14.6837	10.0538	16.7636	7.91557	29.0228	10.9311	1.40736	0.000149011	0.00267683	PLEKHG1	1	15341637	15587591	-	7176	protein_coding	- && Q9ULL1.2 RecName: Full=Pleckstrin homology domain-containing family G member 1 && PF00621:RhoGEF domain	RhoGEF	40	52	55	25	20	18	19	2	11	14	11	8	16	9	0.302139	0.462932	0.316098	0.223737	0.187823	0.132308	0.13854
ENSSSCG00000037184	46.9877	42.0476	99.3102	61.8576	27.0459	26.2493	22.6792	15.4897	20.4049	20.2793	10.679	27.6479	17.8113	21.1082	46.5968	19.06	1.29225	0.000149057	0.00267683	GPR4	6	51968789	51979461	-	2846	protein_coding	- && P50132.1 RecName: Full=G-protein coupled receptor 4; AltName: Full=G-protein coupled receptor 19 && PF00001:7 transmembrane receptor (rhodopsin family)	7tm_1	54	41	150	60	25	31	27	13	19	22	8	22	17	24	1.02846	0.920334	2.17369	1.35393	0.591979	0.574543	0.496401
ENSSSCG00000005203	44.3773	33.8432	87.3929	40.2075	29.2096	47.4181	38.6387	25.0218	12.8873	19.3575	20.0232	28.9046	29.3363	19.3492	45.8696	22.1257	1.06935	0.000149369	0.00267785	IL33	1	215899435	215941840	-	3321	protein_coding	- && O97863.1 RecName: Full=Interleukin-33; Short=IL-33; AltName: Full=Protein DVS27; Flags: Precursor && PF15095:Interleukin 33	-	51	33	132	39	27	56	46	21	12	21	15	23	28	22	0.832398	0.634807	1.63926	0.754183	0.547893	0.889436	0.724758
ENSSSCG00000012479	18.273	11.2811	5.95861	18.5573	11.9002	14.3948	5.8798	2.38303	2.14788	3.68714	2.66976	7.54033	2.09545	3.51803	12.3207	3.43452	1.84392	0.000150622	0.00268619	PCDH19	X	82036165	82151453	-	3836	protein_coding	- && Q8TAB3.3 RecName: Full=Protocadherin-19; Flags: Precursor && PF08266:Cadherin-like|PF00028:Cadherin domain	Cadherin	21	11	9	18	11	17	7	2	2	4	2	6	2	4	0.296736	0.183194	0.0967621	0.301353	0.193248	0.233758	0.0954824
ENSSSCG00000034786	59.1697	58.4565	53.6275	128.87	100.611	99.9168	138.595	52.4267	40.8097	36.8714	33.372	81.6869	27.2409	29.9033	91.321	43.1873	1.08589	0.000152473	0.00270989	HACD2	13	136834115	136933551	+	3789	protein_coding	- && Q5RBK3.1 RecName: Full=Very-long-chain (3R)-3-hydroxyacyl-CoA dehydratase 2; AltName: Full=3-hydroxyacyl-CoA dehydratase 2; Short=HACD2; AltName: Full=Protein-tyrosine phosphatase-like member B && PF04387:Protein tyrosine phosphatase-like protein, PTPLA	-	68	57	81	125	93	118	165	44	38	40	25	65	26	34	0.972778	0.961052	0.881662	2.11869	1.65409	1.64268	2.27857
ENSSSCG00000016792	850.999	849.157	1291.69	2118.62	2180.98	535.148	1272.56	1608.55	1461.63	2807.76	3132.96	3674.65	3996.03	2869.83	1299.88	2793.06	-1.10368	0.000156115	0.00274552	RETREG1	16	5726494	5879515	-	3799	protein_coding	- && Q9H6L5.1 RecName: Full=Reticulophagy receptor FAM134B && -	-	978	828	1951	2055	2016	632	1515	1350	1361	3046	2347	2924	3814	3263	13.954	13.9238	21.1802	34.7395	35.762	8.77492	20.8664
ENSSSCG00000014127	42.637	59.482	27.8068	23.7121	54.0918	40.6441	15.9595	5.95757	12.8873	23.9664	8.00928	23.8777	11.525	1.75902	37.7619	12.5689	1.58526	0.000156977	0.00274921	RASGRF2	2	89528111	89790721	+	8681	protein_coding	- && O14827.2 RecName: Full=Ras-specific guanine nucleotide-releasing factor 2; Short=Ras-GRF2; AltName: Full=Ras guanine nucleotide exchange factor 2 && PF00169:PH domain|PF00618:RasGEF N-terminal motif|PF00617:RasGEF domain|PF00621:RhoGEF domain	RhoGEF	49	58	42	23	50	48	19	5	12	26	6	19	11	2	0.305954	0.42683	0.199536	0.170153	0.388151	0.291653	0.114522
ENSSSCG00000031616	99.1963	196.906	175.448	155.675	32.4551	223.543	195.713	341.965	429.576	273.77	250.957	207.359	354.131	529.464	154.134	341.032	-1.14514	0.000165322	0.002863	FOSB	6	51837719	51844531	+	3797	protein_coding	- && Q9TUB3.1 RecName: Full=Protein fosB && PF00170:bZIP transcription factor	bZIP_1	114	192	265	151	30	264	233	287	400	297	188	165	338	602	1.6274	3.23041	2.87837	2.55398	0.532453	3.6674	3.21084
ENSSSCG00000033570	37.4161	22.5621	20.5241	24.743	20.5549	33.8701	11.7596	4.76606	6.44364	12.905	6.6744	17.5941	7.33408	12.3131	24.49	9.71862	1.325	0.000165402	0.002863	-	11	15876709	15942070	+	6589	protein_coding	- && P35670.4 RecName: Full=Copper-transporting ATPase 2; AltName: Full=Copper pump 2; AltName: Full=Wilson disease-associated protein; Contains: RecName: Full=WND/140 kDa && PF00403:Heavy-metal-associated domain|PF00702:haloacid dehalogenase-like hydrolase|PF00122:E1-E2 ATPase	E1-E2_ATPase	43	22	31	24	19	40	14	4	6	14	5	14	7	14	0.353735	0.213304	0.194037	0.233923	0.194328	0.320211	0.111176
ENSSSCG00000008396	78.3128	119.99	140.358	94.8484	82.2196	62.6597	38.6387	29.7879	54.7709	40.5585	53.3952	61.5793	33.5272	34.3008	88.1467	43.9886	1.00934	0.00016663	0.00287401	CCDC85A	3	84958384	85165656	-	5160	protein_coding	- && Q5SP85.1 RecName: Full=Coiled-coil domain-containing protein 85A && PF10226:Uncharacterized conserved proteins (DUF2216)	-	90	117	212	92	76	74	46	25	51	44	40	49	32	39	0.945415	1.44855	1.69445	1.14504	0.992578	0.756445	0.466457
novel.73	22.6237	27.6899	45.6827	17.5263	27.0459	12.7013	36.9588	92.9382	33.2921	43.3239	70.7486	115.618	42.9568	47.4934	27.1755	63.7673	-1.21566	0.000167953	0.00288837	-	15	139552885	139557519	-	650	-	- && - && -	-	26	27	69	17	25	15	44	78	31	47	53	92	41	54	2.16815	2.65367	4.37801	1.67964	2.59196	1.21723	3.54196
ENSSSCG00000038869	27.8446	57.4309	20.5241	57.7338	95.2016	66.8934	12.5996	15.4897	15.0352	11.0614	2.66976	38.9584	6.28636	5.27705	48.3183	13.5397	1.842	0.000168216	0.00288837	APLNR	AEMK02000423.1	68318	72029	+	3712	protein_coding	- && O97666.1 RecName: Full=Apelin receptor; AltName: Full=Angiotensin receptor-like 1; AltName: Full=G-protein coupled receptor APJ && PF00001:7 transmembrane receptor (rhodopsin family)	7tm_1	32	56	31	56	88	79	15	13	14	12	2	31	6	6	0.467274	0.963778	0.344425	0.96886	1.59763	1.12257	0.21144
ENSSSCG00000005287	54.819	53.3287	19.2	71.1363	61.6647	134.634	131.036	59.5757	25.7746	28.5753	8.00928	23.8777	17.8113	23.7467	75.1168	26.7672	1.48746	0.00016856	0.00288839	PSAT1	1	231142625	231172363	+	2369	protein_coding	- && Q9Y617.2 RecName: Full=Phosphoserine aminotransferase; AltName: Full=Phosphohydroxythreonine aminotransferase; Short=PSAT && PF00266:Aminotransferase class-V	Aminotran_5	63	52	29	69	57	159	156	50	24	31	6	19	17	27	1.44147	1.40228	0.504864	1.87053	1.62148	3.5402	3.44559
ENSSSCG00000009031	34.8057	47.1754	28.4689	46.3932	46.519	56.7324	19.3194	7.14909	20.4049	15.6703	8.00928	37.7016	14.6682	8.79508	39.9163	16.0569	1.31782	0.000180499	0.00303479	EDNRA	8	81209327	81276853	-	9779	protein_coding	- && Q29010.1 RecName: Full=Endothelin-1 receptor; AltName: Full=Endothelin A receptor; Short=ET-A; Short=ET-AR; Flags: Precursor && PF00001:7 transmembrane receptor (rhodopsin family)	7tm_1	40	46	43	45	43	67	23	6	19	17	6	30	14	10	0.221715	0.300511	0.181349	0.295528	0.296329	0.36139	0.123066
ENSSSCG00000017927	113.119	115.887	143.007	93.8174	96.2835	66.0467	37.7987	32.1709	30.0703	49.7764	33.372	89.2272	28.2886	43.9754	95.137	43.8401	1.1209	0.000180624	0.00303479	BCL6B	12	52426941	52433231	+	4351	protein_coding	- && Q8N143.2 RecName: Full=B-cell CLL/lymphoma 6 member B protein; AltName: Full=Bcl6-associated zinc finger protein; AltName: Full=Zinc finger protein 62 && PF00651:BTB/POZ domain	BTB	130	113	216	91	89	78	45	27	28	54	25	71	27	50	1.61951	1.65915	2.04742	1.34318	1.37848	0.945586	0.541162
ENSSSCG00000023014	127.041	164.088	233.71	147.427	150.375	132.093	60.478	38.1285	66.5843	62.6813	105.455	114.362	64.959	41.3369	145.03	70.501	1.04767	0.00018904	0.00313375	-	12	19270969	19296356	-	4445	protein_coding	- && A5D7B2.2 RecName: Full=CMRF35-like molecule 9; Short=CLM-9; AltName: Full=CD300 antigen-like family member G; AltName: CD_antigen=CD300g; Flags: Precursor && PF07686:Immunoglobulin V-set domain	V-set	146	160	353	143	139	156	72	32	62	68	79	91	62	47	1.78037	2.29956	3.27525	2.06607	2.10739	1.85118	0.847549
ENSSSCG00000005620	128.781	144.603	170.813	78.353	97.3653	71.1272	50.3983	16.6812	68.7322	52.5417	34.7069	59.0659	35.6227	67.7221	105.92	47.8675	1.14219	0.000195462	0.00321675	SH2D3C	1	268237679	268270361	-	8359	protein_coding	- && Q8N5H7.1 RecName: Full=SH2 domain-containing protein 3C; AltName: Full=Novel SH2-containing protein 3; AltName: Full=SH2 domain-containing Eph receptor-binding protein 1; Short=SHEP1 && PF00017:SH2 domain|PF00617:RasGEF domain	SH2	148	141	258	76	90	84	60	14	64	57	26	47	34	77	0.959703	1.07761	1.27294	0.583902	0.725586	0.530054	0.375579
ENSSSCG00000036679	80.9233	97.4274	117.186	54.6409	65.9921	136.327	84.8372	64.3418	23.6267	23.9664	52.0603	431.055	32.4795	51.0115	91.0477	96.9345	1.02095	0.000196116	0.00322362	SORBS2	15	46585599	46795038	-	9991	protein_coding	- && O35413.2 RecName: Full=Sorbin and SH3 domain-containing protein 2; AltName: Full=Arg-binding protein 2; Short=ArgBP2; AltName: Full=Arg/Abl-interacting protein 2; AltName: Full=Neural ArgBP2; Short=nArgBP2; AltName: Full=Sorbin && PF02208:Sorbin homologous domain|PF00018:SH3 domain|PF14604:Variant SH3 domain	SH3_1	93	95	177	53	61	161	101	54	22	26	39	343	31	58	0.504549	0.607451	0.730644	0.340681	0.411454	0.849987	0.528952
ENSSSCG00000021418	63.5204	67.6864	43.6965	95.8793	90.8743	123.626	48.7184	64.3418	35.44	33.1842	12.0139	45.242	27.2409	19.3492	76.2859	33.8303	1.17385	0.000197199	0.00323363	LSS	AEMK02000328.1	519609	554041	+	6210	protein_coding	- && P84466.2 RecName: Full=Lanosterol synthase; AltName: Full=2,3-epoxysqualene--lanosterol cyclase; AltName: Full=Oxidosqualene--lanosterol cyclase; Short=OSC && PF13243:Squalene-hopene cyclase C-terminal domain|PF13249:Squalene-hopene cyclase N-terminal domain	-	73	66	66	93	84	146	58	54	33	36	9	36	26	22	0.637178	0.678968	0.438323	0.961773	0.911567	1.2401	0.488698
ENSSSCG00000006345	96.5858	58.4565	39.062	104.127	75.7286	94.8363	37.7987	25.0218	67.6582	24.8882	30.7022	35.1882	20.9545	25.5057	72.3707	32.8456	1.139	0.000197468	0.00323415	OLFML2B	4	88521893	88560382	+	3520	protein_coding	- && Q68BL8.2 RecName: Full=Olfactomedin-like protein 2B; AltName: Full=Photomedin-2; Flags: Precursor && PF02191:Olfactomedin-like domain	-	111	57	59	101	70	112	45	21	63	27	23	28	20	29	1.70927	1.0345	0.691275	1.84272	1.34016	1.6783	0.668919
ENSSSCG00000036940	93.1053	106.657	109.241	117.529	83.3014	90.6025	48.7184	27.4048	49.4012	50.6981	65.4091	79.1734	23.05	28.1443	92.7365	46.183	1.01428	0.000205217	0.00332382	TCF15	17	34626706	34632388	+	780	protein_coding	- && Q60756.2 RecName: Full=Transcription factor 15; Short=TCF-15; AltName: Full=Meso1; AltName: Full=Paraxis; AltName: Full=Protein bHLH-EC2 && PF00010:Helix-loop-helix DNA-binding domain	HLH	107	104	165	114	77	107	58	23	46	55	49	63	22	32	7.43565	8.51796	8.7243	9.38623	6.65269	7.23577	3.89079
ENSSSCG00000024071	144.444	213.315	175.448	79.3839	101.693	107.538	48.7184	44.0861	54.7709	73.7428	38.7115	67.8629	75.4363	68.6016	124.363	60.4589	1.03701	0.000207041	0.00333884	SCARF1	12	47845602	47860343	-	5227	protein_coding	- && Q14162.3 RecName: Full=Scavenger receptor class F member 1; AltName: Full=Acetyl LDL receptor; AltName: Full=Scavenger receptor expressed by endothelial cells 1; Short=SREC-I; Flags: Precursor && PF11461:Rab interacting lysosomal protein|PF09744:JNK_SAPK-associated protein-1	-	166	208	265	77	94	127	58	37	51	80	29	54	72	78	1.72141	2.54219	2.09091	0.946061	1.21193	1.28158	0.580603
ENSSSCG00000021027	0	0	1.32414	0	1.08184	2.54026	3.35989	5.95757	10.7394	12.905	21.3581	3.77016	7.33408	0.879508	1.18659	8.99197	-2.85687	0.000207471	0.00334182	PGBD5	14	59842304	59935023	+	5609	protein_coding	- && Q8N414.3 RecName: Full=PiggyBac transposable element-derived protein 5 && PF13843:Transposase IS4	-	0	0	2	0	1	3	4	5	10	14	16	3	7	1	0	0	0.0147057	0	0.0120148	0.0282118	0.0373146
ENSSSCG00000033246	68.7413	77.9419	172.138	86.6007	115.757	154.109	210.833	117.96	233.045	251.647	396.459	292.816	212.688	277.925	126.589	254.649	-1.00475	0.000213509	0.00341489	SAYSD1	7	34548435	34555580	-	2019	protein_coding	- && Q9NPB0.1 RecName: Full=SAYSvFN domain-containing protein 1 && PF10260:Uncharacterized conserved domain (SAYSvFN)	-	79	76	260	84	107	182	251	99	217	273	297	233	203	316	2.1209	2.40477	5.31103	2.67192	3.57148	4.75478	6.50491
ENSSSCG00000011557	78.3128	83.0697	48.993	114.437	223.94	365.797	470.384	81.023	45.1055	102.318	20.0232	23.8777	20.9545	29.0238	197.848	46.0465	2.10131	0.000215018	0.00343098	CIDEC	13	66141838	66149703	-	1312	protein_coding	- && Q96AQ7.1 RecName: Full=Cell death activator CIDE-3; AltName: Full=Cell death-inducing DFFA-like effector protein C; AltName: Full=Fat-specific protein FSP27 homolog && PF02017:CIDE-N domain	-	90	81	74	111	207	432	560	68	42	111	15	19	20	33	3.71825	3.9441	2.32616	5.43338	10.6325	17.3678	22.3336
ENSSSCG00000029860	53.9488	68.712	61.5723	30.9288	53.01	21.1688	20.1593	14.2982	25.7746	11.9832	9.34415	33.9315	17.8113	7.03606	44.2143	17.1684	1.37419	0.000219324	0.00348085	EPB41L4A	2	117235472	117502457	+	4005	protein_coding	- && Q9HCS5.2 RecName: Full=Band 4.1-like protein 4A; AltName: Full=Protein NBL4 && PF00373:FERM central domain|PF08736:FERM adjacent (FA)|PF09380:FERM C-terminal PH-like domain|PF09379:FERM N-terminal domain	Band_41	62	67	93	30	49	25	24	12	24	13	7	27	17	8	0.83911	1.06873	0.957683	0.481061	0.824507	0.329255	0.313554
ENSSSCG00000037821	1748.12	1550.63	1771.69	1363.96	1685.5	1426.78	406.546	490.904	654.03	357.652	440.51	1554.56	400.231	431.838	1421.89	618.533	1.20145	0.000228455	0.0035908	RGS5	4	87286953	87344251	+	5383	protein_coding	- && Q864Z2.1 RecName: Full=Regulator of G-protein signaling 5; Short=RGS5 && PF00615:Regulator of G protein signaling domain	RGS	2009	1512	2676	1323	1558	1685	484	412	609	388	330	1237	382	491	20.2295	17.9442	20.5023	15.784	19.5049	16.5109	4.70462
ENSSSCG00000009716	34.8057	31.7921	47.0068	30.9288	40.028	30.4831	21.8393	13.1067	6.44364	20.2793	5.33952	27.6479	19.9068	14.0721	33.8405	15.2566	1.1462	0.000232374	0.00363272	SH3RF1	14	20420618	20559272	+	4429	protein_coding	- && Q5RBR0.1 RecName: Full=E3 ubiquitin-protein ligase SH3RF1; AltName: Full=Plenty of SH3s; Short=Protein POSH; AltName: Full=SH3 domain-containing RING finger protein 1 && PF14604:Variant SH3 domain|PF00018:SH3 domain|PF00097:Zinc finger, C3HC4 type (RING finger)	SH3_1	40	31	71	30	37	36	26	11	6	22	4	22	19	16	0.489535	0.447149	0.661141	0.435007	0.562985	0.428738	0.307165
ENSSSCG00000041187	27.8446	18.4599	14.5655	29.8979	44.3553	23.7091	31.9189	58.3842	32.2182	70.9774	84.0974	50.2688	52.3863	35.1803	27.2502	54.7875	-1.01393	0.000235422	0.00366651	-	10	12537689	12552991	+	3226	lncRNA	- && O00370.1 RecName: Full=LINE-1 retrotransposable element ORF2 protein; Short=ORF2p; Includes: RecName: Full=Reverse transcriptase; Includes: RecName: Full=Endonuclease && -	-	32	18	22	29	41	28	38	49	30	77	63	40	50	40	0.537669	0.356455	0.281255	0.577317	0.856486	0.457814	0.616344
ENSSSCG00000006491	27.8446	20.511	21.8482	26.805	25.9641	67.7402	84.8372	30.9794	13.9612	3.68714	2.66976	12.5672	12.5727	10.5541	39.3643	12.4274	1.67123	0.000236717	0.0036695	PAQR6	4	93803453	93807596	+	1885	protein_coding	- && Q6TCH4.2 RecName: Full=Progestin and adipoQ receptor family member 6; AltName: Full=Progestin and adipoQ receptor family member VI && PF03006:Haemolysin-III related	-	32	20	33	26	24	80	101	26	13	4	2	10	12	12	0.92017	0.677822	0.722011	0.885815	0.858027	2.23859	2.80359
ENSSSCG00000008686	27.8446	27.6899	15.2276	44.3313	47.6008	36.4104	59.638	25.0218	22.5527	18.4357	12.0139	13.8239	8.38181	10.5541	36.9632	15.8263	1.22078	0.000237374	0.0036695	-	8	1054236	1061024	+	4398	protein_coding	- && A0JNN8.2 RecName: Full=Neuropeptide-like protein C4orf48 homolog; Flags: Precursor && PF15161:Neuropeptide-like	-	32	27	23	43	44	43	71	21	21	20	9	11	8	12	0.394388	0.392198	0.215682	0.627905	0.674215	0.515714	0.844709
ENSSSCG00000017562	12.182	3.07666	5.29654	14.4334	11.9002	8.46752	7.55975	2.38303	1.07394	0	5.33952	1.25672	2.09545	1.75902	8.98802	1.98681	2.23808	0.000237479	0.0036695	CACNA1G	12	26844079	26912054	+	7475	protein_coding	- && O43497.3 RecName: Full=Voltage-dependent T-type calcium channel subunit alpha-1G; AltName: Full=Cav3.1c; AltName: Full=NBR13; AltName: Full=Voltage-gated calcium channel subunit alpha Cav3.1 && PF00520:Ion transport protein	Ion_trans	14	3	8	14	11	10	9	2	1	0	4	1	2	2	0.101519	0.0256393	0.0441388	0.120281	0.0991705	0.0705642	0.0629992
ENSSSCG00000001765	15.6626	5.12776	16.5517	9.27864	19.4731	16.0883	18.4794	5.95757	9.66546	1.84357	1.33488	6.28361	1.04773	4.39754	14.3802	4.36148	1.73456	0.000240464	0.0036965	ADAMTS7	7	47929035	47994486	-	5461	protein_coding	- && Q9UKP4.2 RecName: Full=A disintegrin and metalloproteinase with thrombospondin motifs 7; Short=ADAM-TS 7; Short=ADAM-TS7; Short=ADAMTS-7; AltName: Full=COMPase; Flags: Precursor && PF01562:Reprolysin family propeptide|PF00090:Thrombospondin type 1 domain|PF01421:Reprolysin (M12B) family zinc metalloprotease|PF05986:ADAM-TS Spacer 1	TSP_1	18	5	25	9	18	19	22	5	9	2	1	5	1	5	0.178661	0.0584917	0.188803	0.10584	0.222127	0.183517	0.210792
ENSSSCG00000028048	104.417	97.4274	112.552	92.7864	85.4651	84.6752	46.1985	17.8727	52.6231	27.6535	33.372	96.7675	22.0022	28.1443	89.0745	39.7765	1.17134	0.000241058	0.0036965	ARHGEF15	12	53495453	53506352	+	4190	protein_coding	- && O94989.4 RecName: Full=Rho guanine nucleotide exchange factor 15; AltName: Full=Ephexin-5; Short=E5; AltName: Full=Vsm-RhoGEF && PF00621:RhoGEF domain	RhoGEF	120	95	170	90	79	100	55	15	49	30	25	77	21	32	1.55238	1.44846	1.67331	1.37946	1.27061	1.25887	0.686835
ENSSSCG00000026984	74.8323	110.76	89.3791	95.8793	95.2016	86.3687	18.4794	8.3406	26.8485	18.4357	28.0325	84.2003	13.6204	21.1082	81.5572	28.6552	1.51712	0.000244458	0.00373059	DIPK2B	X	40178969	40222542	-	5271	protein_coding	- && Q58CX7.1 RecName: Full=Deleted in autism-related protein 1 homolog; Flags: Precursor && PF12260:Protein-kinase domain of FAM69	-	86	108	135	93	88	102	22	7	25	20	21	67	13	24	0.884372	1.30896	1.05629	1.13311	1.1251	1.02071	0.21839
ENSSSCG00000036223	73.9621	180.497	195.31	96.9103	83.3014	91.4493	70.5577	45.2776	26.8485	43.3239	92.1067	76.66	45.0522	46.6139	113.141	53.6975	1.08438	0.00025005	0.0038074	ACKR1	4	91224091	91225651	-	1146	protein_coding	- && Q9GLX0.2 RecName: Full=Atypical chemokine receptor 1; AltName: Full=Duffy antigen/chemokine receptor; AltName: CD_antigen=CD234 && -	-	85	176	295	94	77	108	84	38	25	47	69	61	43	53	4.02035	9.81126	10.6164	5.26774	4.52801	4.9709	3.83529
ENSSSCG00000003616	100.937	241.005	209.213	155.675	140.639	169.35	49.5584	50.0436	38.6618	67.2903	74.7532	128.186	50.2908	81.7943	152.34	70.1457	1.12078	0.000250418	0.00380848	FAM167B	6	88715794	88717269	+	874	protein_coding	- && Q9BTA0.2 RecName: Full=Protein FAM167B && PF11652:Protein of unknown function (DUF3259)	-	116	235	316	151	130	200	59	42	36	73	56	102	48	93	7.19409	17.1772	14.9114	11.0955	10.0238	12.0702	3.53219
ENSSSCG00000034441	22.6237	13.3322	15.8896	25.774	10.8184	31.3298	15.1195	3.57454	3.22182	11.9832	9.34415	131.956	2.09545	4.39754	19.2696	23.7961	1.53119	0.000250679	0.00380848	MRGPRF	2	4123829	4132938	+	2219	protein_coding	- && Q96AM1.1 RecName: Full=Mas-related G-protein coupled receptor member F; Short=Mas-related gene F protein; AltName: Full=G-protein coupled receptor 140; AltName: Full=G-protein coupled receptor 168 && PF00001:7 transmembrane receptor (rhodopsin family)	7tm_1	26	13	24	25	10	37	18	3	3	13	7	105	2	5	0.635105	0.374268	0.446062	0.723542	0.303699	0.879508	0.424443
ENSSSCG00000038825	26.9744	37.9454	58.262	37.1146	44.3553	34.7168	22.6792	11.9151	22.5527	10.1396	8.00928	28.9046	20.9545	19.3492	37.4354	17.4036	1.10696	0.000251528	0.00381699	-	6	56453731	56592351	+	22666	protein_coding	- && Q8WY07.1 RecName: Full=Cationic amino acid transporter 3; Short=CAT-3; Short=CAT3; AltName: Full=Cationic amino acid transporter y+; AltName: Full=Solute carrier family 7 member 3 && PF13520:Amino acid permease|PF13906:C-terminus of AA_permease|PF00324:Amino acid permease	AA_permease	31	37	88	36	41	41	27	10	21	11	6	23	20	22	0.0741338	0.104285	0.160121	0.102002	0.121902	0.0954123	0.0623294
ENSSSCG00000012126	57.4294	59.482	41.0482	85.5697	95.2016	125.319	170.514	52.4267	45.1055	35.0278	37.3766	54.039	35.6227	50.132	90.6521	44.2472	1.03531	0.000252369	0.00381699	GPM6B	X	10430281	10643429	-	7280	protein_coding	- && Q9JJK1.1 RecName: Full=Neuronal membrane glycoprotein M6-b; Short=M6b; AltName: Full=Rhombencephalic expression protein-29 kDa; Short=Rhombex-29 && PF01275:Myelin proteolipid protein (PLP or lipophilin)	-	66	58	62	83	88	148	203	44	42	38	28	43	34	57	0.491408	0.508971	0.351238	0.732197	0.814615	1.07232	1.45904
ENSSSCG00000015732	3.48057	5.12776	7.28274	2.06192	1.08184	22.0156	17.6394	2.38303	0	1.84357	1.33488	0	0	0	8.38426	0.794497	3.44087	0.000259209	0.00388078	TFCP2L1	15	30072172	30137094	+	7583	protein_coding	- && Q9NZI6.1 RecName: Full=Transcription factor CP2-like protein 1; AltName: Full=CP2-related transcriptional repressor 1; Short=CRTR-1; AltName: Full=Transcription factor LBP-9 && PF04516:CP2 transcription factor	CP2	4	5	11	2	1	26	21	2	0	2	1	0	0	0	0.0285923	0.0421236	0.0598264	0.0169383	0.00888709	0.180854	0.144905
ENSSSCG00000036751	11.3119	14.3577	19.862	36.0836	12.982	29.6363	9.23969	7.14909	9.66546	9.21785	5.33952	6.28361	6.28636	3.51803	19.0676	6.77999	1.48932	0.00025942	0.00388078	PPM1H	5	27299778	27572618	-	6207	protein_coding	- && Q9ULR3.2 RecName: Full=Protein phosphatase 1H && PF00481:Protein phosphatase 2C	PP2C	13	14	30	35	12	35	11	6	9	10	4	5	6	4	0.113525	0.144093	0.199334	0.362132	0.130287	0.297428	0.0927288
ENSSSCG00000009817	11.3119	15.3833	13.9034	16.4954	32.4551	21.1688	4.19986	2.38303	4.29576	6.45249	8.00928	6.28361	5.23863	0	16.4168	4.66611	1.83416	0.000261772	0.00390739	P2RX7	14	31415192	31476472	-	5628	protein_coding	- && Q99572.4 RecName: Full=P2X purinoceptor 7; Short=P2X7; AltName: Full=ATP receptor; AltName: Full=P2Z receptor; AltName: Full=Purinergic receptor && PF00864:ATP P2X receptor	-	13	15	21	16	30	25	5	2	4	7	6	5	5	0	0.125204	0.170268	0.153889	0.182577	0.359226	0.234305	0.0464857
ENSSSCG00000010280	103.547	136.398	144.331	167.016	111.429	110.925	53.7582	35.7454	62.2885	43.3239	57.3998	123.159	32.4795	44.8549	118.201	57.0358	1.05706	0.00026277	0.00391624	VSIR	14	74666624	74693281	-	2745	protein_coding	- && Q9H7M9.3 RecName: Full=V-type immunoglobulin domain-containing suppressor of T-cell activation; AltName: Full=Platelet receptor Gi24; AltName: Full=Stress-induced secreted protein-1; Short=Sisp-1; AltName: Full=V-set domain-containing immunoregulatory receptor; Flags: Precursor && PF07686:Immunoglobulin V-set domain	V-set	119	133	218	162	103	131	64	30	58	47	43	98	31	51	2.34982	3.09532	3.27533	3.79013	2.52869	2.51724	1.21995
ENSSSCG00000039103	442.903	364.071	464.109	905.183	884.943	3226.97	2915.54	650.567	179.348	504.216	65.4091	120.645	69.1499	118.734	1314.82	244.01	2.42974	0.000264948	0.00394186	ADIPOQ	13	124633684	124646648	+	3846	protein_coding	- && Q15848.1 RecName: Full=Adiponectin; AltName: Full=30 kDa adipocyte complement-related protein; AltName: Full=Adipocyte complement-related 30 kDa protein; Short=ACRP30; AltName: Full=Adipocyte, C1q and collagen domain-containing protein; AltName: Full=Adipose most abundant gene transcript 1 protein; Short=apM-1; AltName: Full=Gelatin-binding protein; Flags: Precursor && PF00386:C1q domain|PF0…	Collagen	509	355	701	878	818	3811	3471	546	167	547	49	96	66	135	7.17361	5.89679	7.5171	14.6611	14.3333	52.2667	47.2225
ENSSSCG00000006256	77.4427	73.8397	103.945	53.6099	54.0918	38.1039	34.4389	22.6388	37.5879	29.4971	50.7254	31.418	17.8113	22.8672	62.2102	30.3637	1.04807	0.000266625	0.00395817	SOX17	4	76852230	76857139	-	4335	protein_coding	- && Q9H6I2.1 RecName: Full=Transcription factor SOX-17 && PF12067:Sox C-terminal transactivation domain|PF00505:HMG (high mobility group) box	HMG_box	89	72	157	52	50	45	41	19	35	32	38	25	17	26	1.11283	1.06106	1.49366	0.770363	0.777288	0.547544	0.494879
ENSSSCG00000032607	48.728	46.1498	68.193	35.0527	28.1278	28.7896	17.6394	14.2982	27.9224	17.5139	25.3627	11.3105	8.38181	13.1926	38.9543	16.8546	1.22038	0.000269681	0.00399919	ALPL	6	79588659	79649648	+	3688	protein_coding	- && P09487.2 RecName: Full=Alkaline phosphatase, tissue-nonspecific isozyme; Short=AP-TNAP; Short=TNSALP; AltName: Full=Alkaline phosphatase liver/bone/kidney isozyme; Flags: Precursor && PF00245:Alkaline phosphatase	-	56	45	103	34	26	34	21	12	26	19	19	9	8	15	0.823051	0.779504	1.15183	0.592065	0.475098	0.486277	0.297942
ENSSSCG00000024325	15.6626	3.07666	14.5655	5.1548	32.4551	29.6363	8.39972	9.53212	0	4.60892	1.33488	0	0	0	15.5644	2.21085	2.82855	0.000281953	0.00415858	SGK2	17	46188256	46208801	+	5182	protein_coding	- && Q9HBY8.1 RecName: Full=Serine/threonine-protein kinase Sgk2; AltName: Full=Serum/glucocorticoid-regulated kinase 2 && PF00069:Protein kinase domain	Pkinase	18	3	22	5	30	35	10	8	0	5	1	0	0	0	0.18828	0.0369846	0.175092	0.061966	0.390144	0.356259	0.100973
ENSSSCG00000022318	147.924	191.778	159.558	75.2601	129.82	87.2155	47.8784	58.3842	83.7673	41.4803	52.0603	85.457	33.5272	49.2525	119.919	57.7041	1.0588	0.000285796	0.00419259	ERG	13	202000985	202302577	-	2438	protein_coding	- && P11308.2 RecName: Full=Transcriptional regulator ERG; AltName: Full=Transforming protein ERG && PF02198:Sterile alpha motif (SAM)/Pointed domain|PF00178:Ets-domain	Ets	170	187	241	73	120	103	57	49	78	45	39	68	32	56	3.77959	4.9001	4.07685	1.92296	3.31702	2.22843	1.22333
ENSSSCG00000030626	6.091	7.17886	1.9862	12.3715	18.3912	27.0961	10.9196	7.14909	3.22182	0	0	1.25672	2.09545	0	12.0049	1.96044	2.6454	0.0002918	0.00426234	ALDH1L1	7	53748585	53794706	-	5296	protein_coding	- && Q8R0Y6.1 RecName: Full=Cytosolic 10-formyltetrahydrofolate dehydrogenase; Short=10-FTHFDH; Short=FDH; AltName: Full=Aldehyde dehydrogenase family 1 member L1 && PF00171:Aldehyde dehydrogenase family|PF02911:Formyl transferase, C-terminal domain|PF00551:Formyl transferase	Aldedh	7	7	3	12	17	32	13	6	3	0	0	1	2	0	0.071644	0.0844397	0.0233623	0.145517	0.216323	0.318711	0.12844
ENSSSCG00000009169	27.8446	45.1243	35.7517	32.9907	32.4551	50.8051	18.4794	10.7236	22.5527	19.3575	14.6837	20.1075	11.525	21.1082	34.7787	17.1512	1.01013	0.000294942	0.00430363	SLC39A8	8	118605293	118684039	+	2239	protein_coding	- && Q9C0K1.1 RecName: Full=Zinc transporter ZIP8; AltName: Full=BCG-induced integral membrane protein in monocyte clone 103 protein; AltName: Full=LIV-1 subfamily of ZIP zinc transporter 6; Short=LZT-Hs6; AltName: Full=Solute carrier family 39 member 8; AltName: Full=Zrt- and Irt-like protein 8; Short=ZIP-8 && PF02535:ZIP Zinc transporter	-	32	44	54	32	30	60	22	9	21	21	11	16	11	24	0.774685	1.25544	0.994675	0.917861	0.902959	1.41349	0.514129
ENSSSCG00000036261	8.70143	2.0511	10.5931	2.06192	1.08184	9.31428	15.1195	2.38303	0	0.921785	0	1.25672	0	0	6.98902	0.651648	3.49744	0.000296598	0.00432316	CROCC2	15	139766983	139802946	+	4701	protein_coding	- && H7BZ55.3 PUTATIVE PSEUDOGENE: RecName: Full=Putative ciliary rootlet coiled-coil protein 2 && PF15035:Ciliary rootlet component, centrosome cohesion	-	10	2	16	2	1	11	18	2	0	1	0	1	0	0	0.115303	0.0271792	0.140369	0.0273225	0.0143354	0.123424	0.200349
ENSSSCG00000009457	63.5204	47.1754	91.3653	35.0527	29.2096	27.0961	13.4396	5.95757	24.7006	18.4357	17.3534	5.02688	16.7636	21.9877	43.837	15.7465	1.47062	0.000298275	0.00434297	DACH1	11	43764270	44188352	-	10011	protein_coding	- && Q9UI36.3 RecName: Full=Dachshund homolog 1; Short=Dach1 && PF02437:SKI/SNO/DAC family	-	73	46	138	34	27	32	16	5	23	20	13	4	16	25	0.395253	0.293547	0.568517	0.218113	0.181755	0.168604	0.083627
ENSSSCG00000003471	58.2996	83.0697	109.903	70.1053	58.4192	44.0311	39.4787	19.0642	23.6267	20.2793	25.3627	64.0928	18.8591	42.2164	66.1867	30.5002	1.12344	0.00029973	0.0043539	EPHA2	6	75251467	75279314	-	4008	protein_coding	- && P29317.2 RecName: Full=Ephrin type-A receptor 2; AltName: Full=Epithelial cell kinase; AltName: Full=Tyrosine-protein kinase receptor ECK; Flags: Precursor && PF00536:SAM domain (Sterile alpha motif)|PF07714:Protein tyrosine kinase|PF01404:Ephrin receptor ligand binding domain|PF00041:Fibronectin type III domain|PF14575:Ephrin type-A receptor 2 transmembrane domain	Pkinase_Tyr	67	81	166	68	54	52	47	16	22	22	19	51	18	48	0.906101	1.29108	1.70813	1.08959	0.90796	0.684339	0.613584
ENSSSCG00000005403	40.8967	34.8688	38.3999	38.1455	64.9102	68.5869	21.8393	33.3624	31.1443	19.3575	13.3488	17.5941	14.6682	14.9516	43.9496	20.6324	1.09032	0.000304967	0.00441216	SMC2	1	245410146	245484780	+	13039	protein_coding	- && O95347.2 RecName: Full=Structural maintenance of chromosomes protein 2; Short=SMC protein 2; Short=SMC-2; AltName: Full=Chromosome-associated protein E; Short=hCAP-E; AltName: Full=XCAP-E homolog && PF02463:RecF/RecN/SMC N terminal domain|PF06470:SMC proteins Flexible Hinge Domain	SMC_N	47	34	58	37	60	81	26	28	29	21	10	14	14	17	0.195381	0.166583	0.183453	0.182238	0.310104	0.32767	0.104336
ENSSSCG00000048349	20.8834	20.511	21.8482	6.18576	20.5549	16.935	20.1593	30.9794	22.5527	40.5585	46.7208	22.621	45.0522	47.4934	18.154	36.5683	-1.00657	0.000312959	0.00449915	-	5	8969286	8981848	-	9861	lncRNA	- && - && -	-	24	20	33	6	19	20	24	26	21	44	35	18	43	54	0.131923	0.12957	0.138018	0.0390761	0.129847	0.10698	0.127349
ENSSSCG00000023956	46.1176	50.252	76.1378	50.5171	50.8463	40.6441	39.4787	17.8727	25.7746	23.9664	10.679	51.5256	29.3363	18.4697	50.5705	25.3749	1.00207	0.000320485	0.00457841	NEDD9	7	7807044	8093553	-	5878	protein_coding	- && Q14511.1 RecName: Full=Enhancer of filamentation 1; Short=hEF1; AltName: Full=CRK-associated substrate-related protein; Short=CAS-L; Short=CasL; AltName: Full=Cas scaffolding protein family member 2; AltName: Full=Neural precursor cell expressed developmentally down-regulated protein 9; Short=NEDD-9; AltName: Full=Renal carcinoma antigen NY-REN-12; AltName: Full=p105; Contains: RecName: Full…	-	53	49	115	49	47	48	47	15	24	26	8	41	28	21	0.488738	0.532553	0.806881	0.535362	0.538852	0.430732	0.418381
ENSSSCG00000011630	19.1431	7.17886	28.4689	14.4334	34.6188	65.1999	85.6772	27.4048	5.3697	4.60892	8.00928	8.79705	6.28636	12.3131	36.3886	10.3985	1.81771	0.00032151	0.00458824	ACKR4	13	73772392	73777805	+	1842	protein_coding	- && P35350.1 RecName: Full=Atypical chemokine receptor 4; AltName: Full=C-C chemokine receptor type 11; Short=C-C CKR-11; Short=CC-CKR-11; Short=CCR-11; AltName: Full=CC chemokine receptor-like 1; AltName: Full=Protein PPR1; AltName: Full=Putative gustatory receptor type B && PF00001:7 transmembrane receptor (rhodopsin family)	7tm_1	22	7	43	14	32	77	102	23	5	5	6	7	6	14	0.647385	0.242776	0.962765	0.488112	1.17074	2.20494	2.89744
ENSSSCG00000032380	87.8844	125.117	72.8274	45.3623	55.1737	39.7974	126.836	92.9382	162.165	166.843	185.548	267.682	118.393	126.649	78.9998	160.031	-1.01632	0.000322011	0.00458957	C1orf53	10	20732776	20737956	+	508	protein_coding	- && Q5VUE5.1 RecName: Full=Uncharacterized protein C1orf53 && -	-	101	122	110	44	51	47	151	78	151	181	139	213	113	144	10.7767	15.3424	8.93039	5.5625	6.76562	4.88011	15.5531
ENSSSCG00000002818	40.0266	39.9965	42.3723	28.8669	46.519	28.7896	16.7994	14.2982	20.4049	19.3575	14.6837	22.621	19.9068	7.91557	34.7672	17.0268	1.0352	0.000326357	0.00462836	PLLP	6	19211761	19241228	-	6609	protein_coding	- && A6H7B0.1 RecName: Full=Plasmolipin; AltName: Full=Plasma membrane proteolipid && PF11527:The ARF-like 2 binding protein BART	-	46	39	64	28	43	34	20	12	19	21	11	18	19	9	0.377269	0.376986	0.399379	0.272084	0.438464	0.271356	0.158343
ENSSSCG00000036314	11.3119	11.2811	14.5655	25.774	18.3912	19.4753	10.0797	5.95757	4.29576	5.53071	5.33952	7.54033	9.42953	5.27705	15.8398	6.19578	1.3502	0.000330008	0.00466125	HHEX	14	104194343	104200221	+	1808	protein_coding	- && Q03014.1 RecName: Full=Hematopoietically-expressed homeobox protein HHEX; Short=Homeobox protein HEX; AltName: Full=Homeobox protein PRH && PF00046:Homeobox domain	Homeobox	13	11	22	25	17	23	12	5	4	6	4	6	9	6	0.389739	0.388679	0.501841	0.88802	0.633653	0.671004	0.347286
ENSSSCG00000034739	29.5848	10.2555	33.7655	14.4334	15.1457	11.8545	8.39972	4.76606	10.7394	4.60892	6.6744	7.54033	5.23863	1.75902	17.6342	5.90382	1.61292	0.000336883	0.00472363	-	9	109740510	109809922	-	5085	protein_coding	- && Q9CPW0.2 RecName: Full=Contactin-associated protein-like 2; AltName: Full=Cell recognition molecule Caspr2; Flags: Precursor && -	-	34	10	51	14	14	14	10	4	10	5	5	6	5	2	0.362424	0.125634	0.413638	0.176815	0.18554	0.145222	0.102899
ENSSSCG00000044549	16.5327	2.0511	13.2414	1.03096	4.32735	3.38701	5.03983	4.76606	6.44364	9.21785	24.0278	121.902	214.784	24.6262	6.51576	57.9668	-3.14105	0.000340814	0.00476406	-	9	106295205	106300848	+	3549	lncRNA	- && - && -	-	19	2	20	1	4	4	6	4	6	10	18	97	205	28	0.290186	0.0360015	0.232416	0.0180957	0.0759547	0.0594497	0.0884605
ENSSSCG00000017068	55.6891	49.2265	45.0206	29.8979	21.6367	23.7091	40.3187	11.9151	27.9224	22.1228	25.3627	8.79705	13.6204	14.9516	37.9284	17.8132	1.09319	0.000347399	0.00483136	FAXDC2	16	68359307	68389965	+	2815	protein_coding	- && Q9GKT2.1 RecName: Full=Fatty acid hydroxylase domain-containing protein 2 && PF04116:Fatty acid hydroxylase superfamily	-	64	48	68	29	20	28	48	10	26	24	19	7	13	17	1.23234	1.08933	0.996258	0.661608	0.478798	0.524657	0.892209
ENSSSCG00000041248	6.96114	6.15331	10.5931	10.3096	11.9002	22.0156	26.0391	5.95757	2.14788	2.76535	1.33488	8.79705	3.14318	3.51803	13.4246	3.95199	1.79011	0.000352287	0.00486955	-	2	85945623	85957477	-	4128	protein_coding	- && Q96IU2.1 RecName: Full=Zinc finger BED domain-containing protein 3; AltName: Full=Axin-interacting protein && PF02892:BED zinc finger	zf-BED	8	6	16	10	11	26	31	5	2	3	1	7	3	4	0.105046	0.0928556	0.159853	0.155576	0.179578	0.332223	0.39294
ENSSSCG00000041370	17.4029	12.3066	3.97241	8.24768	14.0639	16.935	11.7596	1.19151	7.51758	4.60892	4.00464	3.77016	1.04773	0	12.0983	3.16294	1.94881	0.000357799	0.00492533	-	9	13040619	13066420	-	6241	lncRNA	- && Q6N022.2 RecName: Full=Teneurin-4; Short=Ten-4; AltName: Full=Protein Odd Oz/ten-m homolog 4; AltName: Full=Tenascin-M4; Short=Ten-m4; AltName: Full=Teneurin transmembrane protein 4 && PF15636:GHH signature containing HNH/Endo VII superfamily nuclease toxin	-	20	12	6	8	13	20	14	1	7	5	3	3	1	0	0.173702	0.122835	0.0396496	0.0823222	0.140375	0.169033	0.117376
ENSSSCG00000031694	5.22086	26.6644	9.26895	8.24768	11.9002	16.935	4.19986	2.38303	5.3697	1.84357	5.33952	3.77016	1.04773	0.879508	11.7767	2.9476	2.03635	0.000358127	0.00492533	DIRAS2	14	1964848	1987892	-	4255	protein_coding	- && Q5PR73.1 RecName: Full=GTP-binding protein Di-Ras2; AltName: Full=Distinct subgroup of the Ras family member 2; Flags: Precursor && PF00071:Ras family	Ras	6	26	14	8	11	20	5	2	5	2	4	3	1	1	0.076433	0.390365	0.135697	0.120746	0.174218	0.247928	0.0614857
ENSSSCG00000016668	14.7924	34.8688	33.1034	34.0217	21.6367	19.4753	18.4794	19.0642	11.8133	8.29606	4.00464	11.3105	13.6204	9.67459	25.1968	11.112	1.17923	0.00035945	0.00493855	PDE1C	18	40820644	41409087	+	8193	protein_coding	- && Q14123.1 RecName: Full=Calcium/calmodulin-dependent 3',5'-cyclic nucleotide phosphodiesterase 1C; Short=Cam-PDE 1C; AltName: Full=hCam-3 && PF08499:3'5'-cyclic nucleotide phosphodiesterase N-terminal|PF00233:3'5'-cyclic nucleotide phosphodiesterase	-	17	34	50	33	20	23	22	16	11	9	3	9	13	11	0.11247	0.265114	0.251691	0.258674	0.164508	0.148075	0.140502
ENSSSCG00000000917	19.1431	8.20442	2.64827	16.4954	21.6367	16.935	93.2369	9.53212	5.3697	5.53071	2.66976	5.02688	9.42953	4.39754	25.4714	5.99375	2.08616	0.000362407	0.00496917	KERA	5	91796324	91802475	+	2174	protein_coding	- && O62702.2 RecName: Full=Keratocan; Short=KTN; AltName: Full=Corneal keratan sulfate proteoglycan 37A core protein; AltName: Full=Keratan sulfate proteoglycan keratocan; Short=KSPG keratocan; Flags: Precursor && PF13855:Leucine rich repeat|PF01462:Leucine rich repeat N-terminal domain	-	22	8	4	16	20	20	111	8	5	6	2	4	9	5	0.54852	0.235086	0.0758826	0.472652	0.619971	0.48525	2.67157
ENSSSCG00000024293	14.7924	12.3066	11.9172	5.1548	15.1457	7.62077	9.23969	4.76606	4.29576	3.68714	4.00464	3.77016	3.14318	0.879508	10.8825	3.50664	1.66431	0.000365271	0.00499839	TMEM178A	3	100613879	100669651	-	1658	protein_coding	- && Q9CZ16.3 RecName: Full=Transmembrane protein 178A; Flags: Precursor && PF13903:PMP-22/EMP/MP20/Claudin tight junction	-	17	12	18	5	14	9	11	4	4	4	3	3	3	1	0.555768	0.462374	0.447744	0.193672	0.569042	0.286321	0.347146
ENSSSCG00000038178	26.9744	29.741	50.3171	14.4334	40.028	34.7168	30.239	8.3406	11.8133	28.5753	8.00928	17.5941	14.6682	8.79508	32.35	13.9708	1.20462	0.000368764	0.00502379	FUT10	AEMK02000697.1	4320	116314	-	4952	protein_coding	- && Q6A198.1 RecName: Full=Alpha-(1,3)-fucosyltransferase 10; AltName: Full=Fucosyltransferase X; Short=Fuc-TX; Short=FucT-X; AltName: Full=Galactoside 3-L-fucosyltransferase 10; Short=Fucosyltransferase 10 && PF00852:Glycosyltransferase family 10 (fucosyltransferase) C-term|PF17039:Fucosyltransferase, N-terminal	-	31	29	76	14	37	41	36	7	11	31	6	14	14	10	0.339321	0.374123	0.632957	0.181563	0.503526	0.436716	0.380387
ENSSSCG00000037791	92.2351	60.5076	47.0068	71.1363	69.2376	182.052	152.035	39.32	38.6618	41.4803	22.6929	92.9974	22.0022	16.7107	96.3157	39.1236	1.30641	0.000369315	0.00502379	-	16	79399139	79420317	-	4521	protein_coding	- && Q969F2.1 RecName: Full=Protein naked cuticle homolog 2; Short=Naked-2; Short=hNkd2 && -	-	106	59	71	69	64	215	181	33	36	45	17	74	21	19	1.27087	0.833709	0.647687	0.980157	0.953995	2.50842	2.09483
ENSSSCG00000037487	409.837	423.553	524.358	406.198	490.072	912.799	1218.8	301.453	196.531	235.977	104.121	498.918	102.677	77.3967	626.517	216.725	1.53249	0.000372044	0.00503876	-	12	20013618	20024890	-	3981	protein_coding	- && Q9TTK6.3 RecName: Full=Membrane primary amine oxidase; AltName: Full=Copper amine oxidase; AltName: Full=Semicarbazide-sensitive amine oxidase; Short=SSAO; AltName: Full=Vascular adhesion protein 1; Short=VAP-1 && PF02727:Copper amine oxidase, N2 domain|PF02728:Copper amine oxidase, N3 domain|PF01179:Copper amine oxidase, enzyme domain	-	471	413	792	394	453	1078	1451	253	183	256	78	397	98	88	6.41296	6.62757	8.20492	6.35602	7.66844	14.2831	19.0712
ENSSSCG00000035243	9.57157	21.5366	13.2414	18.5573	10.8184	17.7818	5.8798	3.57454	3.22182	1.84357	2.66976	11.3105	1.04773	6.15656	13.9124	4.26064	1.72108	0.000378296	0.00509989	RAB27B	1	104241571	104417105	+	5595	protein_coding	- && O00194.4 RecName: Full=Ras-related protein Rab-27B; AltName: Full=C25KG && PF00071:Ras family	Ras	11	21	20	18	10	21	7	3	3	2	2	9	1	7	0.106567	0.239782	0.147425	0.206611	0.120448	0.197977	0.0654639
ENSSSCG00000008842	11.3119	12.3066	12.5793	10.3096	12.982	12.7013	10.9196	5.95757	7.51758	2.76535	6.6744	3.77016	2.09545	0	11.8729	4.1115	1.5881	0.000382262	0.00512577	KIT	8	41402043	41493735	+	5220	protein_coding	- && Q2HWD6.1 RecName: Full=Mast/stem cell growth factor receptor Kit; Short=SCFR; AltName: Full=Proto-oncogene c-Kit; AltName: Full=Tyrosine-protein kinase Kit; AltName: CD_antigen=CD117; Flags: Precursor && PF00047:Immunoglobulin domain|PF07714:Protein tyrosine kinase	Pkinase_Tyr	13	12	19	10	12	15	13	5	7	3	5	3	2	0	0.13499	0.146861	0.150115	0.12303	0.154921	0.151571	0.13031
ENSSSCG00000035224	33.9356	57.4309	118.51	116.499	25.9641	85.522	44.5185	23.8303	37.5879	21.201	20.0232	45.242	7.33408	35.1803	68.9114	27.1998	1.34464	0.000387311	0.00518048	-	12	25426124	25454659	+	1944	protein_coding	- && Q9P2A4.2 RecName: Full=ABI gene family member 3; AltName: Full=New molecule including SH3; Short=Nesh && PF14604:Variant SH3 domain|PF07815:Abl-interactor HHR	-	39	56	179	113	24	101	53	20	35	23	15	36	7	40	1.08742	1.8403	3.7975	3.73304	0.831986	2.74044	1.42654
ENSSSCG00000016885	98.3261	147.679	176.772	93.8174	116.838	118.545	47.8784	15.4897	41.8837	30.4189	30.7022	106.821	51.3386	70.3606	114.265	49.5736	1.20562	0.000391467	0.00520586	ITGA1	16	32130235	32304592	+	5182	protein_coding	- && P56199.2 RecName: Full=Integrin alpha-1; AltName: Full=CD49 antigen-like family member A; AltName: Full=Laminin and collagen receptor; AltName: Full=VLA-1; AltName: CD_antigen=CD49a; Flags: Precursor && PF00092:von Willebrand factor type A domain|PF01839:FG-GAP repeat|PF08441:Integrin alpha	VWA	113	144	267	91	108	140	57	13	39	33	23	85	49	80	1.18198	1.77526	2.12498	1.12778	1.40452	1.42504	0.575548
ENSSSCG00000012484	20.0133	20.511	27.1448	36.0836	29.2096	16.935	17.6394	5.95757	8.59152	9.21785	6.6744	17.5941	18.8591	6.15656	23.9338	10.4359	1.19879	0.000394241	0.00522604	SYTL4	X	82367549	82437404	-	5103	protein_coding	- && Q96C24.2 RecName: Full=Synaptotagmin-like protein 4; AltName: Full=Exophilin-2; AltName: Full=Granuphilin && PF02318:FYVE-type zinc finger|PF00168:C2 domain	C2	23	20	41	35	27	20	21	5	8	10	5	14	18	7	0.244305	0.250381	0.33136	0.440477	0.356565	0.206728	0.215327
ENSSSCG00000013377	38.2863	32.8177	35.0896	21.6502	49.7645	31.3298	26.0391	132.258	57.9928	46.0892	82.7625	76.66	38.7659	40.4574	33.5682	67.8551	-1.00929	0.000404972	0.0053279	USH1C	2	41593802	41647411	+	5740	protein_coding	- && Q3MHQ0.1 RecName: Full=Harmonin; AltName: Full=Usher syndrome type-1C protein homolog && PF00595:PDZ domain (Also known as DHR or GLGF)	PDZ	44	32	53	21	46	37	31	111	54	50	62	61	37	46	0.415499	0.356152	0.380807	0.234957	0.540066	0.340005	0.282588
ENSSSCG00000032383	68.7413	48.2009	70.1792	10.3096	35.7006	71.1272	26.8791	1.19151	11.8133	27.6535	14.6837	299.1	9.42953	3.51803	47.3054	52.4842	1.73915	0.000408086	0.0053503	-	2	150561304	150578201	+	3248	protein_coding	- && - && -	-	79	47	106	10	33	84	32	1	11	30	11	238	9	4	1.31838	0.92444	1.34596	0.197727	0.684698	1.36414	0.515511
ENSSSCG00000015880	96.5858	110.76	107.255	54.6409	56.2555	49.1116	41.1586	23.8303	47.2534	46.0892	29.3673	57.8092	19.9068	23.7467	73.681	35.429	1.06039	0.000413257	0.00539136	TANC1	15	65920219	66203512	+	8987	protein_coding	- && Q9C0D5.3 RecName: Full=Protein TANC1; AltName: Full=Tetratricopeptide repeat, ankyrin repeat and coiled-coil domain-containing protein 1 && PF12796:Ankyrin repeats (3 copies)|PF13414:TPR repeat|PF04564:U-box domain	U-box	111	108	162	53	52	58	49	20	44	50	22	46	19	27	0.66948	0.767725	0.743433	0.378741	0.389933	0.340415	0.285289
ENSSSCG00000023630	41.7668	54.3543	103.283	54.6409	36.7825	51.6519	20.9993	16.6812	21.4788	17.5139	30.7022	31.418	18.8591	33.4213	51.9255	24.2964	1.10456	0.000418506	0.00543262	CPM	5	33151388	33264317	-	3092	protein_coding	- && P14384.2 RecName: Full=Carboxypeptidase M; Short=CPM; Flags: Precursor && PF00246:Zinc carboxypeptidase|PF13620:Carboxypeptidase regulatory-like domain	-	48	53	156	53	34	61	25	14	20	19	23	25	18	38	0.841456	1.09505	2.08078	1.10082	0.741038	1.0406	0.423062
ENSSSCG00000031155	26.1043	47.1754	45.0206	52.579	21.6367	36.4104	21.8393	10.7236	23.6267	9.21785	9.34415	30.1613	12.5727	17.5902	35.8237	16.1766	1.15139	0.000421944	0.00547203	RASD2	AEMK02000361.1	2087306	2100584	+	6036	protein_coding	- && Q96D21.1 RecName: Full=GTP-binding protein Rhes; AltName: Full=Ras homolog enriched in striatum; AltName: Full=Tumor endothelial marker 2; Flags: Precursor && PF00071:Ras family	Ras	30	46	68	51	20	43	26	9	22	10	7	24	12	20	0.269402	0.486861	0.464623	0.542628	0.223296	0.375764	0.225387
ENSSSCG00000006245	30.455	29.741	36.4137	27.8359	30.2914	84.6752	154.555	46.4691	16.1091	23.9664	5.33952	5.02688	3.14318	5.27705	56.281	15.0473	1.90554	0.000423035	0.00547577	SDR16C5	4	75586235	75598989	+	1626	protein_coding	- && Q8N3Y7.2 RecName: Full=Epidermal retinol dehydrogenase 2; Short=EPHD-2; Short=RDH-E2; AltName: Full=Retinal short-chain dehydrogenase reductase 2; Short=retSDR2; AltName: Full=Short-chain dehydrogenase/reductase family 16C member 5 && PF00106:short chain dehydrogenase	adh_short	35	29	55	27	28	100	184	39	15	26	4	4	3	6	1.16675	1.13939	1.39503	1.06641	1.16048	3.24396	5.92108
ENSSSCG00000048443	30.455	42.0476	41.7103	67.0124	53.01	14.3948	23.5192	15.4897	26.8485	11.0614	9.34415	22.621	19.9068	6.15656	38.8785	15.9183	1.28989	0.00042479	0.00549193	APLN	X	106236748	106246378	-	2995	protein_coding	- && Q9TUI9.1 RecName: Full=Apelin; AltName: Full=APJ endogenous ligand; Contains: RecName: Full=Apelin-36; Contains: RecName: Full=Apelin-31; Contains: RecName: Full=Apelin-28; Contains: RecName: Full=Apelin-13; Flags: Precursor && PF15360:APJ endogenous ligand	-	35	41	63	65	49	17	28	13	25	12	7	18	19	7	0.633433	0.874548	0.867531	1.39379	1.10255	0.299397	0.489176
ENSSSCG00000036155	67.001	69.7375	90.0412	49.4861	59.501	66.8934	49.5584	15.4897	23.6267	26.7318	26.6976	76.66	32.4795	16.7107	64.6027	31.1994	1.06416	0.000432848	0.00558162	-	8	99148489	99310519	-	15804	pseudogene	- && Q6V0I7.2 RecName: Full=Protocadherin Fat 4; Short=hFat4; AltName: Full=Cadherin family member 14; AltName: Full=FAT tumor suppressor homolog 4; AltName: Full=Fat-like cadherin protein FAT-J; Flags: Precursor && PF07645:Calcium-binding EGF domain|PF00028:Cadherin domain|PF02210:Laminin G domain	Cadherin	77	68	136	48	55	79	59	13	22	29	20	61	31	19	0.264091	0.274877	0.354906	0.195054	0.234529	0.263667	0.195339
ENSSSCG00000015753	27.8446	18.4599	32.4413	13.4025	30.2914	16.935	8.39972	5.95757	10.7394	2.76535	4.00464	7.54033	9.42953	14.0721	21.1106	7.78699	1.42468	0.000453114	0.0057996	ANGPT2	15	37544707	37599041	-	6444	protein_coding	- && Q9BDY7.1 RecName: Full=Angiopoietin-2; Short=ANG-2; Flags: Precursor && PF00147:Fibrinogen beta and gamma chains, C-terminal globular domain	Fibrinogen_C	32	18	49	13	28	20	10	5	10	3	3	6	9	16	0.269168	0.178449	0.313604	0.129559	0.292822	0.163708	0.0811986
ENSSSCG00000001078	18.273	7.17886	13.2414	21.6502	34.6188	25.4026	16.7994	5.95757	7.51758	3.68714	13.3488	7.54033	8.38181	7.91557	19.5949	7.76411	1.34791	0.000462922	0.00586411	MBOAT1	7	15532747	15643692	-	6358	protein_coding	- && Q6ZNC8.1 RecName: Full=Lysophospholipid acyltransferase 1; Short=LPLAT 1; AltName: Full=1-acylglycerophosphoserine O-acyltransferase; AltName: Full=Lysophosphatidylserine acyltransferase; Short=LPSAT; Short=Lyso-PS acyltransferase; AltName: Full=Membrane-bound O-acyltransferase domain-containing protein 1; Short=O-acyltransferase domain-containing protein 1 && PF03062:MBOAT, membrane-bound O…	MBOAT	21	7	20	21	32	30	20	5	7	4	10	6	8	9	0.179031	0.0703354	0.129733	0.212119	0.33918	0.248884	0.164594
ENSSSCG00000037318	21.7536	14.3577	14.5655	26.805	17.3094	44.8779	63.8379	17.8727	1.07394	14.7486	13.3488	8.79705	2.09545	3.51803	29.0724	8.77922	1.74418	0.000489545	0.00611057	TRABD2B	6	163624060	163837868	+	6678	protein_coding	- && A6NFA1.2 RecName: Full=Metalloprotease TIKI2; AltName: Full=Heart, kidney and adipose-enriched transmembrane protein homolog; AltName: Full=TRAB domain-containing protein 2B; Flags: Precursor && PF01963:TraB family	-	25	14	22	26	16	53	76	15	1	16	10	7	2	4	0.202919	0.13393	0.135868	0.250039	0.161464	0.418625	0.595485
ENSSSCG00000017472	206.224	264.592	261.517	479.397	315.896	480.109	655.178	269.282	139.612	186.2	97.4462	351.882	101.629	129.288	380.416	182.191	1.06335	0.000496999	0.00619229	IGFBP4	12	21961645	21980211	-	4153	protein_coding	- && P24854.2 RecName: Full=Insulin-like growth factor-binding protein 4; Short=IBP-4; Short=IGF-binding protein 4; Short=IGFBP-4; Flags: Precursor && PF00086:Thyroglobulin type-1 repeat|PF00219:Insulin-like growth factor binding protein	-	237	258	395	465	292	567	780	226	130	202	73	280	97	147	3.09326	3.96876	3.92262	7.19071	4.73829	7.2014	9.82735
ENSSSCG00000010992	89.6247	45.1243	67.5309	84.5387	53.01	124.473	199.073	89.3636	49.4012	40.5585	24.0278	31.418	18.8591	25.5057	94.7678	39.8763	1.25267	0.000497502	0.0061929	-	10	33099169	33116155	+	6529	protein_coding	- && O14520.1 RecName: Full=Aquaporin-7; Short=AQP-7; AltName: Full=Aquaglyceroporin-7; AltName: Full=Aquaporin adipose; Short=AQPap; AltName: Full=Aquaporin-7-like && PF00230:Major intrinsic protein	-	103	44	102	82	49	147	237	75	46	44	18	25	18	29	0.855106	0.430529	0.64431	0.806581	0.505767	1.18759	1.89935
ENSSSCG00000023527	20.0133	16.4088	29.793	27.8359	18.3912	24.5558	12.5996	4.76606	16.1091	9.21785	12.0139	3.77016	5.23863	12.3131	21.3711	9.06126	1.23009	0.000502874	0.00625041	NRROS	13	133470643	133496264	-	2761	protein_coding	- && Q3ZBI5.1 RecName: Full=Negative regulator of reactive oxygen species; AltName: Full=Leucine-rich repeat-containing protein 33; Flags: Precursor && PF13855:Leucine rich repeat	-	23	16	45	27	17	29	15	4	15	10	9	3	5	14	0.451534	0.370212	0.672183	0.628027	0.414938	0.554022	0.284269
ENSSSCG00000012362	47.8578	49.2265	43.6965	38.1455	46.519	36.4104	14.2795	21.4473	15.0352	19.3575	12.0139	36.4449	10.4773	15.8311	39.4479	18.6582	1.08594	0.000507111	0.00628956	-	X	50159917	50618100	-	11599	protein_coding	- && Q58DL7.1 RecName: Full=Rho guanine nucleotide exchange factor 9; AltName: Full=Collybistin; AltName: Full=Rac/Cdc42 guanine nucleotide exchange factor 9 && PF00621:RhoGEF domain|PF00169:PH domain|PF00018:SH3 domain	RhoGEF	55	48	66	37	43	43	17	18	14	21	9	29	10	18	0.257023	0.264373	0.234674	0.204862	0.249832	0.195544	0.0766889
ENSSSCG00000035849	49.5981	30.7666	40.3861	21.6502	44.3553	49.9584	30.239	16.6812	6.44364	11.0614	17.3534	42.7285	13.6204	7.91557	38.1362	16.5435	1.23203	0.000537804	0.00656873	PTPRF	6	167656680	167743721	-	9240	protein_coding	- && A7MBJ4.1 RecName: Full=Receptor-type tyrosine-protein phosphatase F; Flags: Precursor && PF00102:Protein-tyrosine phosphatase|PF00041:Fibronectin type III domain|PF07679:Immunoglobulin I-set domain	Y_phosphatase	57	30	61	21	41	59	36	14	6	12	13	34	13	9	0.334374	0.207418	0.27227	0.145958	0.299029	0.336803	0.203861
ENSSSCG00000030921	192.302	241.005	178.758	265.988	265.05	211.688	101.637	102.47	134.243	78.3517	80.0928	209.872	64.959	34.3008	208.061	100.613	1.05122	0.000542738	0.00661123	APOA1	9	44216393	44218978	-	1301	protein_coding	- && P18648.4 RecName: Full=Apolipoprotein A-I; Short=Apo-AI; Short=ApoA-I; AltName: Full=Apolipoprotein A1; Contains: RecName: Full=Proapolipoprotein A-I; Short=ProapoA-I; Contains: RecName: Full=Truncated apolipoprotein A-I; Flags: Precursor && PF01442:Apolipoprotein A1/A4/E domain	-	221	235	270	258	245	250	121	86	125	85	60	167	62	39	9.20756	11.5395	8.5591	12.7357	12.6908	10.1358	4.86645
ENSSSCG00000008745	29.5848	22.5621	21.1862	17.5263	10.8184	11.8545	8.39972	1.19151	17.183	0.921785	1.33488	6.28361	4.1909	1.75902	17.4189	4.69496	1.89798	0.000552194	0.00670248	PROM1	8	11215659	11317312	-	4804	protein_coding	- && O43490.1 RecName: Full=Prominin-1; AltName: Full=Antigen AC133; AltName: Full=Prominin-like protein 1; AltName: CD_antigen=CD133; Flags: Precursor && PF05478:Prominin	Prominin	34	22	32	17	10	14	10	1	16	1	1	5	4	2	0.383624	0.292561	0.274719	0.227262	0.140281	0.153717	0.108918
ENSSSCG00000036914	6.96114	8.20442	6.62068	2.06192	1.08184	4.23376	7.55975	14.2982	10.7394	13.8268	32.0371	8.79705	14.6682	11.4336	5.24621	15.1143	-1.48765	0.0005546	0.00670781	C9orf116	AEMK02000682.1	1915765	1921176	+	1857	protein_coding	- && Q32P67.1 RecName: Full=UPF0691 protein C9orf116 homolog && PF14892:Domain of unknown function (DUF4490)	-	8	8	10	2	1	5	9	12	10	15	24	7	14	13	0.233511	0.275217	0.22209	0.069167	0.0362902	0.142021	0.253591
ENSSSCG00000012844	20.8834	21.5366	28.4689	24.743	25.9641	54.1922	41.9986	15.4897	15.0352	16.5921	13.3488	21.3643	16.7636	9.67459	31.1124	15.4669	1.02253	0.000561363	0.00677159	SLC25A22	2	491299	498769	-	2786	protein_coding	- && Q08DK4.1 RecName: Full=Mitochondrial glutamate carrier 1; Short=GC-1; AltName: Full=Glutamate/H(+) symporter 1; AltName: Full=Solute carrier family 25 member 22 && PF00153:Mitochondrial carrier protein	Mito_carr	24	21	43	24	24	64	50	13	14	18	10	17	16	11	0.466938	0.481543	0.636545	0.553237	0.580538	1.2117	0.939059
ENSSSCG00000032591	67.001	130.245	82.0964	106.189	81.1378	88.909	29.399	23.8303	20.4049	36.8714	26.6976	96.7675	22.0022	22.8672	83.5682	35.6344	1.23522	0.000565112	0.00679894	-	2	156366	159320	-	1027	protein_coding	- && Q01628.2 RecName: Full=Interferon-induced transmembrane protein 3; AltName: Full=Dispanin subfamily A member 2b; Short=DSPA2b; AltName: Full=Interferon-inducible protein 1-8U && PF04505:Interferon-induced transmembrane protein	-	77	127	124	103	75	105	35	20	19	40	20	77	21	26	4.06396	7.90005	4.97958	6.44092	4.92143	5.3928	1.78321
ENSSSCG00000016664	0	8.20442	9.26895	14.4334	6.49102	2.54026	4.19986	0	0	0	0	0	3.14318	0	6.44828	0.449025	3.75938	0.000565125	0.00679894	NPSR1	18	38942487	39085754	-	1558	protein_coding	- && Q56H79.1 RecName: Full=Neuropeptide S receptor; AltName: Full=G-protein coupled receptor 154 && PF00001:7 transmembrane receptor (rhodopsin family)	7tm_1	0	8	14	14	6	3	5	0	0	0	0	0	3	0	0	0.328034	0.370597	0.577087	0.259528	0.101566	0.167922
ENSSSCG00000011826	34.8057	32.8177	31.7793	23.7121	19.4731	23.7091	7.55975	10.7236	10.7394	9.21785	9.34415	15.0807	14.6682	7.91557	24.8367	11.0985	1.17259	0.000570815	0.00685531	TMEM44	13	131578852	131649202	-	4425	protein_coding	- && Q2YDM7.1 RecName: Full=Large subunit GTPase 1 homolog && PF01926:50S ribosome-binding GTPase	-	40	32	48	23	18	28	9	9	10	10	7	12	14	9	0.489978	0.461991	0.447373	0.333807	0.274132	0.333765	0.106422
ENSSSCG00000008796	8.70143	2.0511	4.63447	15.4644	5.40918	4.23376	5.8798	1.19151	2.14788	0	1.33488	0	2.09545	0.879508	6.62488	1.09275	2.603	0.00058764	0.0069836	RBM47	8	31508508	31810359	-	5903	protein_coding	- && A0AV96.2 RecName: Full=RNA-binding protein 47; AltName: Full=RNA-binding motif protein 47 && PF00076:RNA recognition motif. (a.k.a. RRM, RBD, or RNP domain)	RRM_1	10	2	7	15	5	5	7	1	2	0	1	0	2	1	0.0918241	0.0216448	0.0489065	0.163192	0.0570819	0.0446779	0.0620482
ENSSSCG00000013512	1614.11	1756.77	2110.01	1348.5	1305.78	2978.88	6036.04	1644.29	925.736	1327.37	779.569	1010.4	1337.95	1415.13	2450.01	1205.78	1.02281	0.000599948	0.00710511	PLIN4	2	74316771	74338941	+	8621	protein_coding	- && Q96Q06.2 RecName: Full=Perilipin-4; AltName: Full=Adipocyte protein S3-12 && PF03036:Perilipin family	Perilipin	1855	1713	3187	1308	1207	3518	7186	1380	862	1440	584	804	1277	1609	11.6631	12.6939	15.2464	9.74386	9.43519	21.5245	43.6148
ENSSSCG00000003709	27.8446	22.5621	36.4137	11.3406	21.6367	23.7091	7.55975	5.95757	7.51758	16.5921	4.00464	11.3105	6.28636	5.27705	21.5809	8.13512	1.40227	0.000609426	0.00717874	LAMA3	6	108548837	108805693	+	10880	protein_coding	- && Q16787.2 RecName: Full=Laminin subunit alpha-3; AltName: Full=Epiligrin 170 kDa subunit; Short=E170; AltName: Full=Epiligrin subunit alpha; AltName: Full=Kalinin subunit alpha; AltName: Full=Laminin-5 subunit alpha; AltName: Full=Laminin-6 subunit alpha; AltName: Full=Laminin-7 subunit alpha; AltName: Full=Nicein subunit alpha; Flags: Precursor && PF06008:Laminin Domain I|PF00053:Laminin EGF…	Laminin_G_2	32	22	55	11	20	28	9	5	7	18	3	9	6	6	0.159423	0.129179	0.208485	0.0649299	0.12388	0.135745	0.043283
ENSSSCG00000025176	295.848	237.928	323.089	374.239	239.086	352.249	140.275	76.257	115.986	151.173	70.7486	315.437	44.0045	32.5418	280.388	115.164	1.28595	0.000611639	0.00719361	NOTCH3	2	62364501	62402344	+	8095	protein_coding	- && Q9UM47.2 RecName: Full=Neurogenic locus notch homolog protein 3; Short=Notch 3; Contains: RecName: Full=Notch 3 extracellular truncation; Contains: RecName: Full=Notch 3 intracellular domain; Flags: Precursor && PF07684:NOTCH protein|PF00008:EGF-like domain|PF13857:Ankyrin repeats (many copies)|PF06816:NOTCH protein|PF07645:Calcium-binding EGF domain|PF11936:Domain of unknown function (DUF34…	EGF	340	232	488	363	221	416	167	64	108	164	53	251	42	37	2.27663	1.83091	2.48625	2.87986	1.83982	2.71064	1.07945
novel.165	0	115.887	0	577.338	326.715	149.875	0	0	0	0	0	0	0	0	167.116	0	9.70342	0.000615736	0.00722933	-	6	146939624	146943382	+	237	-	- && - && -	-	0	113	0	560	302	177	0	0	0	0	0	0	0	0	0	30.4598	0	151.747	85.8736	39.3931	0
ENSSSCG00000002296	42.637	30.7666	30.4551	36.0836	30.2914	87.2155	36.1188	28.5964	26.8485	13.8268	13.3488	27.6479	6.28636	15.8311	41.9383	18.9123	1.15971	0.000621459	0.00725284	-	7	91415042	91452405	-	2931	protein_coding	- && Q8TC12.2 RecName: Full=Retinol dehydrogenase 11; AltName: Full=Androgen-regulated short-chain dehydrogenase/reductase 1; AltName: Full=HCV core-binding protein HCBP12; AltName: Full=Prostate short-chain dehydrogenase/reductase 1; AltName: Full=Retinal reductase 1; Short=RalR1; AltName: Full=Short chain dehydrogenase/reductase family 7C member 1 && PF00106:short chain dehydrogenase	adh_short	49	30	46	35	28	103	43	24	25	15	10	22	6	18	0.90617	0.653886	0.647267	0.76689	0.643788	1.8536	0.767638
ENSSSCG00000024065	15.6626	12.3066	27.8068	28.8669	14.0639	16.935	12.5996	10.7236	4.29576	10.1396	4.00464	7.54033	9.42953	7.91557	18.3202	7.7213	1.24017	0.000624293	0.00726134	TMTC2	5	98697017	99229550	-	6728	protein_coding	- && Q8N394.1 RecName: Full=Transmembrane and TPR repeat-containing protein 2 && PF00515:Tetratricopeptide repeat|PF08409:Domain of unknown function (DUF1736)|PF13424:Tetratricopeptide repeat|PF13414:TPR repeat	TPR_1	18	12	42	28	13	20	15	9	4	11	3	6	9	9	0.145016	0.113944	0.257457	0.267272	0.130214	0.156798	0.116657
ENSSSCG00000002389	45.2474	33.8432	12.5793	101.034	55.1737	55.0389	27.7191	14.2982	37.5879	16.5921	14.6837	23.8777	7.33408	13.1926	47.2337	18.2238	1.3707	0.000634197	0.00736371	VASH1	7	99910496	99929774	+	6224	protein_coding	- && Q7L8A9.1 RecName: Full=Vasohibin-1 && PF14822:Vasohibin	-	52	33	19	98	51	65	33	12	35	18	11	19	7	15	0.452859	0.33872	0.1259	1.0112	0.552206	0.550858	0.277427
ENSSSCG00000013145	31.3251	31.7921	18.5379	60.8267	57.3374	29.6363	25.1992	13.1067	15.0352	17.5139	13.3488	30.1613	10.4773	18.4697	36.3792	16.8733	1.09907	0.000635208	0.00736917	DTX4	2	12199229	12237615	-	5661	protein_coding	- && Q9Y2E6.2 RecName: Full=E3 ubiquitin-protein ligase DTX4; AltName: Full=Protein deltex-4; Short=Deltex4; AltName: Full=RING finger protein 155 && PF02825:WWE domain|PF13639:Ring finger domain	WWE	36	31	28	59	53	35	30	11	14	19	10	24	10	21	0.344698	0.349837	0.203989	0.669329	0.630933	0.326115	0.277289
ENSSSCG00000029606	33.9356	24.6132	20.5241	36.0836	67.0739	154.109	58.798	26.2133	15.0352	32.2625	9.34415	21.3643	28.2886	16.7107	56.4482	21.3169	1.39997	0.000647168	0.00746349	AOX1	15	104153702	104238400	+	9013	protein_coding	- && P48034.2 RecName: Full=Aldehyde oxidase 1; AltName: Full=Azaheterocycle hydroxylase 1 && PF01315:Aldehyde oxidase and xanthine dehydrogenase, a/b hammerhead domain|PF00941:FAD binding domain in molybdopterin dehydrogenase|PF01799:[2Fe-2S] binding domain|PF03450:CO dehydrogenase flavoprotein C-terminal domain|PF00111:2Fe-2S iron-sulfur cluster binding domain|PF02738:Molybdopterin-binding doma…	Fer2	39	24	31	35	62	182	70	22	14	35	7	17	27	19	0.234544	0.170113	0.141851	0.24939	0.463578	1.06512	0.40638
ENSSSCG00000009399	55.6891	56.4054	33.7655	44.3313	46.519	56.7324	13.4396	7.14909	20.4049	9.21785	24.0278	40.2151	6.28636	16.7107	43.8403	17.716	1.31983	0.000671599	0.00768033	CYSLTR2	11	18987174	19011015	-	3550	protein_coding	- && Q95N03.1 RecName: Full=Cysteinyl leukotriene receptor 2; Short=CysLTR2 && PF00001:7 transmembrane receptor (rhodopsin family)	7tm_1	64	55	51	43	43	67	16	6	19	10	18	32	6	19	0.977195	0.989763	0.592493	0.777895	0.816283	0.995502	0.235828
ENSSSCG00000016689	20.8834	8.20442	3.97241	20.6192	8.6547	15.2415	15.9595	5.95757	6.44364	5.53071	1.33488	6.28361	1.04773	0.879508	13.3622	3.92538	1.77459	0.000719393	0.00807793	-	18	43725944	43728372	+	2427	pseudogene	- && Q7L0X0.2 RecName: Full=TLR4 interactor with leucine rich repeats; AltName: Full=Leucine-rich repeat-containing protein KIAA0644; Flags: Precursor && PF13855:Leucine rich repeat	-	24	8	6	20	8	18	19	5	6	6	1	5	1	1	0.536008	0.21058	0.101958	0.529226	0.222137	0.391199	0.409626
ENSSSCG00000017873	71.3517	60.5076	50.3171	58.7647	62.7465	52.4987	81.4773	66.7248	44.0315	178.826	93.4415	87.9705	206.402	205.805	62.5234	126.172	-1.01756	0.000721029	0.0080783	CAMKK1	12	49922842	49950606	-	4213	protein_coding	- && Q8N5S9.2 RecName: Full=Calcium/calmodulin-dependent protein kinase kinase 1; Short=CaM-KK 1; Short=CaM-kinase kinase 1; Short=CaMKK 1; AltName: Full=CaM-kinase IV kinase; AltName: Full=Calcium/calmodulin-dependent protein kinase kinase alpha; Short=CaM-KK alpha; Short=CaM-kinase kinase alpha; Short=CaMKK alpha && PF00069:Protein kinase domain	Pkinase	82	59	76	57	58	62	97	56	41	194	70	70	197	234	1.055	0.894658	0.743984	0.868889	0.927764	0.77624	1.20471
ENSSSCG00000004755	28.7147	57.4309	96.6619	49.4861	42.1916	38.1039	20.1593	25.0218	35.44	13.8268	9.34415	17.5941	10.4773	29.9033	47.5355	20.2296	1.22946	0.000724112	0.00809759	DLL4	1	130376720	130386713	-	3844	protein_coding	- && Q9NR61.1 RecName: Full=Delta-like protein 4; AltName: Full=Drosophila Delta homolog 4; Short=Delta4; Flags: Precursor && PF01414:Delta serrate ligand|PF07657:N terminus of Notch ligand|PF00008:EGF-like domain	EGF	33	56	146	48	39	45	24	21	33	15	7	14	10	34	0.465329	0.930682	1.56643	0.801934	0.683726	0.617482	0.326687
ENSSSCG00000001500	38.2863	42.0476	31.1172	67.0124	48.6827	49.1116	12.5996	11.9151	25.7746	21.201	18.6883	23.8777	20.9545	17.5902	41.2653	20.0002	1.03669	0.000750352	0.00829767	COL21A1	7	29415089	29609037	+	7330	protein_coding	- && Q96P44.1 RecName: Full=Collagen alpha-1(XXI) chain; Flags: Precursor && PF00092:von Willebrand factor type A domain|PF01391:Collagen triple helix repeat (20 copies)	VWA	44	41	47	65	45	58	15	10	24	23	14	19	20	20	0.32537	0.357336	0.264445	0.569496	0.413723	0.417368	0.107076
ENSSSCG00000024048	283.666	386.633	474.703	223.718	253.15	264.187	141.955	54.8097	135.316	103.24	124.144	329.261	125.727	103.782	289.716	139.469	1.05738	0.000750519	0.00829767	MMRN2	14	87896069	87916342	-	7604	protein_coding	- && Q9H8L6.2 RecName: Full=Multimerin-2; AltName: Full=EMILIN-3; AltName: Full=Elastin microfibril interface located protein 3; Short=Elastin microfibril interfacer 3; AltName: Full=EndoGlyx-1 p125/p140 subunit; Flags: Precursor && PF07546:EMI domain|PF00386:C1q domain	-	326	377	717	217	234	312	169	46	126	112	93	262	120	118	2.32383	3.16735	3.88883	1.83273	2.07384	2.16425	1.16292
novel.71	138.353	50.252	31.1172	26.805	55.1737	43.1844	59.638	56.0012	157.869	92.1785	58.7347	301.613	196.972	125.77	57.789	141.306	-1.28948	0.000765966	0.00845475	-	15	110849007	110859099	-	607	-	- && - && -	-	159	49	47	26	51	51	71	47	147	100	44	240	188	143	14.1984	5.15708	3.19338	2.75084	5.66216	4.43177	6.12031
ENSSSCG00000010276	21.7536	13.3322	31.7793	25.774	31.3733	22.8623	13.4396	15.4897	6.44364	11.0614	17.3534	3.77016	7.33408	10.5541	22.902	10.2866	1.16571	0.000770125	0.00847324	UNC5B	14	74120050	74205273	+	3929	protein_coding	- && Q8IZJ1.2 RecName: Full=Netrin receptor UNC5B; AltName: Full=Protein unc-5 homolog 2; AltName: Full=Protein unc-5 homolog B; AltName: Full=p53-regulated receptor for death and life protein 1; Short=p53RDL1; Flags: Precursor && PF00791:ZU5 domain|PF07679:Immunoglobulin I-set domain|PF00531:Death domain|PF00090:Thrombospondin type 1 domain	Death	25	13	48	25	29	27	16	13	6	12	13	3	7	12	0.344895	0.211377	0.503849	0.408638	0.497413	0.362474	0.21308
ENSSSCG00000031771	34.8057	18.4599	19.2	26.805	29.2096	43.1844	12.5996	8.3406	23.6267	6.45249	6.6744	16.3374	9.42953	4.39754	26.3234	10.7512	1.30158	0.000790389	0.00862663	TSHR	7	103768296	103925922	+	5077	protein_coding	- && Q8SPP9.2 RecName: Full=Thyrotropin receptor; AltName: Full=Thyroid-stimulating hormone receptor; Short=TSH-R; Flags: Precursor && PF00001:7 transmembrane receptor (rhodopsin family)|PF13306:Leucine rich repeats (6 copies)	7tm_1	40	18	29	26	27	51	15	7	22	7	5	13	9	5	0.427054	0.226497	0.235577	0.328887	0.358391	0.529857	0.154592
ENSSSCG00000029592	17.4029	19.4855	21.1862	11.3406	15.1457	27.9428	42.8386	5.95757	1.07394	4.60892	5.33952	1.25672	9.42953	21.1082	22.1917	6.96777	1.63927	0.000816829	0.00884714	GPRC5A	5	59565408	59586600	-	3317	protein_coding	- && Q8BHL4.1 RecName: Full=Retinoic acid-induced protein 3; AltName: Full=G-protein coupled receptor family C group 5 member A; AltName: Full=Retinoic acid-induced gene 1 protein; Short=RAIG-1 && PF00003:7 transmembrane sweet-taste receptor of 3 GCPR	7tm_3	20	19	32	11	14	33	51	5	1	5	4	1	9	24	0.326824	0.365936	0.397874	0.212975	0.284435	0.524764	0.804505
ENSSSCG00000041170	15.6626	9.22997	38.3999	11.3406	33.5369	11.0078	28.5591	45.2776	49.4012	31.3407	41.3813	35.1882	48.1954	60.6861	21.1053	44.4958	-1.06656	0.000822448	0.00886308	-	6	169215702	169221363	-	1855	lncRNA	- && - && -	-	18	9	58	11	31	13	34	38	46	34	31	28	46	69	0.525966	0.309953	1.28951	0.380829	1.12621	0.369654	0.959045
ENSSSCG00000017614	36.546	20.511	50.9792	48.4551	42.1916	55.8857	20.9993	22.6388	9.66546	14.7486	18.6883	21.3643	33.5272	7.91557	39.3669	18.364	1.11303	0.000826304	0.0088976	TRIM25	12	33184044	33212398	-	5200	protein_coding	- && Q14258.2 RecName: Full=E3 ubiquitin/ISG15 ligase TRIM25; AltName: Full=Estrogen-responsive finger protein; AltName: Full=RING finger protein 147; AltName: Full=RING-type E3 ubiquitin transferase; AltName: Full=Tripartite motif-containing protein 25; AltName: Full=Ubiquitin/ISG15-conjugating enzyme TRIM25; AltName: Full=Zinc finger protein 147 && PF13765:SPRY-associated domain|PF00097:Zinc fi…	SPRY	42	20	77	47	39	66	25	19	9	16	14	17	32	9	0.4378	0.24571	0.610701	0.580464	0.505431	0.669478	0.251559
ENSSSCG00000011212	13.9223	18.4599	20.5241	22.6811	7.57286	21.1688	11.7596	1.19151	5.3697	11.9832	5.33952	8.79705	6.28636	7.03606	16.5841	6.57191	1.31832	0.000843125	0.00900764	-	13	12336972	12507680	+	2671	pseudogene	- && P10826.2 RecName: Full=Retinoic acid receptor beta; Short=RAR-beta; AltName: Full=HBV-activated protein; AltName: Full=Nuclear receptor subfamily 1 group B member 2; AltName: Full=RAR-epsilon && PF00105:Zinc finger, C4 type (two domains)|PF00104:Ligand-binding domain of nuclear hormone receptor	zf-C4	16	18	31	22	7	25	14	1	5	13	4	7	6	8	0.324695	0.430522	0.478662	0.528969	0.176614	0.493698	0.274257
ENSSSCG00000029482	100.066	69.7375	123.807	85.5697	70.3194	83.8285	20.9993	26.2133	52.6231	24.8882	41.3813	66.6062	17.8113	27.2648	79.1896	36.684	1.11943	0.000855199	0.009101	CHST15	14	133460167	133544018	-	5076	protein_coding	- && Q7LFX5.1 RecName: Full=Carbohydrate sulfotransferase 15; AltName: Full=B-cell RAG-associated gene protein; Short=hBRAG; AltName: Full=N-acetylgalactosamine 4-sulfate 6-O-sulfotransferase; Short=GalNAc4S-6ST && PF00685:Sulfotransferase domain	Sulfotransfer_1	115	68	187	83	65	99	25	22	49	27	31	53	17	31	1.22802	0.855823	1.51936	1.05012	0.862964	1.02875	0.257705
ENSSSCG00000005938	3.48057	0	5.95861	3.09288	1.08184	27.0961	134.396	1.19151	1.07394	0.921785	0	5.02688	0	0.879508	25.0151	1.29909	4.28841	0.000912795	0.00951701	COL22A1	4	4069076	4313196	+	6233	protein_coding	- && Q8NFW1.2 RecName: Full=Collagen alpha-1(XXII) chain; Flags: Precursor && PF00092:von Willebrand factor type A domain|PF01391:Collagen triple helix repeat (20 copies)	VWA	4	0	9	3	1	32	160	1	1	1	0	4	0	1	0.034785	0	0.0595507	0.0309104	0.0108119	0.2708	1.34316
ENSSSCG00000013735	207.964	274.848	209.875	340.217	182.83	271.808	253.672	935.339	471.46	261.787	456.529	260.141	193.829	1016.71	248.745	513.685	-1.04676	0.000914462	0.00951701	JUNB	2	66214594	66215637	-	1044	protein_coding	- && Q0VBZ5.1 RecName: Full=Transcription factor jun-B && PF03957:Jun-like transcription factor|PF00170:bZIP transcription factor	Jun	239	268	317	330	169	321	302	785	439	284	342	207	185	1156	12.4087	16.3995	12.5228	20.2999	10.9091	16.2181	15.136
ENSSSCG00000012572	31.3251	36.9199	29.131	25.774	29.2096	19.4753	8.39972	10.7236	7.51758	18.4357	9.34415	89.2272	5.23863	7.91557	25.7478	21.2004	1.20733	0.00091452	0.00951701	COL4A5	X	88958825	89183374	+	8477	protein_coding	- && Q28247.2 RecName: Full=Collagen alpha-5(IV) chain; Flags: Precursor && PF01391:Collagen triple helix repeat (20 copies)|PF01413:C-terminal tandem repeated domain in type 4 procollagen	Collagen	36	36	44	25	27	23	10	9	7	20	7	71	5	9	0.230192	0.271305	0.214068	0.1894	0.214646	0.143114	0.0617251
ENSSSCG00000021612	24.364	14.3577	34.4275	10.3096	23.8004	21.1688	9.23969	7.14909	15.0352	7.37428	5.33952	11.3105	3.14318	5.27705	19.6668	7.80411	1.35055	0.000922477	0.00958519	ARHGAP28	6	100493261	100655708	-	8404	protein_coding	- && Q9P2N2.3 RecName: Full=Rho GTPase-activating protein 28; AltName: Full=Rho-type GTPase-activating protein 28 && PF00620:RhoGAP domain	RhoGAP	28	14	52	10	22	25	11	6	14	8	4	9	3	6	0.180593	0.106424	0.255187	0.0764179	0.176416	0.15691	0.0684874
ENSSSCG00000016816	42.637	28.7155	28.4689	57.7338	60.5829	54.1922	11.7596	22.6388	16.1091	18.4357	18.6883	28.9046	6.28636	15.8311	40.5843	18.1277	1.16642	0.000970527	0.00996973	ADAMTS12	16	19547009	19920515	-	8901	protein_coding	- && P58397.2 RecName: Full=A disintegrin and metalloproteinase with thrombospondin motifs 12; Short=ADAM-TS 12; Short=ADAM-TS12; Short=ADAMTS-12; Flags: Precursor && PF01562:Reprolysin family propeptide|PF05986:ADAM-TS Spacer 1|PF01421:Reprolysin (M12B) family zinc metalloprotease|PF00090:Thrombospondin type 1 domain	TSP_1	49	28	43	56	56	64	14	19	15	20	14	23	6	18	0.298392	0.200963	0.199238	0.404045	0.423985	0.37926	0.0822987
ENSSSCG00000006023	145.314	135.373	60.9102	59.7957	65.9921	76.2077	31.079	22.6388	47.2534	25.81	57.3998	46.4987	48.1954	32.5418	82.0959	40.0483	1.03932	0.000971908	0.00996973	SYBU	4	27899969	27974660	+	3265	protein_coding	- && Q9NX95.2 RecName: Full=Syntabulin; AltName: Full=Golgi-localized syntaphilin-related protein; AltName: Full=Syntaxin-1-binding protein && PF15290:Golgi-localised syntaxin-1-binding clamp	-	167	132	92	58	61	90	37	19	44	28	43	37	46	37	2.77244	2.58278	1.16211	1.14084	1.25906	1.45397	0.592956
ENSSSCG00000009236	15.6626	19.4855	13.2414	13.4025	18.3912	19.4753	18.4794	3.57454	8.59152	5.53071	6.6744	12.5672	10.4773	7.91557	16.8768	7.90446	1.09479	0.00097962	0.0100263	HELQ	8	135026315	135061162	+	3686	protein_coding	- && Q8TDG4.2 RecName: Full=Helicase POLQ-like; AltName: Full=Mus308-like helicase; AltName: Full=POLQ-like helicase && PF00271:Helicase conserved C-terminal domain|PF00270:DEAD/DEAH box helicase	DEAD	18	19	20	13	17	23	22	3	8	6	5	10	10	9	0.264696	0.329302	0.223777	0.2265	0.31081	0.32913	0.312299
ENSSSCG00000000672	7.83128	3.07666	9.93102	9.27864	7.57286	21.1688	14.2795	4.76606	3.22182	3.68714	2.66976	0	5.23863	1.75902	10.4484	3.04892	1.77786	0.000984231	0.0100508	CLSTN3	5	63572062	63610618	-	4903	protein_coding	- && Q0VCN6.2 RecName: Full=Calsyntenin-3; AltName: Full=Alcadein-beta; Short=Alc-beta; Flags: Precursor && PF00028:Cadherin domain	Cadherin	9	3	15	9	7	25	17	4	3	4	2	0	5	2	0.099497	0.0390891	0.126174	0.117886	0.0962137	0.268951	0.181422
ENSSSCG00000001844	346.317	374.326	270.786	465.994	638.284	1922.97	1898.34	495.67	206.196	398.211	52.0603	75.4033	67.0545	84.4328	845.288	197.004	2.10103	0.000998037	0.0101689	PLIN1	7	55235426	55250797	-	4152	protein_coding	- && O60240.2 RecName: Full=Perilipin-1; AltName: Full=Lipid droplet-associated protein && PF03036:Perilipin family	Perilipin	398	365	409	452	590	2271	2260	416	192	432	39	60	64	96	5.19583	5.61607	4.06263	6.99137	9.57625	28.8506	28.481
ENSSSCG00000033641	13.0521	6.15331	1.9862	5.1548	17.3094	20.3221	23.5192	2.38303	5.3697	0	6.6744	1.25672	4.1909	0.879508	12.4996	2.96489	2.11552	0.000999659	0.0101779	COL8A2	6	92246459	92271454	-	4023	protein_coding	- && P25067.2 RecName: Full=Collagen alpha-2(VIII) chain; AltName: Full=Endothelial collagen; Flags: Precursor && PF00386:C1q domain|PF01391:Collagen triple helix repeat (20 copies)	Collagen	15	6	3	5	16	24	28	2	5	0	5	1	4	1	0.202102	0.0952792	0.0307548	0.079818	0.268022	0.314671	0.364177
ENSSSCG00000001993	6.96114	6.15331	3.97241	10.3096	5.40918	0	5.8798	19.0642	15.0352	13.8268	12.0139	27.6479	8.38181	9.67459	5.52649	15.092	-1.46213	0.00101842	0.0102997	TGM1	7	75021761	75047300	+	7538	protein_coding	- && Q9GLK0.1 RecName: Full=Protein-glutamine gamma-glutamyltransferase K; AltName: Full=Epidermal TGase; AltName: Full=Transglutaminase K; Short=TG(K); Short=TGK; Short=TGase K; AltName: Full=Transglutaminase-1; Short=TGase-1 && PF07711:Rab geranylgeranyl transferase alpha-subunit, insert domain|PF01239:Protein prenyltransferase alpha subunit repeat|PF01841:Transglutaminase-like superfamily|PF00…	Transglut_core	8	6	6	10	5	0	7	16	14	15	9	22	8	11	0.0575259	0.0508501	0.0328274	0.0851971	0.0447007	0	0.0485899
ENSSSCG00000021906	39.1564	29.741	45.0206	24.743	19.4731	22.0156	15.9595	1.19151	6.44364	5.53071	25.3627	20.1075	1.04773	2.63852	28.0156	8.90319	1.69656	0.00103167	0.0103979	SYT7	2	9947925	10012521	+	5666	protein_coding	- && O43581.3 RecName: Full=Synaptotagmin-7; AltName: Full=IPCA-7; AltName: Full=Prostate cancer-associated protein 7; AltName: Full=Synaptotagmin VII; Short=SytVII && PF00168:C2 domain	C2	45	29	68	24	18	26	19	1	6	6	19	16	1	3	0.430492	0.326978	0.494964	0.272029	0.21409	0.242043	0.175461
ENSSSCG00000050997	4.35071	7.17886	3.97241	1.03096	2.16367	6.77402	2.51992	10.7236	9.66546	4.60892	13.3488	8.79705	27.2409	11.4336	3.99865	12.2598	-1.60473	0.00104871	0.0105292	-	3	31133621	31136809	+	2631	lncRNA	- && - && -	-	5	7	6	1	2	8	3	9	9	5	10	7	26	13	0.10301	0.169971	0.0940528	0.0244096	0.0512283	0.160385	0.0596629
ENSSSCG00000036029	39.1564	45.1243	24.4965	23.7121	31.3733	10.161	6.71978	3.57454	8.59152	10.1396	8.00928	21.3643	4.1909	9.67459	25.8205	9.36353	1.46474	0.00105454	0.0105709	-	5	22882669	22890906	+	3958	protein_coding	- && Q5EBI0.1 RecName: Full=Solute carrier family 26 member 10 && PF01740:STAS domain|PF00916:Sulfate permease family	Sulfate_transp	45	44	37	23	29	12	8	3	8	11	6	17	4	11	0.616263	0.710188	0.385538	0.373193	0.493768	0.159919	0.105759
ENSSSCG00000017005	7.83128	4.10221	5.95861	11.3406	7.57286	27.0961	5.03983	1.19151	0	2.76535	0	174.684	4.1909	2.63852	9.84878	26.4958	2.10865	0.00106695	0.0106797	KCNMB1	16	53618603	53631197	+	1966	protein_coding	- && Q28266.3 RecName: Full=Calcium-activated potassium channel subunit beta-1; AltName: Full=BK channel subunit beta-1; Short=BKbeta; Short=BKbeta1; AltName: Full=Calcium-activated potassium channel, subfamily M subunit beta-1; Short=Calcium-activated potassium channel subunit beta; AltName: Full=Charybdotoxin receptor subunit beta-1; AltName: Full=K(VCA)beta-1; AltName: Full=Maxi K channel subu…	-	9	4	9	11	7	32	6	1	0	3	0	139	4	3	0.248135	0.129979	0.188799	0.359327	0.239947	0.858543	0.159688
ENSSSCG00000012536	9.57157	5.12776	9.93102	12.3715	8.6547	12.7013	4.19986	1.19151	3.22182	5.53071	0	5.02688	1.04773	0	8.93682	2.28838	1.95727	0.00108146	0.0108091	PLP1	X	84665925	84695533	+	4338	protein_coding	- && P60203.2 RecName: Full=Myelin proteolipid protein; Short=PLP; AltName: Full=Lipophilin >P60202.2 RecName: Full=Myelin proteolipid protein; Short=PLP; AltName: Full=Lipophilin >P60201.2 RecName: Full=Myelin proteolipid protein; Short=PLP; AltName: Full=Lipophilin >Q5R6E6.1 RecName: Full=Myelin proteolipid protein; Short=PLP; AltName: Full=Lipophilin >Q712P7.1 RecName: Full=Myelin proteolipid …	-	11	5	15	12	8	15	5	1	3	6	0	4	1	0	0.137446	0.0736338	0.142608	0.177653	0.12428	0.182388	0.0603093
ENSSSCG00000011579	39.1564	35.8943	31.7793	31.9598	69.2376	78.748	142.795	25.0218	42.9576	35.9496	13.3488	18.8508	14.6682	33.4213	61.3672	26.3169	1.21348	0.0010894	0.0108566	PPARG	13	68302655	68433947	+	2215	protein_coding	- && O62807.1 RecName: Full=Peroxisome proliferator-activated receptor gamma; Short=PPAR-gamma; AltName: Full=Nuclear receptor subfamily 1 group C member 3 && PF00105:Zinc finger, C4 type (two domains)|PF00104:Ligand-binding domain of nuclear hormone receptor|PF12577:PPAR gamma N-terminal region	zf-C4	45	35	48	31	64	93	170	21	40	39	10	15	14	38	1.10121	1.00946	0.893735	0.898812	1.94718	2.21465	4.01587
ENSSSCG00000046645	45.2474	47.1754	30.4551	35.0527	20.5549	28.7896	17.6394	19.0642	23.6267	5.53071	8.00928	6.28361	14.6682	22.8672	32.1306	14.2928	1.15549	0.00110377	0.0109359	-	7	52098418	52101120	-	2560	lncRNA	- && - && -	-	52	46	46	34	19	34	21	16	22	6	6	5	14	26	1.10101	1.14793	0.74107	0.852943	0.500166	0.700542	0.429223
ENSSSCG00000047800	15.6626	11.2811	5.29654	7.21672	12.982	20.3221	27.7191	9.53212	5.3697	5.53071	6.6744	2.51344	3.14318	1.75902	14.3543	4.93179	1.56406	0.00110618	0.0109439	-	1	81888950	81892959	-	3261	lncRNA	- && Q8VD63.1 RecName: Full=Testis-specific Y-encoded-like protein 4; Short=TSPY-like protein 4 && -	-	18	11	8	7	12	24	33	8	5	6	5	2	3	2	0.299193	0.215496	0.101177	0.137857	0.247988	0.3882	0.529501
ENSSSCG00000000567	4.35071	4.10221	1.9862	5.1548	7.57286	11.8545	5.03983	1.19151	1.07394	0	0	2.51344	0	1.75902	5.72302	0.933988	2.61862	0.00112936	0.0111249	SOX5	5	49160723	50161570	+	3531	protein_coding	- && P35711.3 RecName: Full=Transcription factor SOX-5 && PF00505:HMG (high mobility group) box	HMG_box	5	4	3	5	7	14	6	1	1	0	0	2	0	2	0.0767541	0.0723701	0.0350401	0.0909397	0.133598	0.209135	0.0889114
ENSSSCG00000016052	31.3251	34.8688	43.6965	44.3313	25.9641	29.6363	12.5996	7.14909	9.66546	10.1396	16.0186	25.1344	15.7159	21.9877	31.7745	15.1158	1.07449	0.00114293	0.0112423	MFSD6	15	95015325	95102219	+	4832	protein_coding	- && A1DWM3.1 RecName: Full=Major facilitator superfamily domain-containing protein 6; AltName: Full=Macrophage MHC class I receptor 2 homolog && PF12832:MFS_1 like family|PF07690:Major Facilitator Superfamily	MFS_1	36	34	66	43	24	35	15	6	9	11	12	20	15	25	0.403836	0.44952	0.563324	0.571508	0.334723	0.382064	0.162431
ENSSSCG00000026850	74.8323	45.1243	105.269	55.6719	61.6647	35.5636	125.996	66.7248	44.0315	37.7932	17.3534	15.0807	9.42953	27.2648	72.0173	31.0968	1.21289	0.00115594	0.0113477	SNCG	14	87904773	87922112	+	6276	protein_coding	- && Q9H8L6.2 RecName: Full=Multimerin-2; AltName: Full=EMILIN-3; AltName: Full=Elastin microfibril interface located protein 3; Short=Elastin microfibril interfacer 3; AltName: Full=EndoGlyx-1 p125/p140 subunit; Flags: Precursor && PF01387:Synuclein|PF07546:EMI domain	-	86	44	159	54	57	42	150	56	41	41	13	12	9	31	0.742754	0.447885	1.04485	0.552576	0.612058	0.35299	1.25058
ENSSSCG00000039556	8.70143	9.22997	1.9862	23.7121	20.5549	59.2727	9.23969	9.53212	5.3697	2.76535	6.6744	2.51344	3.14318	5.27705	18.9567	5.03932	1.91873	0.00115736	0.0113477	KCNQ1	2	1675360	1989111	+	3426	protein_coding	- && P51787.3 RecName: Full=Potassium voltage-gated channel subfamily KQT member 1; AltName: Full=IKs producing slow voltage-gated potassium channel subunit alpha KvLQT1; AltName: Full=KQT-like 1; AltName: Full=Voltage-gated potassium channel subunit Kv7.1 && PF00520:Ion transport protein|PF03520:KCNQ voltage-gated potassium channel	Ion_trans	10	9	3	23	19	70	11	8	5	3	5	2	3	6	0.158213	0.167823	0.036114	0.431143	0.373738	1.07772	0.168
ENSSSCG00000008873	65.2607	48.2009	42.3723	69.0743	56.2555	55.8857	18.4794	30.9794	25.7746	10.1396	22.6929	49.0121	17.8113	14.9516	50.7898	24.4802	1.06606	0.00122116	0.0117491	GASK1B	8	47009463	47098718	-	2024	protein_coding	- && Q6UWH4.1 RecName: Full=Protein FAM198B; AltName: Full=Expressed in nerve and epithelium during development && PF15051:FAM198 protein	-	75	47	64	67	52	66	22	26	24	11	17	39	17	17	2.00854	1.48349	1.3041	2.12591	1.73139	1.72	0.568743
ENSSSCG00000035598	20.8834	17.4344	21.1862	11.3406	10.8184	10.161	9.23969	7.14909	8.59152	3.68714	2.66976	8.79705	7.33408	0.879508	14.4377	5.58688	1.40115	0.00123015	0.0118273	EDN1	7	8751695	8758348	+	2156	protein_coding	- && P09558.1 RecName: Full=Endothelin-1; Short=ET-1; AltName: Full=Preproendothelin-1; Short=PPET1; Contains: RecName: Full=Big endothelin-1; Flags: Precursor && PF00322:Endothelin family	-	24	17	32	11	10	12	11	6	8	4	2	7	7	1	0.603381	0.503729	0.612129	0.327661	0.312573	0.293581	0.266961
ENSSSCG00000037260	16.5327	3.07666	4.63447	7.21672	8.6547	7.62077	0.839972	2.38303	1.07394	1.84357	0	1.25672	2.09545	0	6.93943	1.2361	2.48537	0.00123868	0.0119009	-	17	62397327	62418560	+	4850	protein_coding	- && Q9P218.4 RecName: Full=Collagen alpha-1(XX) chain; Flags: Precursor && PF00092:von Willebrand factor type A domain|PF00041:Fibronectin type III domain	VWA	19	3	7	7	8	9	1	2	1	2	0	1	2	0	0.212345	0.0395163	0.0595248	0.092691	0.11116	0.0978805	0.0107885
ENSSSCG00000045738	1.74029	0	1.32414	4.12384	3.24551	3.38701	1.67994	3.57454	5.3697	13.8268	13.3488	5.02688	3.14318	14.0721	2.21439	8.33743	-1.94526	0.00125035	0.0119746	-	12	11483170	11497843	+	5135	lncRNA	- && O00370.1 RecName: Full=LINE-1 retrotransposable element ORF2 protein; Short=ORF2p; Includes: RecName: Full=Reverse transcriptase; Includes: RecName: Full=Endonuclease && -	-	2	0	2	4	3	4	2	3	5	15	10	4	3	16	0.0211115	0	0.0160632	0.0500266	0.0393715	0.041088	0.0203795
ENSSSCG00000021885	40.8967	33.8432	26.4827	45.3623	46.519	96.5298	62.1579	21.4473	15.0352	24.8882	26.6976	16.3374	26.1931	43.9754	50.2559	24.9392	1.00092	0.00126241	0.0120694	MDFIC	18	31027031	31125465	-	1416	protein_coding	- && Q9P1T7.2 RecName: Full=MyoD family inhibitor domain-containing protein; AltName: Full=I-mfa domain-containing protein; Short=hIC && PF15316:MyoD family inhibitor	-	47	33	40	44	43	114	74	18	14	27	20	13	25	50	1.79914	1.48884	1.16503	1.99559	2.04647	4.24656	2.73447
ENSSSCG00000027467	27.8446	26.6644	23.8344	15.4644	14.0639	50.8051	41.9986	19.0642	12.8873	10.1396	2.66976	21.3643	2.09545	10.5541	28.6679	11.2535	1.35963	0.00127003	0.0121174	DZIP1L	13	78861024	78916112	-	5144	protein_coding	- && Q8IYY4.2 RecName: Full=Zinc finger protein DZIP1L; AltName: Full=DAZ-interacting protein 1-like protein && PF13815:Iguana/Dzip1-like DAZ-interacting protein N-terminal	-	32	26	36	15	13	60	50	16	12	11	2	17	2	12	0.337193	0.322901	0.288631	0.187271	0.170311	0.615242	0.508596
ENSSSCG00000038031	51.3384	33.8432	49.6551	356.712	71.4012	30.4831	15.9595	13.1067	27.9224	19.3575	21.3581	27.6479	27.2409	23.7467	87.0561	22.9114	1.92359	0.00128337	0.0121759	CPSF6	5	33525684	33618945	+	6704	protein_coding	- && Q0P5D2.1 RecName: Full=Cleavage and polyadenylation specificity factor subunit 6 && PF00062:C-type lysozyme/alpha-lactalbumin family|PF00076:RNA recognition motif. (a.k.a. RRM, RBD, or RNP domain)	RRM_1	59	33	75	346	66	36	19	11	26	21	16	22	26	27	0.477032	0.314468	0.461391	3.31454	0.663454	0.283246	0.148294
ENSSSCG00000036527	47.8578	23.5877	14.5655	37.1146	27.0459	27.0961	26.8791	8.3406	10.7394	8.29606	8.00928	10.0538	18.8591	27.2648	29.1638	13.0804	1.12876	0.00129425	0.0122452	DNASE1	3	38586600	38646834	-	12837	protein_coding	- && P11936.2 RecName: Full=Deoxyribonuclease-1; AltName: Full=Deoxyribonuclease I; Short=DNase I; Flags: Precursor && PF00183:Hsp90 protein|PF03372:Endonuclease/Exonuclease/phosphatase family	Exo_endo_phos	55	23	22	36	25	32	32	7	10	9	6	8	18	31	0.232236	0.114462	0.0706807	0.180103	0.131243	0.131487	0.130434
ENSSSCG00000037324	13.0521	17.4344	6.62068	14.4334	10.8184	22.0156	1.67994	2.38303	7.51758	5.53071	0	3.77016	2.09545	2.63852	12.2935	3.41935	1.81246	0.00133117	0.0124969	-	17	32594234	32604504	-	9475	lncRNA	- && P31622.1 RecName: Full=Gag polyprotein; Contains: RecName: Full=Matrix protein p10; Contains: RecName: Full=Core protein p18; Contains: RecName: Full=p12; Contains: RecName: Full=Capsid protein p27; Contains: RecName: Full=Nucleocapsid protein p14; Contains: RecName: Full=p4 && PF02337:Retroviral GAG p10 protein|PF14787:GAG-polyprotein viral zinc-finger|PF00098:Zinc knuckle|PF00607:gag gene …	zf-CCHC	15	17	10	14	10	26	2	2	7	6	0	3	2	3	0.0858107	0.114622	0.0435274	0.0948921	0.0711249	0.14474	0.0110447
ENSSSCG00000037970	28.7147	19.4855	23.8344	53.6099	38.9461	35.5636	71.3976	16.6812	24.7006	11.0614	10.679	27.6479	22.0022	19.3492	38.7931	18.8745	1.03888	0.00134631	0.0125595	SOX8	3	40710043	40830737	-	3818	protein_coding	- && Q04886.2 RecName: Full=Transcription factor SOX-8 && PF12444:Sox developmental protein N terminal|PF00505:HMG (high mobility group) box	HMG_box	33	19	36	52	36	42	85	14	23	12	8	22	21	22	0.468498	0.317917	0.388873	0.874679	0.63543	0.580242	1.1649
ENSSSCG00000002795	50.4683	16.4088	35.7517	69.0743	82.2196	51.6519	73.9175	21.4473	24.7006	27.6535	12.0139	38.9584	28.2886	34.3008	54.2132	26.7662	1.00947	0.00138512	0.0128465	CDH11	6	25783595	25933634	-	5263	protein_coding	- && P55287.2 RecName: Full=Cadherin-11; AltName: Full=OSF-4; AltName: Full=Osteoblast cadherin; Short=OB-cadherin; Flags: Precursor && PF01049:Cadherin cytoplasmic region|PF00028:Cadherin domain	Cadherin	58	16	54	67	76	61	88	18	23	30	9	31	27	39	0.597343	0.194215	0.423157	0.817565	0.973153	0.611353	0.87489
ENSSSCG00000042888	36.546	21.5366	21.8482	30.9288	18.3912	13.548	36.9588	14.2982	128.873	53.4635	30.7022	71.6331	64.959	43.0959	25.6797	58.1464	-1.18007	0.00139123	0.0128858	-	10	13956187	13984560	+	6035	lncRNA	- && P08548.1 RecName: Full=LINE-1 reverse transcriptase homolog && -	-	42	21	33	30	17	16	44	12	120	58	23	57	62	49	0.377226	0.2223	0.225516	0.319246	0.189833	0.139842	0.381487
ENSSSCG00000031307	29.5848	60.5076	55.6137	13.4025	29.2096	24.5558	8.39972	2.38303	7.51758	11.9832	13.3488	23.8777	15.7159	5.27705	31.6105	11.4433	1.47882	0.00139125	0.0128858	-	12	26356693	26362541	-	1758	protein_coding	- && D3ZZW6.1 RecName: Full=Spermatid-specific linker histone H1-like protein && PF00538:linker histone H1 and H5 family	-	34	59	84	13	27	29	10	2	7	13	10	19	15	6	1.04831	2.14403	1.97062	0.474904	1.03501	0.870111	0.297636
ENSSSCG00000008006	6.96114	3.07666	6.62068	5.1548	7.57286	4.23376	2.51992	1.19151	1.07394	0.921785	0	2.51344	0	0.879508	5.16283	0.940027	2.47698	0.00142123	0.0130863	FBXL16	3	41078328	41083652	+	3211	protein_coding	- && Q8N461.2 RecName: Full=F-box/LRR-repeat protein 16; AltName: Full=F-box and leucine-rich repeat protein 16 && -	-	8	3	10	5	7	5	3	1	1	1	0	2	0	1	0.135045	0.0596867	0.12844	0.100002	0.146912	0.0821344	0.048886
ENSSSCG00000046732	0.870143	0	12.5793	0	1.08184	0	8.39972	5.95757	19.3309	14.7486	29.3673	7.54033	30.3841	13.1926	3.27586	17.2173	-2.32776	0.00144997	0.0132854	-	AEMK02000589.1	103902	110514	+	1141	lncRNA	- && - && -	-	1	0	19	0	1	0	10	5	18	16	22	6	29	15	0.0475055	0	0.686767	0	0.059063	0	0.458583
ENSSSCG00000035029	28.7147	32.8177	47.0068	32.9907	12.982	22.8623	13.4396	15.4897	10.7394	9.21785	9.34415	22.621	5.23863	14.0721	27.2591	12.389	1.15433	0.00146185	0.0133763	NOVA2	6	52248930	52278524	-	1777	protein_coding	- && Q9UNW9.1 RecName: Full=RNA-binding protein Nova-2; AltName: Full=Astrocytic NOVA1-like RNA-binding protein; AltName: Full=Neuro-oncological ventral antigen 2 && PF00013:KH domain	KH_1	33	32	71	32	12	27	16	13	10	10	7	18	5	16	1.0066	1.15043	1.64783	1.15649	0.455087	0.801442	0.471125
ENSSSCG00000014073	25.2341	30.7666	41.7103	53.6099	30.2914	40.6441	28.5591	7.14909	8.59152	23.9664	13.3488	35.1882	13.6204	21.9877	35.8308	17.6932	1.01483	0.00150672	0.0136586	HEXB	2	83744627	83784759	+	1983	protein_coding	- && Q29548.2 RecName: Full=Beta-hexosaminidase subunit beta; AltName: Full=65 kDa epididymal boar protein; AltName: Full=Beta-N-acetylhexosaminidase subunit beta; Short=Hexosaminidase subunit B; AltName: Full=N-acetyl-beta-glucosaminidase subunit beta; Flags: Precursor && PF00728:Glycosyl hydrolase family 20, catalytic domain|PF14845:beta-acetyl hexosaminidase like	Glyco_hydro_20	29	30	63	52	28	48	34	6	8	26	10	28	13	25	0.792693	0.966485	1.31027	1.68408	0.95156	1.27677	0.89714
ENSSSCG00000027745	9.57157	16.4088	26.4827	23.7121	9.73653	11.8545	9.23969	1.19151	11.8133	8.29606	1.33488	3.77016	5.23863	6.15656	15.2866	5.40016	1.46937	0.00151071	0.0136766	ABCG1	13	205561951	205628425	+	6517	protein_coding	- && P45844.3 RecName: Full=ATP-binding cassette sub-family G member 1; AltName: Full=ATP-binding cassette transporter 8; AltName: Full=White protein homolog && PF00005:ABC transporter|PF01061:ABC-2 type transporter|PF07673:Protein of unknown function (DUF1602)	ABC2_membrane	11	16	40	23	9	14	11	1	11	9	1	3	5	7	0.0914902	0.156844	0.253136	0.226653	0.093067	0.113312	0.0883179
ENSSSCG00000004966	26.1043	10.2555	4.63447	16.4954	17.3094	12.7013	6.71978	0	8.59152	2.76535	1.33488	3.77016	8.38181	0	13.46	3.5491	1.91315	0.00151912	0.0137163	NOX5	1	166868087	166906218	+	6622	protein_coding	- && Q96PH1.1 RecName: Full=NADPH oxidase 5 && PF08030:Ferric reductase NAD binding domain|PF01794:Ferric reductase like transmembrane component|PF13499:EF-hand domain pair|PF08022:FAD-binding domain|PF00036:EF hand	FAD_binding_8	30	10	7	16	16	15	8	0	8	3	1	3	8	0	0.245562	0.0964734	0.0435964	0.155171	0.162829	0.119481	0.0632128
ENSSSCG00000042252	28.7147	17.4344	44.3585	17.5263	18.3912	27.9428	33.5989	17.8727	5.3697	16.5921	13.3488	18.8508	10.4773	11.4336	26.8524	13.4207	1.02501	0.00152196	0.0137329	-	6	89755621	89760794	-	3249	lncRNA	- && - && -	-	33	17	67	17	17	33	40	15	5	18	10	15	10	13	0.550546	0.334269	0.850485	0.336032	0.352614	0.535747	0.64419
ENSSSCG00000006696	95.7157	98.453	224.441	129.901	101.693	152.415	55.4382	40.5115	31.1443	54.3853	12.0139	154.577	27.2409	31.6623	122.58	50.2193	1.29206	0.00155196	0.0139482	GJA5	4	99854392	99871288	+	3396	protein_coding	- && P33725.4 RecName: Full=Gap junction alpha-5 protein; AltName: Full=Connexin-40; Short=Cx40 && PF00029:Connexin|PF16791:Connexin 40 C-terminal domain	Connexin	110	96	339	126	94	180	66	34	29	59	9	123	26	36	1.75572	1.80593	4.11693	2.38278	1.86535	2.79576	1.0169
ENSSSCG00000010164	23.4938	28.7155	14.5655	15.4644	17.3094	24.5558	10.9196	15.4897	4.29576	6.45249	2.66976	17.5941	2.09545	4.39754	19.2891	7.57068	1.37081	0.00156337	0.0140231	MAP3K21	14	57424904	57481988	-	6216	protein_coding	- && Q5TCX8.1 RecName: Full=Mitogen-activated protein kinase kinase kinase MLK4; AltName: Full=Mixed lineage kinase 4 && PF07714:Protein tyrosine kinase|PF14604:Variant SH3 domain	Pkinase_Tyr	27	28	22	15	16	29	13	13	4	7	2	14	2	5	0.235441	0.287769	0.145966	0.154975	0.173464	0.246084	0.10943
ENSSSCG00000000591	1.74029	9.22997	10.5931	12.3715	11.9002	22.8623	13.4396	11.9151	2.14788	1.84357	0	0	0	1.75902	11.7338	2.52366	2.22974	0.00159464	0.0142231	PIK3C2G	5	54474624	54849512	-	5944	protein_coding	- && O75747.3 RecName: Full=Phosphatidylinositol 4-phosphate 3-kinase C2 domain-containing subunit gamma; Short=PI3K-C2-gamma; Short=PtdIns-3-kinase C2 subunit gamma; AltName: Full=Phosphoinositide 3-kinase-C2-gamma && PF00613:Phosphoinositide 3-kinase family, accessory domain (PIK domain)|PF00787:PX domain|PF00168:C2 domain|PF00454:Phosphatidylinositol 3- and 4-kinase|PF00792:Phosphoinositide 3-…	PI3_PI4_kinase	2	9	16	12	11	27	16	10	2	2	0	0	0	2	0.0182381	0.0967298	0.111015	0.129653	0.124714	0.239597	0.140846
ENSSSCG00000007642	29.5848	4.10221	5.29654	18.5573	20.5549	3.38701	61.318	8.3406	9.66546	0	1.33488	6.28361	1.04773	5.27705	20.4001	4.56419	2.16731	0.00162431	0.0144462	-	3	7861014	7876641	+	4208	protein_coding	- && Q3ZCH5.1 RecName: Full=Zinc-alpha-2-glycoprotein; Short=Zn-alpha-2-GP; Short=Zn-alpha-2-glycoprotein; Flags: Precursor && PF00129:Class I Histocompatibility antigen, domains alpha 1 and 2	MHC_I	34	4	8	18	19	4	73	7	9	0	1	5	1	6	0.437958	0.0607269	0.0784072	0.274712	0.304284	0.0501395	0.907718
ENSSSCG00000007268	13.9223	1.02555	1.32414	22.6811	8.6547	5.08051	6.71978	3.57454	1.07394	2.76535	0	0	2.09545	0.879508	8.48687	1.48411	2.47329	0.00166797	0.0147346	E2F1	17	37178598	37189841	-	2523	protein_coding	- && Q01094.1 RecName: Full=Transcription factor E2F1; Short=E2F-1; AltName: Full=PBR3; AltName: Full=Retinoblastoma-associated protein 1; Short=RBAP-1; AltName: Full=Retinoblastoma-binding protein 3; Short=RBBP-3; AltName: Full=pRB-binding protein E2F-1 && PF16421:E2F transcription factor CC-MB domain|PF02319:E2F/DP family winged-helix DNA-binding domain	E2F_TDP	16	1	2	22	8	6	8	3	1	3	0	0	2	1	0.343742	0.0253209	0.032693	0.559998	0.213685	0.125438	0.165912
ENSSSCG00000002716	17.4029	12.3066	11.2552	20.6192	11.9002	15.2415	8.39972	4.76606	4.29576	1.84357	2.66976	12.5672	9.42953	2.63852	13.875	5.45863	1.37005	0.00168408	0.0148328	MLKL	6	12924894	12951173	+	4912	protein_coding	- && Q8NB16.1 RecName: Full=Mixed lineage kinase domain-like protein; Short=hMLKL && PF07714:Protein tyrosine kinase	Pkinase_Tyr	20	12	17	20	11	18	10	4	4	2	2	10	9	3	0.220699	0.15607	0.142736	0.261489	0.150916	0.19329	0.106524
ENSSSCG00000008727	22.6237	14.3577	27.8068	25.774	15.1457	16.935	26.0391	10.7236	2.14788	11.0614	12.0139	15.0807	13.6204	8.79508	21.2403	10.4919	1.03871	0.00169296	0.0148785	MSX1	8	5628377	5632608	-	1885	protein_coding	- && Q2VL88.2 RecName: Full=Homeobox protein MSX-1; AltName: Full=Msh homeobox 1-like protein >P28360.3 RecName: Full=Homeobox protein MSX-1; AltName: Full=Homeobox protein Hox-7; AltName: Full=Msh homeobox 1-like protein && PF00046:Homeobox domain	Homeobox	26	14	42	25	14	20	31	9	2	12	9	12	13	10	0.747638	0.474475	0.918924	0.851745	0.500516	0.559647	0.860507
novel.188	2.61043	3.07666	2.64827	1.03096	3.24551	5.08051	3.35989	15.4897	7.51758	4.60892	4.00464	11.3105	15.7159	6.15656	3.00746	9.25768	-1.60591	0.00170342	0.0149164	-	9	32809519	32810654	-	524	-	- && - && -	-	3	3	4	1	3	6	4	13	7	5	3	9	15	7	0.310327	0.365752	0.314826	0.12256	0.385825	0.60397	0.399423
ENSSSCG00000021598	38.2863	31.7921	92.0274	30.9288	21.6367	27.9428	26.0391	9.53212	21.4788	12.905	8.00928	31.418	15.7159	21.9877	38.379	17.2924	1.15854	0.00176259	0.0153361	EVA1C	13	196067669	196173198	+	2380	protein_coding	- && P58658.1 RecName: Full=Protein eva-1 homolog C; AltName: Full=Protein FAM176C; AltName: Full=SUE21; Flags: Precursor && PF14851:FAM176 family|PF02140:Galactose binding lectin domain	-	44	31	139	30	20	33	31	8	20	14	6	25	15	25	1.00209	0.832111	2.40868	0.809516	0.56631	0.731362	0.681536
ENSSSCG00000042233	2.61043	2.0511	1.32414	8.24768	8.6547	9.31428	13.4396	2.38303	1.07394	2.76535	1.33488	0	0	0	6.52027	1.0796	2.5892	0.00183846	0.0158848	-	12	43360761	43363672	-	2355	lncRNA	- && - && -	-	3	2	2	8	8	11	16	2	1	3	1	0	0	0	0.0690494	0.0542545	0.0350252	0.218163	0.228929	0.246375	0.355495
ENSSSCG00000013056	19.1431	16.4088	3.97241	20.6192	18.3912	51.6519	70.5577	9.53212	6.44364	24.8882	1.33488	2.51344	2.09545	0	28.6778	6.68682	2.08385	0.00186442	0.0160583	LGALS12	2	8463402	8475225	-	1955	protein_coding	- && Q96DT0.1 RecName: Full=Galectin-12; Short=Gal-12; AltName: Full=Galectin-related inhibitor of proliferation && PF00337:Galactoside-binding lectin	-	22	16	6	20	17	61	84	8	6	27	1	2	2	0	0.609966	0.522841	0.126574	0.656998	0.586007	1.64581	2.24821
ENSSSCG00000045906	7.83128	8.20442	5.29654	5.1548	17.3094	11.8545	7.55975	3.57454	2.14788	4.60892	0	3.77016	2.09545	3.51803	9.0301	2.81643	1.63193	0.00191594	0.0164088	-	3	26407043	26411604	-	2367	lncRNA	- && - && -	-	9	8	8	5	16	14	9	3	2	5	0	3	2	4	0.206098	0.215918	0.139391	0.13566	0.455536	0.311979	0.198952
ENSSSCG00000038627	11.3119	1.02555	3.97241	8.24768	8.6547	2.54026	8.39972	1.19151	4.29576	0	0	1.25672	0	0.879508	6.30745	1.08907	2.53579	0.00192892	0.0165096	ADAMTS18	6	10173263	10652504	+	7713	protein_coding	- && Q8TE60.3 RecName: Full=A disintegrin and metalloproteinase with thrombospondin motifs 18; Short=ADAM-TS 18; Short=ADAM-TS18; Short=ADAMTS-18; Flags: Precursor && PF01562:Reprolysin family propeptide	-	13	1	6	8	8	3	10	1	4	0	0	1	0	1	0.0913586	0.00828273	0.0320826	0.0666113	0.0698984	0.020516	0.0678392
novel.85	5.22086	7.17886	6.62068	7.21672	2.16367	3.38701	4.19986	8.3406	12.8873	14.7486	21.3581	12.5672	8.38181	8.79508	5.14109	12.4398	-1.25577	0.00193044	0.0165122	-	17	47080553	47081439	-	471	-	- && - && -	-	6	7	10	7	2	4	5	7	12	16	16	10	8	10	0.690494	0.949454	0.87563	0.954461	0.286161	0.447955	0.55546
ENSSSCG00000032416	14.7924	12.3066	30.4551	67.0124	7.57286	22.8623	9.23969	60.7673	127.799	23.9664	64.0742	13.8239	44.0045	138.083	23.4631	67.5026	-1.52735	0.00197458	0.0167636	RGS1	10	1147457	1151738	-	1420	protein_coding	- && Q08116.3 RecName: Full=Regulator of G-protein signaling 1; Short=RGS1; AltName: Full=B-cell activation protein BL34; AltName: Full=Early response protein 1R20 && PF00615:Regulator of G protein signaling domain	RGS	17	12	46	65	7	27	11	51	119	26	48	11	42	157	0.648918	0.539871	1.33601	2.93972	0.332208	1.00293	0.40533
ENSSSCG00000045093	6.091	7.17886	15.8896	12.3715	6.49102	9.31428	10.0797	13.1067	26.8485	17.5139	42.7161	16.3374	18.8591	13.1926	9.63085	21.2249	-1.10729	0.00199523	0.0168404	-	16	52781850	52791617	+	2859	lncRNA	- && O00370.1 RecName: Full=LINE-1 retrotransposable element ORF2 protein; Short=ORF2p; Includes: RecName: Full=Reverse transcriptase; Includes: RecName: Full=Endonuclease && PF08333:Protein of unknown function (DUF1725)	-	7	7	24	12	6	11	12	11	25	19	32	13	18	15	0.132713	0.156416	0.346209	0.269555	0.141429	0.202943	0.21962
ENSSSCG00000028672	4.35071	5.12776	7.28274	4.12384	5.40918	0.846752	5.03983	9.53212	10.7394	2.76535	22.6929	6.28361	26.1931	17.5902	4.59726	13.6852	-1.56294	0.00200467	0.0168929	GCKR	3	111644158	111683660	-	4251	protein_coding	- && Q14397.6 RecName: Full=Glucokinase regulatory protein; Short=GKRP; Short=Glucokinase regulator && -	-	5	5	11	4	5	1	6	8	10	3	17	5	25	20	0.0637541	0.0751408	0.106719	0.0604296	0.0792647	0.0124081	0.0738523
ENSSSCG00000004803	94.8455	61.5331	27.1448	1206.22	192.567	243.018	4011.71	156.088	60.1406	47.9328	105.455	42.7285	282.886	131.926	833.863	118.165	2.81892	0.00205407	0.0172241	ACTC1	1	136281167	136286545	+	1399	protein_coding	- && P68035.1 RecName: Full=Actin, alpha cardiac muscle 1; AltName: Full=Alpha-cardiac actin; Flags: Precursor >P68032.1 RecName: Full=Actin, alpha cardiac muscle 1; AltName: Full=Alpha-cardiac actin; Flags: Precursor >P68033.1 RecName: Full=Actin, alpha cardiac muscle 1; AltName: Full=Alpha-cardiac actin; Flags: Precursor >P68034.1 RecName: Full=Actin, alpha cardiac muscle 1; AltName: Full=Alpha…	Actin	109	60	41	1170	178	287	4776	131	56	52	79	34	270	150	4.22317	2.73987	1.20867	53.7093	8.57439	10.8208	178.628
ENSSSCG00000050692	35.6758	13.3322	19.2	31.9598	31.3733	28.7896	39.4787	19.0642	4.29576	15.6703	6.6744	20.1075	17.8113	14.0721	28.5442	13.9565	1.02887	0.00206259	0.0172849	-	5	22489711	22491128	-	1081	lncRNA	- && Q07954.2 RecName: Full=Prolow-density lipoprotein receptor-related protein 1; Short=LRP-1; AltName: Full=Alpha-2-macroglobulin receptor; Short=A2MR; AltName: Full=Apolipoprotein E receptor; Short=APOER; AltName: CD_antigen=CD91; Contains: RecName: Full=Low-density lipoprotein receptor-related protein 1 85 kDa subunit; Short=LRP-85; Contains: RecName: Full=Low-density lipoprotein receptor-rel…	-	41	13	29	31	29	34	47	16	4	17	5	16	17	16	2.05583	0.768271	1.1064	1.84169	1.80789	1.65901	2.27497
ENSSSCG00000042386	13.9223	27.6899	13.9034	25.774	33.5369	19.4753	31.9189	10.7236	16.1091	8.29606	5.33952	21.3643	8.38181	9.67459	23.7458	11.4127	1.05424	0.00210855	0.0175945	-	3	26406607	26411601	+	2703	lncRNA	- && - && -	-	16	27	21	25	31	23	38	9	15	9	4	17	8	11	0.320851	0.638138	0.320416	0.593984	0.772888	0.448825	0.7356
ENSSSCG00000002388	46.1176	23.5877	29.793	67.0124	45.4371	49.9584	37.7987	39.32	23.6267	4.60892	12.0139	12.5672	6.28636	31.6623	42.815	18.5836	1.20114	0.00211781	0.0176422	ESRRB	7	99514168	99699011	+	4406	protein_coding	- && O95718.2 RecName: Full=Steroid hormone receptor ERR2; AltName: Full=ERR beta-2; AltName: Full=Estrogen receptor-like 2; AltName: Full=Estrogen-related receptor beta; Short=ERR-beta; AltName: Full=Nuclear receptor subfamily 3 group B member 2 && PF00105:Zinc finger, C4 type (two domains)|PF00104:Ligand-binding domain of nuclear hormone receptor	zf-C4	53	23	45	65	42	59	45	33	22	5	9	10	6	36	0.65202	0.333488	0.42122	0.947436	0.6424	0.706322	0.534407
ENSSSCG00000040524	60.0398	47.1754	48.993	69.0743	68.1557	55.8857	31.079	19.0642	33.2921	24.8882	10.679	65.3495	7.33408	16.7107	54.3433	25.3311	1.10619	0.00212523	0.0176776	ISYNA1	2	59363714	59367752	+	2770	protein_coding	- && Q2NL29.1 RecName: Full=Inositol-3-phosphate synthase 1; Short=IPS 1; AltName: Full=Myo-inositol 1-phosphate synthase; Short=MI-1-P synthase; Short=MIP synthase && PF07994:Myo-inositol-1-phosphate synthase|PF01658:Myo-inositol-1-phosphate synthase	-	69	46	74	67	63	66	37	16	31	27	8	52	7	19	1.3502	1.0609	1.10178	1.55337	1.53272	1.25678	0.698917
ENSSSCG00000017980	3.48057	3.07666	10.5931	9.27864	9.73653	5.08051	3.35989	2.38303	1.07394	0	4.00464	0	2.09545	0.879508	6.37227	1.49094	2.16678	0.00212629	0.0176776	ALOX12B	12	53292524	53302993	-	2521	protein_coding	- && O75342.1 RecName: Full=Arachidonate 12-lipoxygenase, 12R-type; Short=12R-LOX; Short=12R-lipoxygenase; AltName: Full=Epidermis-type lipoxygenase 12 && PF01477:PLAT/LH2 domain|PF00305:Lipoxygenase	Lipoxygenase	4	3	16	9	9	6	4	2	1	0	3	0	2	1	0.0860036	0.076023	0.261751	0.229272	0.240586	0.125538	0.0830216
ENSSSCG00000013273	20.8834	8.20442	22.5103	17.5263	11.9002	5.92727	9.23969	2.38303	0	0	1.33488	13.8239	5.23863	4.39754	13.7417	3.88257	1.85584	0.00217974	0.0179423	CHST1	2	16772208	16789031	+	3325	protein_coding	- && O43916.1 RecName: Full=Carbohydrate sulfotransferase 1; AltName: Full=Galactose/N-acetylglucosamine/N-acetylglucosamine 6-O-sulfotransferase 1; Short=GST-1; AltName: Full=Keratan sulfate Gal-6 sulfotransferase; Short=KS6ST; Short=KSGal6ST; Short=KSST && PF00685:Sulfotransferase domain	Sulfotransfer_1	24	8	34	17	11	7	11	2	0	0	1	11	5	5	0.391245	0.153708	0.421724	0.328351	0.222947	0.111046	0.173103
ENSSSCG00000032684	43.5071	23.5877	41.7103	30.9288	41.1098	39.7974	155.395	34.5539	12.8873	22.1228	13.3488	41.4718	11.525	22.8672	53.7194	22.6824	1.25058	0.0021964	0.0179973	BOK	15	140171143	140184124	+	5642	protein_coding	- && Q792S6.1 RecName: Full=Bcl-2-related ovarian killer protein >O35425.1 RecName: Full=Bcl-2-related ovarian killer protein; AltName: Full=Apoptosis activator Mtd; AltName: Full=Protein matador && PF00452:Apoptosis regulator proteins, Bcl-2 family	-	50	23	63	30	38	47	185	29	12	24	10	33	11	26	0.48036	0.26043	0.46052	0.341483	0.453891	0.4394	1.7157
ENSSSCG00000000874	5.22086	5.12776	3.97241	14.4334	9.73653	3.38701	4.19986	1.19151	3.22182	0	1.33488	0	0	3.51803	6.58255	1.32375	2.25217	0.00223553	0.0181868	GAS2L3	5	83560962	83600330	-	4742	protein_coding	- && Q86XJ1.1 RecName: Full=GAS2-like protein 3; AltName: Full=Growth arrest-specific protein 2-like 3 && PF02187:Growth-Arrest-Specific Protein 2 Domain|PF00307:Calponin homology (CH) domain	CH	6	5	6	14	9	4	5	1	3	0	1	0	0	4	0.0685834	0.0673605	0.0521833	0.189604	0.127903	0.0444932	0.0551712
ENSSSCG00000017879	36.546	35.8943	58.924	34.0217	31.3733	48.2649	20.9993	17.8727	16.1091	23.9664	10.679	42.7285	8.38181	8.79508	38.0034	18.3618	1.06471	0.00224026	0.0182145	SPNS2	12	50454026	50491171	+	3754	protein_coding	- && Q8IVW8.2 RecName: Full=Protein spinster homolog 2 && PF07690:Major Facilitator Superfamily	MFS_1	42	35	89	33	29	57	25	15	15	26	8	34	8	10	0.606435	0.595622	0.977771	0.564548	0.520601	0.800896	0.348457
ENSSSCG00000016263	33.0654	21.5366	47.6689	34.0217	37.8643	27.9428	16.7994	10.7236	13.9612	7.37428	13.3488	15.0807	34.575	12.3131	31.2713	15.3395	1.0324	0.00224853	0.0182599	-	15	131299946	131383929	+	10863	protein_coding	- && P23497.3 RecName: Full=Nuclear autoantigen Sp-100; AltName: Full=Nuclear dot-associated Sp100 protein; AltName: Full=Speckled 100 kDa && PF03172:Sp100 domain|PF00439:Bromodomain|PF01342:SAND domain	Sp100	38	21	72	33	35	33	20	9	13	8	10	12	33	14	0.189611	0.1235	0.273353	0.195095	0.21713	0.160236	0.096335
ENSSSCG00000006003	20.8834	9.22997	8.60688	11.3406	27.0459	58.4259	72.2376	16.6812	21.4788	8.29606	0	5.02688	3.14318	2.63852	29.6815	8.18067	1.8592	0.00227316	0.0183359	MAL2	4	19593536	19715182	-	3757	protein_coding	- && A2VE13.1 RecName: Full=Protein MAL2 && PF01284:Membrane-associating domain|PF01391:Collagen triple helix repeat (20 copies)	Collagen	24	9	13	11	25	69	86	14	20	9	0	4	3	3	0.346258	0.153038	0.142706	0.188032	0.448435	0.968731	1.19774
ENSSSCG00000026991	18.273	38.971	27.1448	26.805	21.6367	18.6286	17.6394	2.38303	5.3697	5.53071	1.33488	31.418	9.42953	0.879508	24.1569	8.04934	1.60697	0.00227328	0.0183359	LURAP1	6	165187726	165207756	-	7671	protein_coding	- && Q96LR2.1 RecName: Full=Leucine rich adaptor protein 1; AltName: Full=Leucine repeat adapter protein 35A && PF14854:Leucine rich adaptor protein	-	21	38	41	26	20	22	21	2	5	6	1	25	9	1	0.148387	0.316467	0.220431	0.217672	0.175703	0.151275	0.143242
ENSSSCG00000021656	33.0654	55.3798	78.124	29.8979	25.9641	23.7091	19.3194	13.1067	13.9612	32.2625	14.6837	26.3911	8.38181	13.1926	37.9228	17.4257	1.12555	0.00231491	0.0185887	-	13	135863098	136154242	-	6360	protein_coding	- && A2CG49.1 RecName: Full=Kalirin; AltName: Full=Protein Duo; AltName: Full=Serine/threonine-protein kinase with Dbl- and pleckstrin homology domain && PF00169:PH domain|PF13716:Divergent CRAL/TRIO domain|PF00435:Spectrin repeat|PF00621:RhoGEF domain	RhoGEF	38	54	118	29	24	28	23	11	13	35	11	21	8	15	0.323859	0.542417	0.765185	0.292834	0.254305	0.232218	0.189223
ENSSSCG00000030016	17.4029	14.3577	23.1724	8.24768	20.5549	11.0078	14.2795	2.38303	6.44364	8.29606	4.00464	13.8239	8.38181	4.39754	15.5747	6.81866	1.20302	0.00231733	0.0185972	PDE9A	13	205938334	206034981	+	3304	protein_coding	- && Q8QZV1.1 RecName: Full=High affinity cGMP-specific 3',5'-cyclic phosphodiesterase 9A && PF00233:3'5'-cyclic nucleotide phosphodiesterase	-	20	14	35	8	19	13	17	2	6	9	3	11	8	5	0.32811	0.270698	0.436887	0.1555	0.387538	0.207539	0.269223
ENSSSCG00000037520	18.273	14.3577	23.8344	31.9598	62.7465	91.4493	45.3585	23.8303	20.4049	20.2793	8.00928	17.5941	23.05	13.1926	41.1399	18.0515	1.18449	0.00235814	0.0188472	-	X	124155658	124173563	+	7269	lncRNA	- && Q9NSD4.2 RecName: Full=Zinc finger protein 275 && PF00096:Zinc finger, C2H2 type	zf-C2H2	21	14	36	31	58	108	54	20	19	22	6	14	22	15	0.156594	0.123041	0.204253	0.273885	0.537718	0.783691	0.388708
ENSSSCG00000039203	7.83128	19.4855	11.9172	9.27864	12.982	14.3948	5.03983	0	4.29576	6.45249	1.33488	10.0538	1.04773	0	11.5613	3.31209	1.81444	0.00239595	0.01906	CYSLTR1	X	62380780	62456691	-	4685	protein_coding	- && Q95N02.1 RecName: Full=Cysteinyl leukotriene receptor 1; Short=CysLTR1 && PF00001:7 transmembrane receptor (rhodopsin family)	7tm_1	9	19	18	9	12	17	6	0	4	7	1	8	1	0	0.104127	0.259084	0.158454	0.123371	0.172613	0.191397	0.0670109
ENSSSCG00000008101	40.0266	33.8432	14.5655	89.6936	73.5649	61.8129	54.5982	26.2133	45.1055	27.6535	22.6929	20.1075	22.0022	14.9516	52.5864	25.5324	1.03661	0.00244952	0.0193972	FBLN7	3	44214000	44267110	-	3418	protein_coding	- && Q53RD9.1 RecName: Full=Fibulin-7; Short=FIBL-7; Flags: Precursor && PF00084:Sushi repeat (SCR repeat)|PF14670:Coagulation Factor Xa inhibitory site|PF07645:Calcium-binding EGF domain|PF00008:EGF-like domain	EGF_CA	46	33	22	87	68	73	65	22	42	30	17	16	21	17	0.729483	0.616792	0.265456	1.63466	1.34072	1.12654	0.995051
ENSSSCG00000024000	29.5848	65.6353	14.5655	34.0217	41.1098	44.0311	15.9595	28.5964	21.4788	5.53071	8.00928	22.621	5.23863	10.5541	34.9868	14.5756	1.26865	0.00248481	0.0196523	EFCC1	13	71505035	71540592	+	6120	protein_coding	- && Q9HA90.2 RecName: Full=EF-hand and coiled-coil domain-containing protein 1; AltName: Full=Coiled-coil domain-containing protein 48 && PF15799:Coiled-coil domain-containing protein 48|PF02994:L1 transposable element	Transposase_22	34	64	22	33	38	52	19	24	20	6	6	18	5	12	0.301132	0.668075	0.148256	0.346293	0.41844	0.448175	0.162445
ENSSSCG00000002739	15.6626	12.3066	9.93102	17.5263	8.6547	27.0961	15.9595	9.53212	4.29576	5.53071	6.6744	10.0538	8.38181	4.39754	15.3053	6.98087	1.15685	0.00254224	0.0200137	PHLPP2	6	14633751	14715892	-	8271	protein_coding	- && Q6ZVD8.3 RecName: Full=PH domain leucine-rich repeat-containing protein phosphatase 2; AltName: Full=PH domain leucine-rich repeat-containing protein phosphatase-like; Short=PHLPP-like && PF13855:Leucine rich repeat|PF00481:Protein phosphatase 2C	PP2C	18	12	15	17	8	32	19	8	4	6	5	8	8	5	0.117962	0.0926872	0.0747954	0.131999	0.0651828	0.204074	0.120199
ENSSSCG00000033452	2.61043	12.3066	2.64827	16.4954	24.8822	19.4753	21.8393	1.19151	1.07394	3.68714	5.33952	1.25672	11.525	3.51803	14.3225	3.94169	1.8436	0.0025443	0.0200184	-	2	810372	841538	+	12021	pseudogene	- && Q9HC84.3 RecName: Full=Mucin-5B; Short=MUC-5B; AltName: Full=Cervical mucin; AltName: Full=High molecular weight salivary mucin MG1; AltName: Full=Mucin-5 subtype B, tracheobronchial; AltName: Full=Sublingual gland mucin; Flags: Precursor && PF01826:Trypsin Inhibitor like cysteine rich domain|PF13330:Mucin-2 protein WxxW repeating region|PF00094:von Willebrand factor type D domain|PF08742:C8…	VWD	3	12	4	16	23	23	26	1	1	4	4	1	11	4	0.0135273	0.0637731	0.0137234	0.0854792	0.12894	0.100921	0.113171
ENSSSCG00000043557	4.35071	15.3833	5.29654	3.09288	2.16367	3.38701	0	0	0	0	2.66976	0	1.04773	0	4.81059	0.531069	3.3348	0.00254598	0.02002	-	13	29690217	29694680	-	996	protein_coding	- && Q402U7.1 RecName: Full=Serine protease 44; AltName: Full=Testis serine protease 4; Short=TESSP-4; AltName: Full=Testis-specific serine protease 4; Flags: Precursor && PF00089:Trypsin	Trypsin	5	15	8	3	2	4	0	0	0	0	2	0	1	0	0.272107	0.962119	0.331262	0.193439	0.135323	0.211834	0
ENSSSCG00000029515	36.546	98.453	91.3653	70.1053	28.1278	54.1922	22.6792	16.6812	68.7322	20.2793	13.3488	2.51344	8.38181	17.5902	57.3527	21.0753	1.43963	0.0026715	0.0206976	PON3	9	74991277	75017942	-	1419	protein_coding	- && Q9BGN0.1 RecName: Full=Serum paraoxonase/lactonase 3 && PF01731:Arylesterase	-	42	96	138	68	26	64	27	14	64	22	10	2	8	20	1.60434	4.32201	4.01087	3.07757	1.23479	2.37899	0.995601
ENSSSCG00000009037	15.6626	10.2555	23.8344	17.5263	3.24551	12.7013	8.39972	1.19151	3.22182	9.21785	8.00928	3.77016	2.09545	5.27705	13.0893	4.6833	1.48634	0.00267325	0.0206987	ZNF827	8	82596659	82783691	+	10647	protein_coding	- && Q17R98.1 RecName: Full=Zinc finger protein 827 && -	-	18	10	36	17	3	15	10	1	3	10	6	3	2	6	0.0916378	0.0600025	0.139449	0.102542	0.0189887	0.0743121	0.0491447
ENSSSCG00000021284	14.7924	15.3833	6.62068	11.3406	6.49102	20.3221	2.51992	1.19151	3.22182	3.68714	6.6744	92.9974	1.04773	3.51803	11.0671	16.0483	1.61833	0.00267721	0.0207176	GPR20	4	2404291	2408812	+	4005	protein_coding	- && Q99678.2 RecName: Full=G-protein coupled receptor 20 && PF00001:7 transmembrane receptor (rhodopsin family)	7tm_1	17	15	10	11	6	24	3	1	3	4	5	74	1	4	0.230078	0.239268	0.102977	0.176389	0.10096	0.316085	0.0391943
ENSSSCG00000005844	2.61043	3.07666	12.5793	1.03096	6.49102	5.92727	4.19986	1.19151	1.07394	0.921785	1.33488	0	0	1.75902	5.13078	0.897305	2.51373	0.00272665	0.0209812	NRARP	AEMK02000682.1	614254	614598	+	345	protein_coding	- && Q7Z6K4.1 RecName: Full=Notch-regulated ankyrin repeat-containing protein >Q91ZA8.1 RecName: Full=Notch-regulated ankyrin repeat-containing protein && PF12796:Ankyrin repeats (3 copies)	-	3	3	19	1	6	7	5	1	1	1	1	0	0	2	0.471337	0.555519	2.27131	0.18615	1.17201	1.07022	0.758324
ENSSSCG00000004139	38.2863	39.9965	139.696	51.548	54.0918	24.5558	26.0391	15.4897	27.9224	7.37428	38.7115	20.1075	11.525	37.8188	53.4591	22.707	1.24343	0.00274367	0.0210646	ADGRG6	1	22662020	22801864	-	7068	protein_coding	- && Q86SQ4.3 RecName: Full=G-protein coupled receptor 126; AltName: Full=Developmentally regulated G-protein-coupled receptor; AltName: Full=Vascular inducible G protein-coupled receptor; Flags: Precursor && PF01825:GPCR proteolysis site, GPS, motif|PF00002:7 transmembrane receptor (Secretin family)|PF00354:Pentaxin family|PF00431:CUB domain	7tm_2	44	39	211	50	50	29	31	13	26	8	29	16	11	43	0.337431	0.352505	1.2312	0.454312	0.476732	0.21642	0.229493
ENSSSCG00000000151	3.48057	9.22997	17.2138	16.4954	8.6547	21.1688	18.4794	9.53212	6.44364	6.45249	0	0	0	0	13.5318	3.20404	2.07426	0.00278901	0.0213146	-	5	11920659	11929669	-	2013	protein_coding	- && Q9BWW8.1 RecName: Full=Apolipoprotein L6; AltName: Full=Apolipoprotein L-VI; Short=ApoL-VI && PF05461:Apolipoprotein L	-	4	9	26	16	8	25	22	8	6	7	0	0	0	0	0.107707	0.285625	0.532686	0.510455	0.267823	0.655076	0.571851
ENSSSCG00000011743	55.6891	35.8943	35.7517	25.774	35.7006	32.1766	3.35989	10.7236	3.22182	14.7486	9.34415	30.1613	7.33408	11.4336	32.0495	12.4239	1.37443	0.00279687	0.021353	MECOM	13	107754480	108335503	-	10162	protein_coding	- && Q03112.2 RecName: Full=MDS1 and EVI1 complex locus protein EVI1; AltName: Full=Ecotropic virus integration site 1 protein homolog; Short=EVI-1 && PF00096:Zinc finger, C2H2 type	zf-C2H2	64	35	54	25	33	38	4	9	3	16	7	24	7	13	0.341374	0.220032	0.219157	0.157994	0.218844	0.197242	0.0205961
ENSSSCG00000004549	22.6237	12.3066	21.1862	19.5882	6.49102	22.8623	26.8791	11.9151	4.29576	11.0614	9.34415	179.711	6.28636	6.15656	18.8482	32.6815	1.09753	0.00283221	0.0215504	RBPMS2	1	107259351	107296526	+	2041	protein_coding	- && Q6ZRY4.1 RecName: Full=RNA-binding protein with multiple splicing 2 && PF00076:RNA recognition motif. (a.k.a. RRM, RBD, or RNP domain)	RRM_1	26	12	32	19	6	27	32	10	4	12	7	143	6	7	0.690494	0.375608	0.646619	0.597849	0.198111	0.697776	0.820372
ENSSSCG00000040464	40.0266	35.8943	33.7655	31.9598	36.7825	76.2077	251.152	45.2776	36.514	25.81	8.00928	13.8239	7.33408	7.91557	72.2554	20.6692	1.80711	0.00283461	0.0215529	LEP	18	20106868	20123447	-	3224	protein_coding	- && Q29406.1 RecName: Full=Leptin; AltName: Full=Obesity factor; Flags: Precursor && PF02024:Leptin	-	46	35	51	31	34	90	299	38	34	28	6	11	7	9	0.773379	0.693537	0.652404	0.617515	0.710697	1.47246	4.85266
ENSSSCG00000016260	18.273	34.8688	26.4827	15.4644	37.8643	9.31428	3.35989	1.19151	9.66546	8.29606	4.00464	17.5941	5.23863	3.51803	20.8039	7.07263	1.5594	0.00283571	0.0215529	SLC16A14	15	131026230	131080922	-	8758	protein_coding	- && Q7RTX9.1 RecName: Full=Monocarboxylate transporter 14; Short=MCT 14; AltName: Full=Solute carrier family 16 member 14 && PF07690:Major Facilitator Superfamily	MFS_1	21	34	40	15	35	11	4	1	9	9	3	14	5	4	0.12997	0.248011	0.188363	0.109994	0.269317	0.0662496	0.0238979
ENSSSCG00000002006	9.57157	12.3066	5.29654	5.1548	6.49102	6.77402	5.8798	11.9151	15.0352	12.905	18.6883	20.1075	12.5727	13.1926	7.35348	14.9166	-1.02223	0.00285084	0.0216318	PSME1	7	75148754	75171146	-	2412	protein_coding	- && Q64L94.1 RecName: Full=Proteasome activator complex subunit 1; AltName: Full=Proteasome activator 28 subunit alpha; Short=PA28a; Short=PA28alpha && PF02252:Proteasome activator pa28 beta subunit|PF02251:Proteasome activator pa28 alpha subunit	-	11	12	8	5	6	8	7	10	14	14	14	16	12	15	0.247198	0.317834	0.13679	0.133129	0.167639	0.174948	0.151853
ENSSSCG00000017535	3.48057	6.15331	5.95861	9.27864	7.57286	8.46752	4.19986	0	3.22182	1.84357	1.33488	1.25672	3.14318	1.75902	6.44448	1.79417	1.80348	0.00288013	0.0217572	HOXB4	12	24830453	24832534	-	1252	protein_coding	- && Q08DG5.1 RecName: Full=Homeobox protein Hox-B4 && PF00046:Homeobox domain	Homeobox	4	6	9	9	7	10	5	0	3	2	1	1	3	2	0.173175	0.306157	0.296469	0.461657	0.376786	0.4213	0.208963
ENSSSCG00000031173	11.3119	6.15331	4.63447	8.24768	7.57286	7.62077	5.8798	3.57454	0	0	1.33488	5.02688	3.14318	2.63852	7.34582	2.24543	1.74088	0.00295564	0.0221831	KCNMB4	5	34562052	34634238	+	3817	protein_coding	- && Q86W47.2 RecName: Full=Calcium-activated potassium channel subunit beta-4; AltName: Full=BK channel subunit beta-4; Short=BKbeta4; Short=Hbeta4; AltName: Full=Calcium-activated potassium channel, subfamily M subunit beta-4; AltName: Full=Charybdotoxin receptor subunit beta-4; AltName: Full=K(VCA)beta-4; AltName: Full=Maxi K channel subunit beta-4; AltName: Full=Slo-beta-4 && PF03185:Calcium-…	-	13	6	7	8	7	9	7	3	0	0	1	4	3	3	0.184608	0.100421	0.075634	0.134601	0.123588	0.12437	0.0959577
ENSSSCG00000037567	26.9744	19.4855	16.5517	0	28.1278	3.38701	7.55975	7.14909	0	3.68714	4.00464	2.51344	5.23863	3.51803	14.5837	3.73014	1.9695	0.00295763	0.0221831	-	3	10038386	10039952	+	459	protein_coding	- && Q5S1U1.1 RecName: Full=Heat shock protein beta-1; Short=HspB1; AltName: Full=Heat shock 27 kDa protein; Short=HSP 27 && PF00011:Hsp20/alpha crystallin family	-	31	19	25	0	26	4	9	6	0	4	3	2	5	4	3.66082	2.64446	2.24631	0	3.81735	0.459666	1.02597
ENSSSCG00000015320	19.1431	7.17886	17.2138	19.5882	8.6547	11.8545	12.5996	4.76606	11.8133	8.29606	4.00464	1.25672	5.23863	4.39754	13.7475	5.68186	1.25902	0.00300798	0.0224619	CALCR	9	73279911	73403434	-	3655	protein_coding	- && P25117.2 RecName: Full=Calcitonin receptor; Short=CT-R; Flags: Precursor && PF00002:7 transmembrane receptor (Secretin family)|PF02793:Hormone receptor domain	7tm_2	22	7	26	19	8	14	15	4	11	9	3	1	5	5	0.326261	0.122351	0.293378	0.333847	0.147504	0.202039	0.214737
ENSSSCG00000006475	6.091	3.07666	3.31034	6.18576	8.6547	4.23376	5.8798	1.19151	0	1.84357	1.33488	0	3.14318	0.879508	5.34743	1.19895	2.11369	0.00304662	0.0226613	IQGAP3	4	93513079	93559020	+	8297	protein_coding	- && Q86VI3.2 RecName: Full=Ras GTPase-activating-like protein IQGAP3 && PF00307:Calponin homology (CH) domain|PF00616:GTPase-activator protein for Ras-like GTPase|PF03836:RasGAP C-terminus	CH	7	3	5	6	8	5	7	1	0	2	1	0	3	1	0.0457305	0.0230992	0.0248537	0.046442	0.0649785	0.0317866	0.0441449
ENSSSCG00000050988	3.48057	6.15331	1.9862	5.1548	1.08184	4.23376	5.8798	15.4897	8.59152	19.3575	24.0278	3.77016	2.09545	10.5541	3.99576	11.9837	-1.58774	0.00307198	0.0227799	-	5	67866392	67874289	+	2514	lncRNA	- && - && -	-	4	6	3	5	1	5	7	13	8	21	18	3	2	12	0.0862431	0.152469	0.049215	0.127728	0.0268062	0.104906	0.145692
ENSSSCG00000009873	17.4029	18.4599	7.28274	20.6192	8.6547	38.1039	30.239	16.6812	5.3697	11.0614	8.00928	3.77016	5.23863	7.91557	20.1089	8.29228	1.27731	0.00309319	0.0229101	DTX1	14	38560860	38599787	+	3186	protein_coding	- && Q86Y01.1 RecName: Full=E3 ubiquitin-protein ligase DTX1; AltName: Full=Protein deltex-1; Short=Deltex1; Short=hDTX1 && PF02825:WWE domain	WWE	20	18	11	20	8	45	36	14	5	12	6	3	5	9	0.340262	0.36093	0.142393	0.403149	0.169217	0.74501	0.591236
ENSSSCG00000034767	3.48057	3.07666	10.5931	9.27864	4.32735	6.77402	0	0	1.07394	2.76535	0	0	1.04773	0	5.36147	0.698146	2.8519	0.00316257	0.0233732	LAMA1	6	100332873	100468454	+	9520	protein_coding	- && P25391.2 RecName: Full=Laminin subunit alpha-1; AltName: Full=Laminin A chain; AltName: Full=Laminin-1 subunit alpha; AltName: Full=Laminin-3 subunit alpha; AltName: Full=S-laminin subunit alpha; Short=S-LAM alpha; Flags: Precursor && PF00054:Laminin G domain|PF00055:Laminin N-terminal (Domain VI)|PF06009:Laminin Domain II|PF00053:Laminin EGF domain|PF00052:Laminin B (Domain IV)|PF06008:Lami…	Laminin_EGF	4	3	16	9	4	8	0	0	1	3	0	0	1	0	0.0227747	0.0201317	0.0693146	0.0607137	0.0283155	0.044325	0
ENSSSCG00000021997	216.665	130.245	194.648	44.3313	150.375	70.2805	55.4382	25.0218	74.1019	35.9496	64.0742	114.362	46.0999	51.891	123.141	58.7857	1.0712	0.00321901	0.023624	ALS2CL	13	29596700	29618919	-	3424	protein_coding	- && A6QP75.1 RecName: Full=ALS2 C-terminal-like protein && PF02204:Vacuolar sorting protein 9 (VPS9) domain|PF02493:MORN repeat	VPS9	249	127	294	43	139	83	66	21	69	39	48	91	44	59	3.9418	2.36955	3.54124	0.806521	2.73578	1.27862	1.00859
ENSSSCG00000037371	18.273	11.2811	43.6965	4.12384	8.6547	9.31428	10.9196	7.14909	5.3697	3.68714	5.33952	8.79705	3.14318	5.27705	15.1804	5.53753	1.4934	0.00325323	0.0238111	TMPPE	13	18969647	18979006	-	7195	protein_coding	- && A5PJK1.1 RecName: Full=Transmembrane protein with metallophosphoesterase domain && PF00149:Calcineurin-like phosphoesterase	Metallophos	21	11	66	4	8	11	13	6	5	4	4	7	3	6	0.158204	0.0976694	0.378316	0.0357035	0.0749307	0.0806413	0.0945402
ENSSSCG00000000551	6.96114	3.07666	7.28274	10.3096	14.0639	25.4026	14.2795	10.7236	4.29576	3.68714	2.66976	2.51344	1.04773	1.75902	11.6252	3.81378	1.62885	0.00329452	0.024023	ARNTL2	5	46290005	46482280	-	9209	protein_coding	- && Q8WYA1.2 RecName: Full=Aryl hydrocarbon receptor nuclear translocator-like protein 2; AltName: Full=Basic-helix-loop-helix-PAS protein MOP9; AltName: Full=Brain and muscle ARNT-like 2; AltName: Full=CYCLE-like factor; Short=CLIF; AltName: Full=Class E basic helix-loop-helix protein 6; Short=bHLHe6; AltName: Full=Member of PAS protein 9; AltName: Full=PAS domain-containing protein 9 && PF1459…	HLH	8	3	11	10	13	30	17	9	4	4	2	2	1	2	0.0470876	0.0208116	0.0492631	0.0697379	0.0951331	0.171832	0.0965918
ENSSSCG00000023031	9.57157	10.2555	6.62068	26.805	28.1278	8.46752	3.35989	5.95757	4.29576	4.60892	6.6744	5.02688	4.1909	0.879508	13.3154	4.51914	1.56707	0.00330513	0.02407	TNNT2	10	23749335	23763396	-	1160	protein_coding	- && P50751.2 RecName: Full=Troponin T, cardiac muscle; Short=TnTc; AltName: Full=Cardiac muscle troponin T; Short=cTnT && PF00992:Troponin	-	11	10	10	26	26	10	4	5	4	5	5	4	4	1	0.514001	0.55073	0.355536	1.43945	1.51048	0.454713	0.180429
ENSSSCG00000000694	6.96114	10.2555	5.29654	14.4334	9.73653	5.92727	7.55975	14.2982	11.8133	9.21785	17.3534	28.9046	32.4795	14.0721	8.59574	18.3056	-1.10617	0.00331014	0.0240855	GAPDH	5	64129680	64133991	-	1859	protein_coding	- && P00355.4 RecName: Full=Glyceraldehyde-3-phosphate dehydrogenase; Short=GAPDH; AltName: Full=Peptidyl-cysteine S-nitrosylase GAPDH && PF00044:Glyceraldehyde 3-phosphate dehydrogenase, NAD binding domain|PF02800:Glyceraldehyde 3-phosphate dehydrogenase, C-terminal domain	-	8	10	8	14	9	7	9	12	11	10	13	23	31	16	0.23326	0.343651	0.177481	0.483648	0.32626	0.198616	0.253319
ENSSSCG00000022031	26.9744	17.4344	43.6965	25.774	7.57286	22.0156	14.2795	10.7236	3.22182	8.29606	20.0232	11.3105	1.04773	9.67459	22.5353	9.18536	1.32752	0.00333722	0.0242241	CHST2	13	83819416	83821780	+	2259	protein_coding	- && Q9Y4C5.2 RecName: Full=Carbohydrate sulfotransferase 2; AltName: Full=Galactose/N-acetylglucosamine/N-acetylglucosamine 6-O-sulfotransferase 2; Short=GST-2; AltName: Full=N-acetylglucosamine 6-O-sulfotransferase 1; Short=GlcNAc6ST-1; Short=Gn6ST-1 && PF00685:Sulfotransferase domain	Sulfotransfer_1	31	17	66	25	7	26	17	9	3	9	15	9	1	11	0.743832	0.480761	1.20495	0.71073	0.208825	0.607089	0.393765
ENSSSCG00000015780	30.455	15.3833	18.5379	12.3715	16.2276	23.7091	4.19986	8.3406	5.3697	8.29606	8.00928	12.5672	6.28636	4.39754	17.2692	7.60954	1.20414	0.00338495	0.0244214	STOX2	15	45083606	45301158	+	11157	protein_coding	- && Q9P2F5.2 RecName: Full=Storkhead-box protein 2 && PF10264:Winged helix Storkhead-box1 domain	-	35	15	28	12	15	28	5	7	5	9	6	10	6	5	0.17004	0.0858896	0.103503	0.069074	0.0906034	0.132375	0.0234491
ENSSSCG00000011324	22.6237	47.1754	39.7241	21.6502	2.16367	4.23376	4.19986	7.14909	10.7394	2.76535	2.66976	0	7.33408	7.03606	20.2529	5.38482	1.90084	0.00340744	0.0245447	-	13	29699300	29703622	-	1799	protein_coding	- && E7EML9.3 RecName: Full=Serine protease 44; AltName: Full=Testis serine protease 4; Short=TESSP-4; Flags: Precursor && PF00089:Trypsin	Trypsin	26	46	60	21	2	5	5	6	10	3	2	0	7	8	0.783379	1.63352	1.3755	0.749668	0.0749203	0.1466	0.145426
ENSSSCG00000007000	41.7668	49.2265	39.062	50.5171	37.8643	65.1999	26.8791	20.2558	12.8873	10.1396	21.3581	60.3226	16.7636	8.79508	44.3594	21.5031	1.06537	0.0034499	0.0247701	FAT1	17	8448760	8580715	+	15244	pseudogene	- && Q14517.2 RecName: Full=Protocadherin Fat 1; AltName: Full=Cadherin family member 7; AltName: Full=Cadherin-related tumor suppressor homolog; AltName: Full=Protein fat homolog; Contains: RecName: Full=Protocadherin Fat 1, nuclear form; Flags: Precursor && PF02210:Laminin G domain|PF00008:EGF-like domain|PF00028:Cadherin domain|PF07645:Calcium-binding EGF domain	Laminin_G_2	48	48	59	49	35	77	32	17	12	11	16	48	16	10	0.170676	0.201159	0.159623	0.206433	0.154728	0.266433	0.109839
ENSSSCG00000008631	26.9744	14.3577	27.1448	21.6502	21.6367	24.5558	21.8393	5.95757	15.0352	11.0614	9.34415	26.3911	3.14318	6.15656	22.5941	11.0127	1.06223	0.0035649	0.0254772	SLC66A3	3	125494417	125507239	-	3804	protein_coding	- && Q8N755.1 RecName: Full=PQ-loop repeat-containing protein 3; Flags: Precursor && PF04193:PQ loop repeat	-	31	14	41	21	20	29	26	5	14	12	7	21	3	7	0.441724	0.235117	0.444513	0.354536	0.354316	0.402118	0.357632
ENSSSCG00000010650	25.2341	15.3833	18.5379	21.6502	34.6188	24.5558	22.6792	9.53212	5.3697	14.7486	5.33952	27.6479	7.33408	9.67459	23.237	11.3781	1.03333	0.00357593	0.0255426	-	14	124630798	124672174	-	3510	pseudogene	- && Q17R10.1 RecName: Full=Actin filament-associated protein 1-like 2; Short=AFAP1-like protein 2 && PF00169:PH domain	PH	29	15	28	21	32	29	27	8	5	16	4	22	7	11	0.447837	0.273011	0.328997	0.384232	0.614389	0.435799	0.402495
ENSSSCG00000015810	6.091	11.2811	4.63447	4.12384	18.3912	8.46752	16.7994	5.95757	3.22182	1.84357	1.33488	1.25672	4.1909	5.27705	9.9698	3.2975	1.56263	0.00369193	0.0261115	-	15	47610590	47621647	-	1885	protein_coding	- && E1BJW1.1 RecName: Full=Serine protease HTR4; AltName: Full=High-temperature requirement factor A4; Flags: Precursor && PF13180:PDZ domain	-	7	11	7	4	17	10	20	5	3	2	1	1	4	6	0.201287	0.372802	0.153154	0.136279	0.607769	0.279823	0.555166
ENSSSCG00000009077	16.5327	9.22997	27.8068	21.6502	25.9641	17.7818	15.1195	14.2982	2.14788	5.53071	9.34415	15.0807	9.42953	8.79508	19.155	9.23231	1.0785	0.00370971	0.02621	PLK4	8	96991940	97090023	-	14673	protein_coding	- && O95757.3 RecName: Full=Heat shock 70 kDa protein 4L; AltName: Full=Heat shock 70-related protein APG-1; AltName: Full=Osmotic stress protein 94 && PF00012:Hsp70 protein	HSP70	19	9	42	21	24	21	18	12	2	6	7	12	9	10	0.0701882	0.039185	0.118052	0.0919139	0.110228	0.0754911	0.0641885
ENSSSCG00000009431	18.273	24.6132	39.062	16.4954	15.1457	16.0883	7.55975	2.38303	15.0352	5.53071	8.00928	5.02688	8.38181	14.0721	19.6053	8.34843	1.22307	0.00378725	0.0265244	DGKH	11	24784407	24971045	-	5621	protein_coding	- && Q86XP1.1 RecName: Full=Diacylglycerol kinase eta; Short=DAG kinase eta; AltName: Full=Diglyceride kinase eta; Short=DGK-eta && PF00130:Phorbol esters/diacylglycerol binding domain (C1 domain)|PF00609:Diacylglycerol kinase accessory domain|PF00781:Diacylglycerol kinase catalytic domain|PF00169:PH domain	PH	21	24	59	16	14	19	9	2	14	6	6	4	8	16	0.202505	0.272769	0.432892	0.182805	0.167848	0.178294	0.0837786
ENSSSCG00000014224	113.119	71.7886	41.7103	71.1363	103.856	107.538	32.7589	25.0218	74.1019	21.201	29.3673	71.6331	23.05	19.3492	77.4152	37.6749	1.04293	0.00382926	0.026661	SEMA6A	2	120560095	120687106	-	6943	protein_coding	- && Q9H2E6.2 RecName: Full=Semaphorin-6A; AltName: Full=Semaphorin VIA; Short=Sema VIA; AltName: Full=Semaphorin-6A-1; Short=SEMA6A-1; Flags: Precursor && PF01403:Sema domain|PF01437:Plexin repeat	Sema	130	70	63	69	96	127	39	21	69	23	22	57	22	22	1.01491	0.644092	0.374227	0.638238	0.931805	0.964833	0.293915
ENSSSCG00000025214	11.3119	12.3066	7.94481	13.4025	11.9002	8.46752	6.71978	4.76606	3.22182	4.60892	6.6744	2.51344	2.09545	6.15656	10.2933	4.29095	1.24371	0.00388609	0.0268871	TSHZ3	6	41345468	41423751	-	4988	protein_coding	- && Q63HK5.2 RecName: Full=Teashirt homolog 3; AltName: Full=Zinc finger protein 537 && -	-	13	12	12	13	11	10	8	4	3	5	5	2	2	7	0.141269	0.153692	0.0992193	0.167378	0.148617	0.105747	0.0839204
ENSSSCG00000006811	11.3119	3.07666	13.2414	5.1548	5.40918	15.2415	10.0797	3.57454	2.14788	5.53071	1.33488	123.159	2.09545	2.63852	9.07358	20.0687	1.51989	0.00388634	0.0268871	SLC6A17	4	109919150	109974235	-	6100	protein_coding	- && Q9H1V8.3 RecName: Full=Sodium-dependent neutral amino acid transporter SLC6A17; AltName: Full=Sodium-dependent neurotransmitter transporter NTT4; AltName: Full=Solute carrier family 6 member 17 && PF00209:Sodium:neurotransmitter symporter family	SNF	13	3	20	5	5	18	12	3	2	6	1	98	2	3	0.115516	0.0314187	0.13522	0.0526406	0.0552384	0.155646	0.102933
ENSSSCG00000006590	6.96114	1.02555	23.8344	45.3623	3.24551	0.846752	6.71978	0	3.22182	0.921785	4.00464	1.25672	1.04773	6.15656	12.5708	2.37275	2.3902	0.00390377	0.026994	S100A8	4	96209551	96210602	+	504	protein_coding	- && P28782.2 RecName: Full=Protein S100-A8; AltName: Full=BEE11; AltName: Full=Calgranulin-A; AltName: Full=Neutrophil cytosolic 7 kDa protein; Short=P7; AltName: Full=S100 calcium-binding protein A8; Contains: RecName: Full=Protein S100-A8, N-terminally processed && PF01023:S-100/ICaBP type calcium binding domain	-	8	1	36	44	3	1	8	0	3	1	3	1	1	7	0.860377	0.126755	2.94587	5.60665	0.401136	0.104656	0.830545
ENSSSCG00000039412	12.182	9.22997	26.4827	10.3096	10.8184	16.0883	10.9196	9.53212	2.14788	5.53071	0	12.5672	0	3.51803	13.7187	4.75656	1.5568	0.00392219	0.0270802	DOC2B	12	47529566	47562373	+	5296	protein_coding	- && Q14184.1 RecName: Full=Double C2-like domain-containing protein beta; Short=Doc2-beta && PF00168:C2 domain	C2	14	9	40	10	10	19	13	8	2	6	0	10	0	4	0.143288	0.108565	0.311497	0.121264	0.127249	0.189235	0.12844
ENSSSCG00000049958	5.22086	2.0511	3.97241	0	1.08184	1.6935	7.55975	1.19151	15.0352	2.76535	44.051	27.6479	1.04773	9.67459	3.08278	14.4876	-2.19296	0.00399682	0.027476	-	16	322129	345987	+	13944	lncRNA	- && - && -	-	6	2	6	0	1	2	9	1	14	3	33	22	1	11	0.0233235	0.00916304	0.0177462	0	0.00483296	0.00756551	0.0337722
ENSSSCG00000038663	26.1043	23.5877	25.8206	14.4334	4.32735	6.77402	9.23969	3.57454	1.07394	4.60892	0	0	10.4773	11.4336	15.7553	4.45261	1.77903	0.00400246	0.0274952	-	1	56184754	56274865	+	10439	lncRNA	- && - && -	-	30	23	39	14	4	8	11	3	1	5	0	0	10	13	0.155773	0.140756	0.15408	0.0861292	0.0258227	0.0404228	0.0551363
ENSSSCG00000024399	19.1431	9.22997	11.9172	20.6192	18.3912	23.7091	14.2795	10.7236	8.59152	4.60892	10.679	5.02688	7.33408	11.4336	16.7556	8.34253	1.00525	0.00406125	0.0277733	EVC2	8	4893505	5023644	+	4379	protein_coding	- && Q8MI28.1 RecName: Full=Limbin && PF12297:Ellis van Creveld protein 2 like protein	-	22	9	18	20	17	28	17	9	8	5	8	4	7	13	0.272319	0.1313	0.169527	0.293316	0.261622	0.337271	0.203132
ENSSSCG00000014626	6.96114	11.2811	10.5931	5.1548	4.32735	5.08051	3.35989	0	3.22182	1.84357	0	2.51344	3.14318	2.63852	6.67969	1.90865	1.76886	0.00418177	0.028384	HPX	9	3288172	3297047	+	1708	protein_coding	- && P50828.1 RecName: Full=Hemopexin; AltName: Full=Hyaluronidase; Flags: Precursor && PF00045:Hemopexin	Hemopexin	8	11	16	5	4	6	4	0	3	2	0	2	3	3	0.253882	0.411435	0.386343	0.188002	0.157824	0.185293	0.122539
ENSSSCG00000005498	15.6626	36.9199	52.9654	26.805	31.3733	16.0883	10.9196	5.95757	6.44364	15.6703	22.6929	11.3105	13.6204	13.1926	27.2477	12.6983	1.10842	0.00435794	0.029182	PAPPA	1	256544928	256780779	+	6642	protein_coding	- && Q13219.3 RecName: Full=Pappalysin-1; AltName: Full=Insulin-like growth factor-dependent IGF-binding protein 4 protease; Short=IGF-dependent IGFBP-4 protease; Short=IGFBP-4ase; AltName: Full=Pregnancy-associated plasma protein A; Short=PAPP-A; Flags: Precursor && PF00084:Sushi repeat (SCR repeat)|PF05572:Pregnancy-associated plasma protein-A|PF13385:Concanavalin A-like lectin/glucanases super…	Sushi	18	36	80	26	29	19	13	5	6	17	17	9	13	15	0.146894	0.346258	0.496744	0.251394	0.294239	0.150886	0.102411
ENSSSCG00000002866	80.0531	37.9454	72.8274	150.52	88.7106	304.831	380.507	140.599	42.9576	54.3853	29.3673	28.9046	31.4318	58.0475	159.342	55.099	1.53232	0.00435923	0.029182	CEBPA	6	43083203	43085836	-	2634	protein_coding	- && O02754.1 RecName: Full=CCAAT/enhancer-binding protein alpha; Short=C/EBP alpha && PF07716:Basic region leucine zipper	bZIP_2	92	37	110	146	82	360	453	118	40	59	22	23	30	66	1.89322	0.897393	1.72234	3.55974	2.09797	7.20912	8.99884
ENSSSCG00000021041	116.599	38.971	37.7379	47.4242	22.7186	34.7168	38.6387	45.2776	25.7746	21.201	10.679	21.3643	26.1931	16.7107	48.1152	23.8858	1.01298	0.00443071	0.0295157	-	9	66518610	66550484	-	3507	protein_coding	- && Q2T9M7.1 RecName: Full=N-fatty-acyl-amino acid synthase/hydrolase PM20D1; AltName: Full=Peptidase M20 domain-containing protein 1; Flags: Precursor && PF07687:Peptidase dimerisation domain|PF01546:Peptidase family M20/M25/M40	Peptidase_M20	134	38	57	46	21	41	46	38	24	23	8	17	25	19	2.07109	0.692221	0.670318	0.84237	0.403538	0.616657	0.686319
ENSSSCG00000026597	121.82	57.4309	279.393	87.6316	96.2835	61.8129	45.3585	46.4691	28.9964	127.206	42.7161	16.3374	20.9545	37.8188	107.104	45.7855	1.22377	0.00450995	0.0299121	SLC38A4	5	77411610	77489326	-	13828	protein_coding	- && Q5RE87.1 RecName: Full=Sodium-coupled neutral amino acid transporter 4; AltName: Full=Amino acid transporter A3; AltName: Full=Na(+)-coupled neutral amino acid transporter 4; AltName: Full=Solute carrier family 38 member 4; AltName: Full=System A amino acid transporter 3 && PF01490:Transmembrane amino acid transporter protein	Aa_trans	140	56	422	85	89	73	54	39	27	138	32	13	20	43	0.54878	0.258717	1.25862	0.394767	0.433742	0.278458	0.204333
novel.163	28.7147	74.8653	23.1724	169.077	98.4472	83.8285	56.2781	145.365	268.485	51.6199	130.818	169.657	166.588	171.504	76.3405	157.72	-1.05129	0.00456696	0.0301875	-	6	83723715	83725626	+	522	-	- && Q28896.1 RecName: Full=CAMPATH-1 antigen; AltName: Full=Epididymal secretory protein E5; AltName: CD_antigen=CD52; Flags: Precursor && PF15116:CAMPATH-1 antigen	-	33	73	35	164	91	99	67	122	250	56	98	135	159	195	3.42667	8.93406	2.76528	20.1769	11.7482	10.0037	6.71596
ENSSSCG00000016516	3.48057	10.2555	9.93102	6.18576	6.49102	18.6286	14.2795	7.14909	2.14788	0	8.00928	0	0	0	9.89314	2.47232	2.0864	0.00458842	0.0302619	ATP6V0A4	18	10901568	10966410	+	2601	protein_coding	- && Q9HBG4.2 RecName: Full=V-type proton ATPase 116 kDa subunit a isoform 4; Short=V-ATPase 116 kDa isoform a4; AltName: Full=Vacuolar proton translocating ATPase 116 kDa subunit a isoform 4; AltName: Full=Vacuolar proton translocating ATPase 116 kDa subunit a kidney isoform && PF01496:V-type ATPase 116kDa subunit family	-	4	10	15	6	6	22	17	6	2	0	6	0	0	0	0.0833584	0.245616	0.237844	0.148147	0.155458	0.446147	0.341989
ENSSSCG00000017548	6.96114	2.0511	5.95861	13.4025	3.24551	15.2415	0	2.38303	2.14788	0	1.33488	1.25672	2.09545	0	6.69434	1.31685	2.39498	0.00465404	0.0304241	NGFR	12	25699427	25720357	+	3532	protein_coding	- && P08138.1 RecName: Full=Tumor necrosis factor receptor superfamily member 16; AltName: Full=Gp80-LNGFR; AltName: Full=Low affinity neurotrophin receptor p75NTR; AltName: Full=Low-affinity nerve growth factor receptor; Short=NGF receptor; AltName: Full=p75 ICD; AltName: CD_antigen=CD271; Flags: Precursor && PF00020:TNFR/NGFR cysteine-rich region|PF00531:Death domain	Death	8	2	9	13	3	18	0	2	2	0	1	1	2	0	0.122772	0.0361748	0.10509	0.236376	0.0572402	0.268811	0
ENSSSCG00000033537	17.4029	3.07666	6.62068	8.24768	6.49102	8.46752	3.35989	1.19151	4.29576	1.84357	4.00464	1.25672	0	3.51803	7.66661	2.30146	1.73815	0.00479889	0.0311304	-	12	8243627	8585314	+	19070	lncRNA	- && - && -	-	20	3	10	8	6	10	4	1	4	2	3	1	0	4	0.0568472	0.01005	0.0216267	0.0269414	0.0212032	0.0276595	0.0109752
ENSSSCG00000025822	68.7413	26.6644	35.7517	92.7864	95.2016	250.639	217.553	88.1721	23.6267	37.7932	4.00464	46.4987	23.05	14.9516	112.477	34.0138	1.7269	0.00484052	0.0312538	SFRP1	17	10436426	10489748	-	3960	protein_coding	- && O19116.1 RecName: Full=Secreted frizzled-related protein 1; Short=sFRP-1; AltName: Full=Frizzled in aorta protein; Short=FrzA protein; Flags: Precursor && PF01392:Fz domain|PF01759:UNC-6/NTR/C345C module	Fz	79	26	54	90	88	296	259	74	22	41	3	37	22	17	1.08134	0.419445	0.562393	1.45958	1.49757	3.94268	3.42222
ENSSSCG00000029990	12.182	51.2776	35.0896	21.6502	84.3833	20.3221	92.3969	36.937	84.8413	176.061	26.6976	335.545	138.3	192.612	45.3288	141.57	-1.64457	0.00487209	0.031413	DEFB1	AEMK02000617.1	539	11160	+	372	protein_coding	- && Q95M67.1 RecName: Full=Beta-defensin 1; Short=BD-1; AltName: Full=Defensin, beta 1; Flags: Precursor && PF00711:Beta defensin	-	14	50	53	21	78	24	110	31	79	191	20	267	132	219	2.03993	8.58665	5.8759	3.62541	14.1303	3.40301	15.4723
ENSSSCG00000003705	18.273	21.5366	17.2138	8.24768	11.9002	12.7013	13.4396	9.53212	5.3697	10.1396	9.34415	7.54033	0	0.879508	14.7589	6.11506	1.30173	0.00494828	0.0317117	CABLES1	6	108115886	108227748	+	3952	protein_coding	- && Q8TDN4.2 RecName: Full=CDK5 and ABL1 enzyme substrate 1; AltName: Full=Interactor with CDK3 1; Short=Ik3-1 && PF00134:Cyclin, N-terminal domain	-	21	21	26	8	11	15	16	8	5	11	7	6	0	1	0.288026	0.339468	0.27133	0.130003	0.187576	0.200203	0.21184
ENSSSCG00000000649	24.364	31.7921	23.8344	19.5882	16.2276	12.7013	12.5996	7.14909	12.8873	11.0614	9.34415	20.1075	3.14318	4.39754	20.1582	9.72717	1.07009	0.00501943	0.032075	CLEC1A	5	61849135	61876044	+	6836	protein_coding	- && Q0VCS6.1 RecName: Full=C-type lectin domain family 1 member A; AltName: Full=C-type lectin-like receptor 1; Short=CLEC-1 && PF00059:Lectin C-type domain	Lectin_C	28	31	36	19	15	15	15	6	12	12	7	16	3	5	0.222017	0.289705	0.217191	0.178498	0.147873	0.11574	0.114814
ENSSSCG00000041926	2.61043	17.4344	0.662068	0	59.501	3.38701	4.19986	0	2.14788	4.60892	4.00464	0	1.04773	0	12.5421	1.68702	2.88315	0.0051152	0.0325318	-	12	4067688	4072575	-	3505	lncRNA	- && - && -	-	3	17	1	0	55	4	5	0	2	5	3	0	1	0	0.0463941	0.309854	0.0117667	0	1.05749	0.060196	0.0746425
ENSSSCG00000024633	2.61043	3.07666	3.97241	2.06192	3.24551	2.54026	8.39972	3.57454	11.8133	2.76535	10.679	23.8777	11.525	9.67459	3.70099	10.5585	-1.48164	0.00513304	0.0325721	JAKMIP3	14	140397187	140493758	+	7021	protein_coding	- && Q5VZ66.2 RecName: Full=Janus kinase and microtubule-interacting protein 3; AltName: Full=Neuroendocrine long coiled-coil protein 2 && PF16034:JAKMIP CC3 domain	-	3	3	6	2	3	3	10	3	11	3	8	19	11	11	0.0231607	0.0272973	0.0352447	0.0182941	0.0287954	0.0225381	0.0745255
ENSSSCG00000017498	20.0133	25.6388	21.8482	8.24768	7.57286	69.4337	83.1572	23.8303	12.8873	21.201	1.33488	5.02688	6.28636	9.67459	33.7017	11.463	1.55051	0.00521283	0.0329616	PPP1R1B	12	22654924	22690953	-	4333	protein_coding	- && Q61542.1 RecName: Full=StAR-related lipid transfer protein 3; AltName: Full=Protein ES 64; AltName: Full=Protein MLN 64; AltName: Full=START domain-containing protein 3; Short=StARD3 && PF10457:Cholesterol-capturing domain|PF01852:START domain|PF05395:Protein phosphatase inhibitor 1/DARPP-32	START	23	25	33	8	7	82	99	20	12	23	1	4	6	11	0.287719	0.368594	0.314099	0.118572	0.10887	0.998207	1.1955
ENSSSCG00000013292	12.182	12.3066	25.1586	36.0836	22.7186	32.1766	122.636	27.4048	11.8133	21.201	16.0186	8.79705	1.04773	7.91557	37.6088	13.4569	1.48879	0.00521857	0.0329616	PRR5L	2	24646867	24812610	-	2706	protein_coding	- && Q5E9R0.1 RecName: Full=Proline-rich protein 5-like; AltName: Full=Protein observed with Rictor-2; Short=Protor-2 && PF08539:HbrB-like	-	14	12	38	35	21	38	146	23	11	23	12	7	1	9	0.280433	0.283302	0.579158	0.830656	0.522989	0.740715	2.82312
ENSSSCG00000004632	6.091	2.0511	6.62068	15.4644	10.8184	33.0233	2.51992	7.14909	0	3.68714	1.33488	104.308	0	0	10.9413	16.6399	2.18663	0.00530682	0.0334261	GLDN	1	120322432	120399041	-	4336	protein_coding	- && Q6ZMI3.1 RecName: Full=Gliomedin; Contains: RecName: Full=Gliomedin shedded ectodomain; Flags: Precursor && PF01391:Collagen triple helix repeat (20 copies)|PF02191:Olfactomedin-like domain	Collagen	7	2	10	15	10	39	3	6	0	4	1	83	0	0	0.0875061	0.0294671	0.0951157	0.222169	0.155422	0.474429	0.0362023
ENSSSCG00000039553	3.48057	0	1.9862	21.6502	3.24551	0	4.19986	0	1.07394	0.921785	0	0	1.04773	0	4.93747	0.434779	3.36948	0.00531991	0.0334777	ASPG	AEMK02000452.1	2502401	2524409	+	2508	protein_coding	- && Q86U10.3 RecName: Full=60 kDa lysophospholipase; Includes: RecName: Full=L-asparaginase; AltName: Full=L-asparagine amidohydrolase; Includes: RecName: Full=Platelet-activating factor acetylhydrolase; Short=PAF acetylhydrolase && PF00710:Asparaginase|PF13857:Ankyrin repeats (many copies)	-	4	0	3	21	3	0	5	0	1	1	0	0	1	0	0.0864494	0	0.0493327	0.537741	0.080611	0	0.104315
ENSSSCG00000000029	14.7924	11.2811	15.8896	17.5263	11.9002	18.6286	9.23969	7.14909	9.66546	6.45249	6.6744	11.3105	4.1909	0	14.1797	6.49183	1.16532	0.00535573	0.033672	SCUBE1	5	5561504	5692330	+	8555	protein_coding	- && Q8IWY4.3 RecName: Full=Signal peptide, CUB and EGF-like domain-containing protein 1; Flags: Precursor && PF12662:Complement Clr-like EGF-like|PF14670:Coagulation Factor Xa inhibitory site|PF12947:EGF domain|PF07645:Calcium-binding EGF domain|PF07699:GCC2 and GCC3|PF00431:CUB domain	CUB	17	11	24	17	11	22	11	6	9	7	5	9	4	0	0.107711	0.0821428	0.1157	0.127617	0.086651	0.135643	0.0672785
ENSSSCG00000049992	12.182	26.6644	25.8206	18.5573	12.982	8.46752	14.2795	7.14909	10.7394	10.1396	8.00928	3.77016	10.4773	7.91557	16.9933	8.31434	1.02044	0.00535825	0.0336723	-	14	111657501	111668280	+	2320	lncRNA	- && - && -	-	14	26	39	18	12	10	17	6	10	11	6	3	10	9	0.327092	0.715949	0.693295	0.498271	0.348573	0.227357	0.383411
ENSSSCG00000012150	29.5848	14.3577	7.94481	20.6192	33.5369	19.4753	17.6394	14.2982	4.29576	11.9832	10.679	11.3105	7.33408	10.5541	20.4512	10.065	1.01462	0.00537757	0.0337705	REPS2	X	13412128	13658902	+	8302	protein_coding	- && Q8NFH8.2 RecName: Full=RalBP1-associated Eps domain-containing protein 2; AltName: Full=Partner of RalBP1; AltName: Full=RalBP1-interacting protein 2 && PF12763:Cytoskeletal-regulatory complex EF hand	-	34	14	12	20	31	23	21	12	4	13	8	9	7	12	0.221986	0.107731	0.0596129	0.154714	0.25164	0.14613	0.132355
ENSSSCG00000005233	9.57157	11.2811	9.93102	20.6192	27.0459	22.8623	14.2795	14.2982	6.44364	2.76535	6.6744	8.79705	6.28636	8.79508	16.5129	7.72286	1.09951	0.00537882	0.0337705	DMRT2	1	220745492	220757313	-	7185	protein_coding	- && Q9Y5R5.2 RecName: Full=Doublesex- and mab-3-related transcription factor 2; AltName: Full=Doublesex-like 2 protein; Short=DSXL-2 && PF00751:DM DNA binding domain	DM	11	11	15	20	25	27	17	12	6	3	5	7	6	10	0.0829842	0.0978054	0.0861006	0.178766	0.234484	0.198213	0.123802
ENSSSCG00000009959	7.83128	7.17886	7.94481	20.6192	16.2276	26.2493	5.03983	7.14909	5.3697	3.68714	2.66976	3.77016	5.23863	7.91557	13.013	5.11429	1.32302	0.00546626	0.0341622	ASPHD2	14	44034247	44045087	+	3085	protein_coding	- && Q6ICH7.1 RecName: Full=Aspartate beta-hydroxylase domain-containing protein 2 && PF05118:Aspartyl/Asparaginyl beta-hydroxylase	-	9	7	12	20	15	31	6	6	5	4	2	3	5	9	0.158131	0.144957	0.160423	0.416347	0.32767	0.530032	0.101765
ENSSSCG00000014876	8.70143	8.20442	3.97241	14.4334	15.1457	10.161	2.51992	1.19151	4.29576	4.60892	0	6.28361	2.09545	1.75902	9.01976	2.89061	1.61119	0.00549325	0.0343152	MYO7A	9	11249075	11666296	+	8779	protein_coding	- && Q13402.2 RecName: Full=Unconventional myosin-VIIa && PF00784:MyTH4 domain|PF00373:FERM central domain|PF00063:Myosin head (motor domain)	Myosin_head	10	8	6	14	14	12	3	1	4	5	0	5	2	2	0.0617425	0.0582159	0.0281869	0.102415	0.107469	0.0720994	0.0178805
ENSSSCG00000026422	27.8446	27.6899	48.3309	41.2384	25.9641	37.2571	59.638	11.9151	7.51758	22.1228	14.6837	52.7823	12.5727	7.91557	38.2804	18.5014	1.06692	0.00556817	0.0346008	GPER1	3	712160	715982	+	1949	protein_coding	- && F7EQ49.1 RecName: Full=G-protein coupled estrogen receptor 1; AltName: Full=G protein-coupled estrogen receptor 1; AltName: Full=G-protein coupled receptor 30 && PF00001:7 transmembrane receptor (rhodopsin family)	7tm_1	32	27	73	40	24	44	71	10	7	24	11	42	12	9	0.889954	0.885011	1.54473	1.31804	0.829851	1.19079	1.90612
ENSSSCG00000027726	23.4938	41.0221	31.1172	16.4954	10.8184	16.935	6.71978	9.53212	10.7394	10.1396	10.679	13.8239	7.33408	7.91557	20.9431	10.0234	1.07528	0.00558789	0.034684	DLL1	1	199231	211344	+	5039	protein_coding	- && O00548.2 RecName: Full=Delta-like protein 1; AltName: Full=Drosophila Delta homolog 1; Short=Delta1; Short=H-Delta-1; Flags: Precursor && PF01414:Delta serrate ligand|PF00008:EGF-like domain|PF07657:N terminus of Notch ligand	EGF	27	40	47	16	10	20	8	8	10	11	8	11	7	9	0.290435	0.507122	0.384676	0.203919	0.133739	0.209354	0.083071
ENSSSCG00000040557	6.96114	23.5877	20.5241	13.4025	5.40918	16.935	8.39972	5.95757	2.14788	2.76535	4.00464	15.0807	1.04773	5.27705	13.6028	5.18298	1.42735	0.00564677	0.0350018	SERTM1	11	12576562	12600665	+	3829	protein_coding	- && Q8CD78.1 RecName: Full=Serine-rich and transmembrane domain-containing protein 1 && PF15872:Serine-rich and transmembrane domain-containing protein 1	-	8	23	31	13	5	20	10	5	2	3	3	12	1	6	0.113249	0.383742	0.333901	0.218041	0.0880006	0.275512	0.136653
ENSSSCG00000040735	173.158	49.2265	127.779	118.56	42.1916	55.8857	83.1572	77.4485	59.0667	37.7932	10.679	27.6479	22.0022	73.8787	92.8513	44.0737	1.07204	0.00572227	0.0353646	DDAH1	4	130483878	130617531	+	5130	protein_coding	- && O08557.3 RecName: Full=N(G),N(G)-dimethylarginine dimethylaminohydrolase 1; Short=DDAH-1; Short=Dimethylarginine dimethylaminohydrolase 1; AltName: Full=DDAHI; AltName: Full=Dimethylargininase-1 && -	-	199	48	193	115	39	66	99	65	55	41	8	22	21	84	2.10264	0.597751	1.55161	1.43967	0.512328	0.678613	1.00977
ENSSSCG00000012006	26.1043	41.0221	60.9102	37.1146	11.9002	23.7091	26.0391	10.7236	4.29576	8.29606	21.3581	25.1344	20.9545	19.3492	32.3999	15.7302	1.05805	0.00574403	0.0354436	-	13	179225418	179308267	+	5180	protein_coding	- && O35379.1 RecName: Full=Multidrug resistance-associated protein 1; AltName: Full=ATP-binding cassette sub-family C member 1; AltName: Full=Leukotriene C(4) transporter; Short=LTC4 transporter && PF00005:ABC transporter|PF00664:ABC transporter transmembrane region	ABC_membrane	30	40	92	36	11	28	31	9	4	9	16	20	20	22	0.313921	0.493318	0.732486	0.446328	0.143108	0.285117	0.313138
ENSSSCG00000016401	12.182	10.2555	21.8482	8.24768	8.6547	19.4753	6.71978	2.38303	0	1.84357	9.34415	12.5672	2.09545	0	12.4833	4.03335	1.70904	0.00575902	0.035488	KIF1A	15	139610626	139694826	-	9397	protein_coding	- && Q12756.2 RecName: Full=Kinesin-like protein KIF1A; AltName: Full=Axonal transporter of synaptic vesicles; AltName: Full=Microtubule-based motor KIF1A; AltName: Full=Unc-104- and KIF1A-related protein; Short=hUnc-104 && PF00498:FHA domain|PF12423:Kinesin protein 1B|PF00225:Kinesin motor domain|PF12473:Kinesin protein|PF16183:Kinesin-associated|PF00169:PH domain	Kinesin	14	10	33	8	8	23	8	2	0	2	7	10	2	0	0.0807548	0.0679841	0.144833	0.0546741	0.0573722	0.129102	0.0445456
ENSSSCG00000040822	40.0266	17.4344	11.9172	18.5573	20.5549	30.4831	5.03983	1.19151	7.51758	2.76535	1.33488	26.3911	0	0.879508	20.5733	5.72571	1.87223	0.0058254	0.0357677	RERGL	5	54939886	54955639	+	7695	protein_coding	- && A6QP66.1 RecName: Full=Ras-related and estrogen-regulated growth inhibitor-like protein; AltName: Full=RERG/Ras-like protein && PF00071:Ras family	Ras	46	17	18	18	19	36	6	1	7	3	1	21	0	1	0.324025	0.141136	0.0964729	0.150226	0.166397	0.246768	0.0407987
ENSSSCG00000024759	3.48057	8.20442	17.8758	7.21672	9.73653	16.0883	6.71978	0	1.07394	2.76535	2.66976	11.3105	3.14318	2.63852	9.90316	3.37161	1.59519	0.00623405	0.0376025	-	6	19320092	19322093	+	1008	protein_coding	- && P78423.1 RecName: Full=Fractalkine; AltName: Full=C-X3-C motif chemokine 1; AltName: Full=CX3C membrane-anchored chemokine; AltName: Full=Neurotactin; AltName: Full=Small-inducible cytokine D1; Contains: RecName: Full=Processed fractalkine; Flags: Precursor && -	-	4	8	27	7	9	19	8	0	1	3	2	9	3	3	0.215094	0.507021	1.1047	0.445983	0.601704	0.994234	0.415273
ENSSSCG00000003881	14.7924	6.15331	9.93102	17.5263	8.6547	15.2415	10.9196	4.76606	1.07394	9.21785	1.33488	5.02688	9.42953	3.51803	11.8884	4.9096	1.2502	0.00633174	0.0380043	SPATA6	6	163278962	163406428	+	7456	protein_coding	- && Q2KJG1.2 RecName: Full=Spermatogenesis-associated protein 6; Flags: Precursor && PF14909:Spermatogenesis-assoc protein 6	-	17	6	15	17	8	18	13	4	1	10	1	4	9	4	0.123587	0.0514093	0.0829711	0.146428	0.0723078	0.127339	0.0912308
ENSSSCG00000016943	38.2863	12.3066	29.131	9.27864	12.982	11.8545	19.3194	1.19151	12.8873	4.60892	9.34415	16.3374	8.38181	1.75902	19.0226	7.78715	1.32064	0.00647748	0.0386105	ADAMTS6	16	43663002	44080499	-	9171	protein_coding	- && Q9UKP5.2 RecName: Full=A disintegrin and metalloproteinase with thrombospondin motifs 6; Short=ADAM-TS 6; Short=ADAM-TS6; Short=ADAMTS-6; Flags: Precursor && PF01562:Reprolysin family propeptide|PF01421:Reprolysin (M12B) family zinc metalloprotease|PF11802:Centromere-associated protein K|PF05986:ADAM-TS Spacer 1|PF00090:Thrombospondin type 1 domain	TSP_1	44	12	44	9	12	14	23	1	12	5	7	13	8	2	0.260055	0.0835913	0.197869	0.0630241	0.088179	0.0805206	0.131225
ENSSSCG00000006298	1.74029	3.07666	0.662068	11.3406	6.49102	5.08051	1.67994	9.53212	30.0703	6.45249	2.66976	12.5672	15.7159	9.67459	4.29586	12.3832	-1.5728	0.00665733	0.0393527	XCL1	4	82432198	82436180	-	1023	protein_coding	- && P47992.1 RecName: Full=Lymphotactin; AltName: Full=ATAC; AltName: Full=C motif chemokine 1; AltName: Full=Cytokine SCM-1; AltName: Full=Lymphotaxin; AltName: Full=SCM-1-alpha; AltName: Full=Small-inducible cytokine C1; AltName: Full=XC chemokine ligand 1; Flags: Precursor && PF00048:Small cytokines (intecrine/chemokine), interleukin-8 like	-	2	3	1	11	6	6	2	8	28	7	2	10	15	11	0.10597	0.187345	0.0403149	0.690555	0.395254	0.309365	0.102296
ENSSSCG00000002993	13.9223	8.20442	3.31034	34.0217	33.5369	84.6752	31.9189	8.3406	26.8485	13.8268	1.33488	6.28361	7.33408	5.27705	29.9414	9.89221	1.58796	0.00666994	0.0394101	CYP2A19	6	49056578	49064107	-	1725	protein_coding	- && Q16696.3 RecName: Full=Cytochrome P450 2A13; AltName: Full=CYPIIA13 && PF00067:Cytochrome P450	p450	16	8	5	33	31	100	38	7	25	15	1	5	7	6	0.50276	0.296277	0.119543	1.22859	1.21108	3.05778	1.15265
ENSSSCG00000007346	4.35071	3.07666	10.5931	5.1548	5.40918	39.7974	57.1181	14.2982	3.22182	5.53071	0	3.77016	0	0	17.9286	3.83155	2.24028	0.00675161	0.0398409	ADIG	17	41609455	41628250	+	754	protein_coding	- && Q30C86.1 RecName: Full=Adipogenin; AltName: Full=Small adipocyte factor 1; Short=SMAF-1 && PF15202:Adipogenin	-	5	3	16	5	5	47	68	12	3	6	0	3	0	0	0.359441	0.254183	0.875165	0.425873	0.446889	3.28793	4.71891
ENSSSCG00000044633	12.182	6.15331	19.862	5.1548	17.3094	10.161	0.839972	0	5.3697	1.84357	1.33488	8.79705	1.04773	2.63852	10.2375	3.00449	1.78978	0.00689936	0.04052	-	13	71975945	71979775	+	3115	lncRNA	- && - && -	-	14	6	30	5	16	12	1	0	5	2	1	7	1	3	0.243612	0.123052	0.397196	0.103084	0.346149	0.203198	0.0167975
ENSSSCG00000013303	34.8057	8.20442	34.4275	18.5573	16.2276	27.0961	18.4794	13.1067	4.29576	7.37428	6.6744	17.5941	13.6204	15.8311	22.5426	11.2138	1.01896	0.00701948	0.0410664	ABTB2	2	26548852	26782178	+	5197	protein_coding	- && Q8N961.2 RecName: Full=Ankyrin repeat and BTB/POZ domain-containing protein 2 && PF12796:Ankyrin repeats (3 copies)|PF00651:BTB/POZ domain	BTB	40	8	52	18	15	32	22	11	4	8	5	14	13	18	0.417193	0.0983409	0.41266	0.222434	0.194509	0.324783	0.2215
ENSSSCG00000048170	7.83128	8.20442	13.9034	0	7.57286	3.38701	2.51992	0	0	0	0	6.28361	0	0	6.2027	0.897658	2.90573	0.00713476	0.0415803	-	9	85023913	85029881	-	5969	protein_coding	- && O00370.1 RecName: Full=LINE-1 retrotransposable element ORF2 protein; Short=ORF2p; Includes: RecName: Full=Reverse transcriptase; Includes: RecName: Full=Endonuclease && PF00078:Reverse transcriptase (RNA-dependent DNA polymerase)	RVT_1	9	8	21	0	7	4	3	0	0	0	0	5	0	0	0.0817279	0.085622	0.145097	0	0.079031	0.0353471	0.0262981
ENSSSCG00000047951	1.74029	8.20442	7.28274	5.1548	6.49102	5.92727	5.03983	5.95757	21.4788	16.5921	8.00928	16.3374	22.0022	3.51803	5.69148	13.4136	-1.23966	0.00727533	0.0421475	-	3	124457611	124461144	-	1900	lncRNA	- && - && -	-	2	8	11	5	6	7	6	5	20	18	6	13	21	4	0.0570566	0.268988	0.23877	0.169004	0.212813	0.19433	0.165235
ENSSSCG00000038600	3.48057	7.17886	12.5793	11.3406	7.57286	11.0078	15.1195	5.95757	3.22182	7.37428	1.33488	0	2.09545	5.27705	9.7542	3.60872	1.39338	0.00735133	0.0424976	PRSS8	3	17357802	17362222	+	1921	protein_coding	- && Q9ES87.3 RecName: Full=Prostasin; AltName: Full=Channel-activating protease 1; Short=CAP1; AltName: Full=Serine protease 8; Contains: RecName: Full=Prostasin light chain; Contains: RecName: Full=Prostasin heavy chain; Flags: Precursor && PF00089:Trypsin	Trypsin	4	7	19	11	7	13	18	5	3	8	1	0	2	6	0.112866	0.232792	0.407913	0.367745	0.245568	0.356953	0.490286
ENSSSCG00000041461	2054.41	3271.51	2208.66	863.945	1199.76	731.594	679.537	417.03	470.386	598.238	882.355	1213.99	1077.06	372.911	1572.77	718.854	1.12977	0.00764637	0.0437581	-	AEMK02000489.1	37959	44045	-	5438	lncRNA	- && - && -	-	2361	3190	3336	838	1109	864	809	350	438	649	661	966	1028	424	23.5335	37.4756	25.3005	9.8966	13.7434	8.3805	7.78419
ENSSSCG00000000188	2.61043	2.0511	7.28274	11.3406	16.2276	2.54026	4.19986	0	0	0.921785	6.6744	2.51344	0	0	6.6075	1.44423	2.30114	0.00784287	0.0446393	DHH	5	15114524	15119577	-	1858	protein_coding	- && Q61488.1 RecName: Full=Desert hedgehog protein; Short=DHH; AltName: Full=HHG-3; Contains: RecName: Full=Desert hedgehog protein N-product; Contains: RecName: Full=Desert hedgehog protein C-product; Flags: Precursor && PF01085:Hedgehog amino-terminal signalling domain|PF01079:Hint module	-	3	2	11	11	15	3	5	0	0	1	5	2	0	0	0.0875195	0.0687671	0.244168	0.380214	0.54406	0.0851669	0.140808
ENSSSCG00000028157	23.4938	20.511	35.0896	26.805	12.982	20.3221	14.2795	5.95757	10.7394	3.68714	1.33488	16.3374	16.7636	17.5902	21.9262	10.3443	1.07665	0.00800585	0.0454153	CASP8	15	104923953	104948470	+	3880	protein_coding	- && Q14790.1 RecName: Full=Caspase-8; Short=CASP-8; AltName: Full=Apoptotic cysteine protease; AltName: Full=Apoptotic protease Mch-5; AltName: Full=CAP4; AltName: Full=FADD-homologous ICE/ced-3-like protease; AltName: Full=FADD-like ICE; Short=FLICE; AltName: Full=ICE-like apoptotic protease 5; AltName: Full=MORT1-associated ced-3 homolog; Short=MACH; Contains: RecName: Full=Caspase-8 subunit p…	Peptidase_C14	27	20	53	26	12	24	17	5	10	4	1	13	16	20	0.377191	0.329302	0.563359	0.430351	0.208425	0.326268	0.229256
ENSSSCG00000015342	7.83128	4.10221	11.2552	11.3406	9.73653	10.161	5.03983	2.38303	3.22182	2.76535	4.00464	0	8.38181	1.75902	8.49523	3.21652	1.39876	0.00819005	0.0462774	COL28A1	9	77666260	77833806	-	8821	protein_coding	- && Q2UY09.2 RecName: Full=Collagen alpha-1(XXVIII) chain; Flags: Precursor && PF01391:Collagen triple helix repeat (20 copies)|PF00014:Kunitz/Bovine pancreatic trypsin inhibitor domain|PF00092:von Willebrand factor type A domain	VWA	9	4	17	11	9	12	6	2	3	3	3	0	8	2	0.0553037	0.0289694	0.0794827	0.0800859	0.0687584	0.0717561	0.0355908
ENSSSCG00000022089	1.74029	2.0511	50.9792	9.27864	8.6547	1.6935	20.1593	3.57454	7.51758	2.76535	1.33488	0	6.28636	1.75902	13.5081	3.31968	2.02766	0.00836803	0.0470363	ADGRF4	7	42373211	42430700	+	9473	protein_coding	- && Q8IZF7.1 RecName: Full=Adhesion G-protein coupled receptor F2; AltName: Full=G-protein coupled receptor 111; AltName: Full=G-protein coupled receptor PGR20 && PF00002:7 transmembrane receptor (Secretin family)	7tm_2	2	2	77	9	8	2	24	3	7	3	1	0	6	2	0.0114438	0.0134877	0.335231	0.0610149	0.0569119	0.0111362	0.132565
ENSSSCG00000040465	1.74029	5.12776	2.64827	13.4025	5.40918	19.4753	10.0797	14.2982	15.0352	9.21785	16.0186	18.8508	25.1454	36.0598	8.26899	19.2323	-1.22876	0.00839891	0.0471714	KLRK1	5	61623200	61656195	+	4904	protein_coding	- && Q9GLF5.1 RecName: Full=NKG2-D type II integral membrane protein; AltName: Full=Killer cell lectin-like receptor subfamily K member 1; AltName: Full=NK cell receptor D; AltName: Full=NKG2-D-activating NK receptor; AltName: CD_antigen=CD314 && PF00059:Lectin C-type domain	Lectin_C	2	5	4	13	5	23	12	12	14	10	12	15	24	41	0.0221059	0.0651353	0.0336396	0.170245	0.0687101	0.247385	0.128037
ENSSSCG00000010039	26.1043	57.4309	52.3033	60.8267	30.2914	35.5636	36.9588	40.5115	50.4752	11.0614	9.34415	5.02688	12.5727	12.3131	42.7827	20.1864	1.08354	0.00864139	0.0480026	SLC5A4	14	48708047	48741440	-	2033	protein_coding	- && P31636.1 RecName: Full=Low affinity sodium-glucose cotransporter; AltName: Full=Sodium/glucose cotransporter 3; Short=Na(+)/glucose cotransporter 3; AltName: Full=Solute carrier family 5 member 4 && PF00474:Sodium:solute symporter family	-	30	56	79	59	28	42	44	34	47	12	7	4	12	14	0.799859	1.75974	1.60262	1.86378	0.928157	1.0897	1.13245
ENSSSCG00000034976	17.4029	12.3066	13.9034	4.12384	44.3553	41.4909	35.2788	11.9151	6.44364	14.7486	8.00928	13.8239	2.09545	14.0721	24.1231	10.1583	1.24224	0.00882267	0.0486919	-	8	66602119	66689654	-	12744	protein_coding	- && Q5RFJ3.1 RecName: Full=UDP-glucuronosyltransferase 2A3; Short=UDPGT 2A3; Flags: Precursor && PF00201:UDP-glucoronosyl and UDP-glucosyl transferase|PF03184:DDE superfamily endonuclease	UDPGT	20	12	21	4	41	49	42	10	6	16	6	11	2	16	0.0850655	0.0601551	0.0679603	0.0201574	0.21681	0.202808	0.172444
ENSSSCG00000043940	0	19.4855	5.29654	7.21672	2.16367	4.23376	5.8798	2.38303	4.29576	0.921785	0	0	1.04773	0	6.32514	1.23547	2.34403	0.00900348	0.0493826	-	2	136779399	136788008	-	8461	lncRNA	- && - && -	-	0	19	8	7	2	5	7	2	4	1	0	0	1	0	0	0.143459	0.0389951	0.0531321	0.0159298	0.0311705	0.0432893
ENSSSCG00000034371	9.57157	6.15331	9.26895	10.3096	24.8822	11.0078	26.8791	23.8303	19.3309	20.2793	58.7347	13.8239	24.0977	37.8188	14.0104	28.2737	-1.01329	0.00900564	0.0493826	-	12	39376252	39378452	-	222	protein_coding	- && Q8BTE6.1 RecName: Full=Protein Wfdc21; AltName: Full=Wdnm1-like protein; Flags: Precursor && PF00095:WAP-type (Whey Acidic Protein) 'four-disulfide core'	-	11	6	14	10	23	13	32	20	18	22	44	11	23	43	2.68577	1.72661	2.60086	2.89286	6.98193	3.08877	7.54225
ENSSSCG00000014894	14.7924	11.2811	6.62068	13.4025	16.2276	7.62077	7.55975	2.38303	5.3697	5.53071	2.66976	10.0538	2.09545	6.15656	11.0721	4.89414	1.15539	0.00913503	0.0498318	-	9	13045171	13282186	-	7955	pseudogene	- && Q6N022.2 RecName: Full=Teneurin-4; Short=Ten-4; AltName: Full=Protein Odd Oz/ten-m homolog 4; AltName: Full=Tenascin-M4; Short=Ten-m4; AltName: Full=Teneurin transmembrane protein 4 && PF15636:GHH signature containing HNH/Endo VII superfamily nuclease toxin|PF06484:Teneurin Intracellular Region	-	17	11	10	13	15	9	9	2	5	6	2	8	2	7	0.115835	0.0883383	0.0518443	0.10495	0.127073	0.0596757	0.0591979
[truncated: 7 more columns]
