# Supplementary material for: Gene expression profiling by RNA-sequencing reveals regulators of intramuscular fat in Black Slavonian pigs
Source: Sci Rep. 2026 May 20;16:17856. doi: 10.1038/s41598-026-52510-x (PMC13249812; doi:10.1038/s41598-026-52510-x)
Supplement: Supplementary file 5 — Supplementary Information 5. [file 41598_2026_52510_MOESM5_ESM.xlsx]

## Sheet: High_IMFvsLow_IMF.all_GOenrich_
Category	GOID	Description	GeneRatio	BgRatio	pvalue	padj	geneID	geneName	Count	Up	Up_Gene_id	Down	Down_Gene_id
BP	GO:0051239	regulation of multicellular organismal process	5/218	14/5795	0.000109106395333245	0.0295678331353094	ENSSSCG00000014349/ENSSSCG00000003709/ENSSSCG00000002389/ENSSSCG00000035598/ENSSSCG00000034767	STING1/LAMA3/VASH1/EDN1/LAMA1	5	5	ENSSSCG00000014349/ENSSSCG00000003709/ENSSSCG00000002389/ENSSSCG00000035598/ENSSSCG00000034767	0
CC	GO:0005576	extracellular region	22/134	249/3479	0.000156840202103002	0.00723448306589943	ENSSSCG00000000795/ENSSSCG00000034440/ENSSSCG00000035392/ENSSSCG00000012027/ENSSSCG00000035293/ENSSSCG00000007032/ENSSSCG00000014117/ENSSSCG00000038162/ENSSSCG00000024043/ENSSSCG00000003088/ENSSSCG00000000368/ENSSSCG00000001765/ENSSSCG00000017472/ENSSSCG00000030921/ENSSSCG00000016816/ENSSSCG00000035598/ENSSSCG00000000151/ENSSSCG00000040464/ENSSSCG00000029990/ENSSSCG00000016943/ENSSSCG00000006298/…	ADAMTS20/MMP28/IGFBP2/ADAMTS5/-/PLAT/THBS4/CCL21/ADAMTS2/APOE/MMP19/ADAMTS7/IGFBP4/APOA1/ADAMTS12/EDN1/-/LEP/DEFB1/ADAMTS6/XCL1/-	22	18	ENSSSCG00000000795/ENSSSCG00000034440/ENSSSCG00000035392/ENSSSCG00000012027/ENSSSCG00000035293/ENSSSCG00000007032/ENSSSCG00000014117/ENSSSCG00000024043/ENSSSCG00000003088/ENSSSCG00000000368/ENSSSCG00000001765/ENSSSCG00000017472/ENSSSCG00000030921/ENSSSCG00000016816/ENSSSCG00000035598/ENSSSCG00000000151/ENSSSCG00000040464/ENSSSCG00000016943	4	ENSSSCG00000038162/ENSSSCG00000029990/ENSSSCG00000006298/ENSSSCG00000034371
CC	GO:0031012	extracellular matrix	8/134	45/3479	0.00025384151108419	0.00723448306589943	ENSSSCG00000000795/ENSSSCG00000034440/ENSSSCG00000012027/ENSSSCG00000024043/ENSSSCG00000000368/ENSSSCG00000001765/ENSSSCG00000016816/ENSSSCG00000016943	ADAMTS20/MMP28/ADAMTS5/ADAMTS2/MMP19/ADAMTS7/ADAMTS12/ADAMTS6	8	8	ENSSSCG00000000795/ENSSSCG00000034440/ENSSSCG00000012027/ENSSSCG00000024043/ENSSSCG00000000368/ENSSSCG00000001765/ENSSSCG00000016816/ENSSSCG00000016943	0
MF	GO:0004930	G-protein-coupled receptor activity	23/318	267/9397	3.54664e+09	0.00670315129447453	ENSSSCG00000003762/ENSSSCG00000001725/ENSSSCG00000027030/ENSSSCG00000031228/ENSSSCG00000016031/ENSSSCG00000015825/ENSSSCG00000002815/ENSSSCG00000029849/ENSSSCG00000037184/ENSSSCG00000038869/ENSSSCG00000009031/ENSSSCG00000034441/ENSSSCG00000011630/ENSSSCG00000016664/ENSSSCG00000009399/ENSSSCG00000031771/ENSSSCG00000029592/ENSSSCG00000039203/ENSSSCG00000021284/ENSSSCG00000004139/ENSSSCG00000015320/…	ADGRL4/ADGRF5/BDKRB2/OPRL1/CALCRL/ADGRA2/ADGRG1/S1PR1/GPR4/APLNR/EDNRA/MRGPRF/ACKR4/NPSR1/CYSLTR2/TSHR/GPRC5A/CYSLTR1/GPR20/ADGRG6/CALCR/GPER1/ADGRF4	23	23	ENSSSCG00000003762/ENSSSCG00000001725/ENSSSCG00000027030/ENSSSCG00000031228/ENSSSCG00000016031/ENSSSCG00000015825/ENSSSCG00000002815/ENSSSCG00000029849/ENSSSCG00000037184/ENSSSCG00000038869/ENSSSCG00000009031/ENSSSCG00000034441/ENSSSCG00000011630/ENSSSCG00000016664/ENSSSCG00000009399/ENSSSCG00000031771/ENSSSCG00000029592/ENSSSCG00000039203/ENSSSCG00000021284/ENSSSCG00000004139/ENSSSCG00000015320/…	0
MF	GO:0004222	metalloendopeptidase activity	11/318	84/9397	0.000114623419905455	0.00806548988955316	ENSSSCG00000003513/ENSSSCG00000000795/ENSSSCG00000034440/ENSSSCG00000008641/ENSSSCG00000012027/ENSSSCG00000024043/ENSSSCG00000000368/ENSSSCG00000001765/ENSSSCG00000016816/ENSSSCG00000038627/ENSSSCG00000016943	ECE1/ADAMTS20/MMP28/ADAM17/ADAMTS5/ADAMTS2/MMP19/ADAMTS7/ADAMTS12/ADAMTS18/ADAMTS6	11	11	ENSSSCG00000003513/ENSSSCG00000000795/ENSSSCG00000034440/ENSSSCG00000008641/ENSSSCG00000012027/ENSSSCG00000024043/ENSSSCG00000000368/ENSSSCG00000001765/ENSSSCG00000016816/ENSSSCG00000038627/ENSSSCG00000016943	0
MF	GO:0008237	metallopeptidase activity	13/318	118/9397	0.000169672157501235	0.00806548988955316	ENSSSCG00000003513/ENSSSCG00000000795/ENSSSCG00000034440/ENSSSCG00000008641/ENSSSCG00000012027/ENSSSCG00000006001/ENSSSCG00000024043/ENSSSCG00000000368/ENSSSCG00000001765/ENSSSCG00000023630/ENSSSCG00000016816/ENSSSCG00000038627/ENSSSCG00000016943	ECE1/ADAMTS20/MMP28/ADAM17/ADAMTS5/ENPP2/ADAMTS2/MMP19/ADAMTS7/CPM/ADAMTS12/ADAMTS18/ADAMTS6	13	13	ENSSSCG00000003513/ENSSSCG00000000795/ENSSSCG00000034440/ENSSSCG00000008641/ENSSSCG00000012027/ENSSSCG00000006001/ENSSSCG00000024043/ENSSSCG00000000368/ENSSSCG00000001765/ENSSSCG00000023630/ENSSSCG00000016816/ENSSSCG00000038627/ENSSSCG00000016943	0
MF	GO:0004888	transmembrane signaling receptor activity	24/318	320/9397	0.000212568102326378	0.00806548988955316	ENSSSCG00000003762/ENSSSCG00000001725/ENSSSCG00000027030/ENSSSCG00000031228/ENSSSCG00000016031/ENSSSCG00000015825/ENSSSCG00000002815/ENSSSCG00000029849/ENSSSCG00000037184/ENSSSCG00000038869/ENSSSCG00000009031/ENSSSCG00000034441/ENSSSCG00000009817/ENSSSCG00000011630/ENSSSCG00000016664/ENSSSCG00000009399/ENSSSCG00000031771/ENSSSCG00000029592/ENSSSCG00000039203/ENSSSCG00000021284/ENSSSCG00000004139/…	ADGRL4/ADGRF5/BDKRB2/OPRL1/CALCRL/ADGRA2/ADGRG1/S1PR1/GPR4/APLNR/EDNRA/MRGPRF/P2RX7/ACKR4/NPSR1/CYSLTR2/TSHR/GPRC5A/CYSLTR1/GPR20/ADGRG6/CALCR/GPER1/ADGRF4	24	24	ENSSSCG00000003762/ENSSSCG00000001725/ENSSSCG00000027030/ENSSSCG00000031228/ENSSSCG00000016031/ENSSSCG00000015825/ENSSSCG00000002815/ENSSSCG00000029849/ENSSSCG00000037184/ENSSSCG00000038869/ENSSSCG00000009031/ENSSSCG00000034441/ENSSSCG00000009817/ENSSSCG00000011630/ENSSSCG00000016664/ENSSSCG00000009399/ENSSSCG00000031771/ENSSSCG00000029592/ENSSSCG00000039203/ENSSSCG00000021284/ENSSSCG00000004139/…	0
MF	GO:0038023	signaling receptor activity	24/318	324/9397	0.000256047298081053	0.00806548988955316	ENSSSCG00000003762/ENSSSCG00000001725/ENSSSCG00000027030/ENSSSCG00000031228/ENSSSCG00000016031/ENSSSCG00000015825/ENSSSCG00000002815/ENSSSCG00000029849/ENSSSCG00000037184/ENSSSCG00000038869/ENSSSCG00000009031/ENSSSCG00000034441/ENSSSCG00000009817/ENSSSCG00000011630/ENSSSCG00000016664/ENSSSCG00000009399/ENSSSCG00000031771/ENSSSCG00000029592/ENSSSCG00000039203/ENSSSCG00000021284/ENSSSCG00000004139/…	ADGRL4/ADGRF5/BDKRB2/OPRL1/CALCRL/ADGRA2/ADGRG1/S1PR1/GPR4/APLNR/EDNRA/MRGPRF/P2RX7/ACKR4/NPSR1/CYSLTR2/TSHR/GPRC5A/CYSLTR1/GPR20/ADGRG6/CALCR/GPER1/ADGRF4	24	24	ENSSSCG00000003762/ENSSSCG00000001725/ENSSSCG00000027030/ENSSSCG00000031228/ENSSSCG00000016031/ENSSSCG00000015825/ENSSSCG00000002815/ENSSSCG00000029849/ENSSSCG00000037184/ENSSSCG00000038869/ENSSSCG00000009031/ENSSSCG00000034441/ENSSSCG00000009817/ENSSSCG00000011630/ENSSSCG00000016664/ENSSSCG00000009399/ENSSSCG00000031771/ENSSSCG00000029592/ENSSSCG00000039203/ENSSSCG00000021284/ENSSSCG00000004139/…	0
MF	GO:0060089	molecular transducer activity	24/318	324/9397	0.000256047298081053	0.00806548988955316	ENSSSCG00000003762/ENSSSCG00000001725/ENSSSCG00000027030/ENSSSCG00000031228/ENSSSCG00000016031/ENSSSCG00000015825/ENSSSCG00000002815/ENSSSCG00000029849/ENSSSCG00000037184/ENSSSCG00000038869/ENSSSCG00000009031/ENSSSCG00000034441/ENSSSCG00000009817/ENSSSCG00000011630/ENSSSCG00000016664/ENSSSCG00000009399/ENSSSCG00000031771/ENSSSCG00000029592/ENSSSCG00000039203/ENSSSCG00000021284/ENSSSCG00000004139/…	ADGRL4/ADGRF5/BDKRB2/OPRL1/CALCRL/ADGRA2/ADGRG1/S1PR1/GPR4/APLNR/EDNRA/MRGPRF/P2RX7/ACKR4/NPSR1/CYSLTR2/TSHR/GPRC5A/CYSLTR1/GPR20/ADGRG6/CALCR/GPER1/ADGRF4	24	24	ENSSSCG00000003762/ENSSSCG00000001725/ENSSSCG00000027030/ENSSSCG00000031228/ENSSSCG00000016031/ENSSSCG00000015825/ENSSSCG00000002815/ENSSSCG00000029849/ENSSSCG00000037184/ENSSSCG00000038869/ENSSSCG00000009031/ENSSSCG00000034441/ENSSSCG00000009817/ENSSSCG00000011630/ENSSSCG00000016664/ENSSSCG00000009399/ENSSSCG00000031771/ENSSSCG00000029592/ENSSSCG00000039203/ENSSSCG00000021284/ENSSSCG00000004139/…	0
MF	GO:0005509	calcium ion binding	21/318	286/9397	0.000694988876424334	0.018764699663457	ENSSSCG00000035595/ENSSSCG00000029189/ENSSSCG00000002368/ENSSSCG00000014203/ENSSSCG00000003762/ENSSSCG00000001440/ENSSSCG00000014117/ENSSSCG00000010199/ENSSSCG00000007116/ENSSSCG00000035772/ENSSSCG00000004244/ENSSSCG00000028512/ENSSSCG00000012479/ENSSSCG00000036155/ENSSSCG00000025176/ENSSSCG00000000672/ENSSSCG00000002795/ENSSSCG00000004966/ENSSSCG00000008101/ENSSSCG00000007000/ENSSSCG00000000029	HMCN1/DCHS1/LTBP2/MCC/ADGRL4/NOTCH4/THBS4/RET/CD93/CDH5/MAN1A1/LDLR/PCDH19/-/NOTCH3/CLSTN3/CDH11/NOX5/FBLN7/FAT1/SCUBE1	21	21	ENSSSCG00000035595/ENSSSCG00000029189/ENSSSCG00000002368/ENSSSCG00000014203/ENSSSCG00000003762/ENSSSCG00000001440/ENSSSCG00000014117/ENSSSCG00000010199/ENSSSCG00000007116/ENSSSCG00000035772/ENSSSCG00000004244/ENSSSCG00000028512/ENSSSCG00000012479/ENSSSCG00000036155/ENSSSCG00000025176/ENSSSCG00000000672/ENSSSCG00000002795/ENSSSCG00000004966/ENSSSCG00000008101/ENSSSCG00000007000/ENSSSCG00000000029	0
