# Supplementary material for: Gene expression profiling by RNA-sequencing reveals regulators of intramuscular fat in Black Slavonian pigs
Source: Sci Rep. 2026 May 20;16:17856. doi: 10.1038/s41598-026-52510-x (PMC13249812; doi:10.1038/s41598-026-52510-x)
Supplement: Supplementary file 6 — Supplementary Information 6. [file 41598_2026_52510_MOESM6_ESM.xlsx]

## Sheet: Sheet1
Supplementary Information Table S6 Q-PCR primer sequences for protein-coding genes
gene_id	gene_name	f	r
ENSSSCG00000003157	LIN7B	GTCTCATTTCCAGGGTGGGG	CGCATCTTCTCAAAGCGAGC
ENSSSCG00000004132	PHACTR2	ATCTTCGGTGCGACTTTGGT	AAGCAGGCTCCGATGGAAAA
ENSSSCG00000010893	CFH	TGTGAGTTTAGGGAAGCCAA	AGCACCCTACCAAGGGGATA
ENSSSCG00000031701	GXYLT1	GGTCAAGCCTGTCGAGTTGA	GCACATCTGAGGGAGGCATT
ENSSSCG00000011592	PLXND1	GACATTCCAGCTCCTTGCCT	CCAGTGTAAAGAGGCGGGTT
ENSSSCG00000003513	ECE1	GCTCTGCGTGTCCCCAAATC	TATTTCCAACTCGGTCCCGC
ENSSSCG00000033299	FLNA	TATGGTGGCCCCTACCACAT	GTCCACAAACACTGACGACG
ENSSSCG00000038618	RFLNB	CGTTGCCTGAACACAAAGGG	TCACTCGCTTGGGACAGAAC
ENSSSCG00000016061	MYO1B	GTCTGATGCGTGGGGATGAA	GGCCTCTCCAAGCTACCAAG
ENSSSCG00000044227	NRG4	TTTGTTAGGGGCAGCAGTGT	CAAGGAACAGCAGGTATGGGT
